# Supplementary material for: The effect of clinically relevant changes in extracellular electrolyte concentrations on human atrial arrhythmias
Source: Commun Med (Lond). 2025 Dec 2;6:7. doi: 10.1038/s43856-025-01260-4 (PMC12770435; doi:10.1038/s43856-025-01260-4)
Supplement: Supplementary file 3 — Supplementary Data 1 [file 43856_2025_1260_MOESM3_ESM.xlsx]

## Sheet: Ko_Nao_Cao
	Ko_total	Nao_total	Cao_total	Ko_first	Nao_first	Cao_first	Nao_Ko	Cao_Ko	Nao_Cao	high order
normal	0	0.929924	0.16342	0	0.825094	0.065802	0	0	0.0957443	0.0133593
fibrotic	0	0.942608	0.0554038	0	0.927761	0.0516071	0	0	0	0.0206319

## Sheet: Nao
	INa_total	IbNa_total	INaK_total	INaCa_total	INa_first	IbNa_first	INaK_first	INaCa_first	second-order	high order
normal	0.000729696	0.00284116	0.0299307	0.968182	0	0.00209008	0.0275604	0.963759	0.00659016	0
fibrotic	0.000201892	0.00816891	0.141691	0.852485	0	0.00759601	0.140676	0.848572	0.00197552	0.0011807

## Sheet: Ko
	INaK_total	IK1_total	IKr_total	IKs_total	Ito_total	IKur_total	INaK_first	IK1_first	IKr_first	IKs_first	Ito_first	IKur_first	second-order	high order
normal	0.164251	0.030165	0.140159	0.283319	0.355554	0.047146	0.157677	0.0250245	0.136251	0.279064	0.347623	0.039223	0.0151379	0
fibrotic	0.806121	0.018679	0.0307837	0.147468	0.00414339	0.00401779	0.801456	0.0120697	0.0297636	0.145125	0.00127508	0.00200582	0.0083051	0

## Sheet: Cao
	INaCa_total	IbCa_total	INaCa_first	IbCa_first	second-order	high order
normal	0.799518	0.213601	0.783339	0.203898	0.0127635	0
fibrotic	0.958537	0.0420932	0.957716	0.0421343	0.000149365	0
