# Supplementary material for: The effect of clinically relevant changes in extracellular electrolyte concentrations on human atrial arrhythmias
Source: Commun Med (Lond). 2025 Dec 2;6:7. doi: 10.1038/s43856-025-01260-4 (PMC12770435; doi:10.1038/s43856-025-01260-4)
Supplement: Supplementary file 4 — Supplementary Data 2 [file 43856_2025_1260_MOESM4_ESM.xlsx]

## Sheet: Ko_Nao_Cao
	Ko_total	Nao_total	Cao_total	Ko_first	Nao_first	Cao_first	Ko_Nao	Ko_Cao	Nao_Cao	high order
1000_normal	0.764465	0.235779	0	0.76293	0.234314	0	0	0	0	0.00275626
1000_fibrotic	0.810352	0.776587	0.174264	0.183256	0.152366	0	0.459418	0.0378967	0	0.167063
700_normal	0.746152	0.263112	0	0.734953	0.252927	0	0	0	0	0.0121199
700_fibrotic	0.774428	0.834799	0.0686719	0.151968	0.200398	0	0.588276	0	0	0.0593577
500_normal	0.716863	0.29642	0	0.699693	0.280825	0	0	0	0	0.019482
500_fibrotic	0.295364	0.930651	0.238776	0.037652	0.58879	0.0349118	0.126801	0	0.0834598	0.128386
400_normal	0.758502	0.338778	0.0285393	0.651065	0.237362	0	0.0795596	0	0	0.0320141
400_fibrotic	0.251661	0.929988	0.232377	0	0.60934	0	0.122134	0	0.115041	0.153484

## Sheet: Nao
	INa_total	IbNa_total	INaK_total	INaCa_total	INa_first	IbNa_first	INaK_first	INaCa_first	second-order	high order
normal	0.835335	0	0.0339374	0.130272	0.835012	0	0.0337755	0.130306	0	0.000906684
fibrotic	0.517566	0.0851273	0.372929	0.418854	0.44103	0	0.134353	0.171953	0.16451	0.088154

## Sheet: Ko
	INaK_total	IKr_total	IKs_total	IK1_total	Ito_total	IKur_total	INaK_first	IKr_first	IKs_first	IK1_first	Ito_first	IKur_first	second-order	high order
normal	0	0	0	0.99928	0	0	0	0	0	0.999232	0	0	0	0.000768061
fibrotic	0.0371503	0	0	0.998651	0	0	0	0	0	0.960789	0	0	0.0253339	0.013877

## Sheet: Cao
	INaCa_total	IbCa_total	INaCa_first	IbCa_first	second-order	high order
normal	0.950364	0.0603826	0.948676	0.0513241	0	0
fibrotic	0.94519	0.0859881	0.914532	0.0554349	0.0300333	0
