# Supplementary material for: The effect of clinically relevant changes in extracellular electrolyte concentrations on human atrial arrhythmias
Source: Commun Med (Lond). 2025 Dec 2;6:7. doi: 10.1038/s43856-025-01260-4 (PMC12770435; doi:10.1038/s43856-025-01260-4)
Supplement: Supplementary file 5 — Supplementary Data 3 [file 43856_2025_1260_MOESM5_ESM.xlsx]

## Sheet: Sheet1
	Ko_total	Nao_total	Cao_total	Ko_first	Nao_first	Cao_first	Ko_Nao	Ko_Cao	Nao_Cao	high order
CV,median	0.764303	0.304596	0.00539768	0.670963	0.217695	0	0.0685757	0	0	0.0427656
CV,inter-percentile range	0.727607	0.332045	0.10787	0.606333	0.231662	0	0	0	0	0.162005
APD,median	0	0.925209	0.173597	0	0.823532	0.074032	0	0	0.0954113	0.0070248
APD,inter-percentile range	0.150533	0.92658	0.0577576	0.0205186	0.797177	0.0380062	0.105544	0	0	0.038754
