# Supplementary material for: The effect of clinically relevant changes in extracellular electrolyte concentrations on human atrial arrhythmias
Source: Commun Med (Lond). 2025 Dec 2;6:7. doi: 10.1038/s43856-025-01260-4 (PMC12770435; doi:10.1038/s43856-025-01260-4)
Supplement: Supplementary file 6 — Supplementary Data 4 [file 43856_2025_1260_MOESM6_ESM.xlsx]

## Sheet: Summary
	Induced (LAA)	Induced (AR)	Induced (any)	Terminated	Induced (LAA), error	Induced (AR), error	Induced (any), error	Terminated, error
Ko	0.191214	0.157323	0.158506	0.0552377	0.0137887	0.012295	0.00859585	0.00398929
Nao	0.272882	0.171991	0.26655	0.765556	0.0121883	0.0107191	0.0112476	0.00761314
Cao	0.0857208	0.0763293	0.0661758	0.0297835	0.00805955	0.00749064	0.00521336	0.00274241
LA fibrosis	0.375285	0.479446	0.433746	0.0970294	0.0177773	0.0163018	0.0125228	0.00549738
LA surface	0.0748979	0.114911	0.0750222	0.0523936	0.00613211	0.00688302	0.0047154	0.00297673

## Sheet: Induced (LAA)
Ko	Nao	Cao	LA fibrosis	LA surface
0.191687	0.273394	0.0899496	0.365787	0.0791827
0.180679	0.271213	0.0908965	0.384629	0.0725823
0.191864	0.274631	0.0897523	0.367009	0.0767432
0.183623	0.270196	0.0865451	0.383538	0.0760971
0.199952	0.269593	0.0841927	0.378793	0.0674696
0.183747	0.295324	0.0735247	0.366281	0.0811229
0.22618	0.292283	0.087631	0.312458	0.0814485
0.202252	0.263977	0.067119	0.386044	0.0806088
0.170728	0.298547	0.0849301	0.377963	0.067833
0.219678	0.266429	0.102177	0.346109	0.0656071
0.191712	0.266337	0.0927617	0.360197	0.0889924
0.188497	0.293559	0.0850167	0.352634	0.080293
0.184644	0.269041	0.0816275	0.39604	0.068648
0.183833	0.281609	0.0887991	0.369861	0.0758985
0.186676	0.276169	0.0873251	0.38039	0.0694408
0.191197	0.270485	0.0882526	0.381866	0.0681996
0.18566	0.264434	0.0843359	0.387004	0.0785654
0.185386	0.277533	0.0972734	0.3617	0.0781076
0.187879	0.280873	0.105981	0.351837	0.0734291
0.201734	0.28824	0.0908858	0.352525	0.0666152
0.172948	0.249441	0.083182	0.420784	0.0736445
0.179798	0.278254	0.0705703	0.386139	0.0852387
0.200059	0.299833	0.0792369	0.353543	0.0673286
0.185154	0.268505	0.0801398	0.388645	0.0775559
0.184907	0.271152	0.0796578	0.398178	0.0661051
0.231022	0.265008	0.0829696	0.353837	0.0671629
0.17687	0.239322	0.0867303	0.417588	0.0794896
0.187933	0.256648	0.0719914	0.405335	0.0780921
0.22319	0.263847	0.0867088	0.343358	0.082897
0.176491	0.289117	0.0930631	0.361821	0.0795079
0.184482	0.249556	0.0896926	0.396238	0.0800312
0.206226	0.270241	0.0852388	0.363484	0.0748104
0.210861	0.258537	0.0815198	0.371262	0.0778207
0.199537	0.278863	0.0836612	0.364954	0.0729855
0.20401	0.271131	0.0903045	0.356167	0.0783874
0.188352	0.264304	0.100153	0.370603	0.0765887
0.193377	0.287666	0.0817094	0.366147	0.0711005
0.220834	0.256306	0.0887526	0.364237	0.0698705
0.189977	0.265779	0.0704471	0.404722	0.0690742
0.180986	0.277078	0.096234	0.373362	0.0723401
0.194403	0.266211	0.0709144	0.394394	0.0740779
0.203106	0.290003	0.0819551	0.360975	0.0639615
0.1811	0.27457	0.0906604	0.388183	0.0654866
0.199391	0.260168	0.089872	0.376802	0.0737666
0.211105	0.262287	0.0807904	0.369628	0.0761894
0.198592	0.276024	0.0871771	0.371348	0.0668587
0.188152	0.275637	0.0856955	0.370856	0.0796595
0.205546	0.26054	0.0914644	0.372966	0.0694842
0.170587	0.270949	0.0858658	0.384192	0.0884058
0.175039	0.285836	0.0906425	0.362703	0.0857794
0.190685	0.283174	0.077593	0.37931	0.0692375
0.20754	0.265476	0.0819416	0.361661	0.0833803
0.20024	0.257668	0.0880818	0.375933	0.0780766
0.177448	0.287884	0.0993936	0.359028	0.0762467
0.19797	0.247286	0.0787358	0.389385	0.0866235
0.187864	0.274771	0.0909784	0.375789	0.0705971
0.185326	0.25252	0.0920294	0.40623	0.0638938
0.181346	0.279976	0.0961864	0.365683	0.076809
0.177758	0.28964	0.0822735	0.376571	0.073757
0.197581	0.269445	0.0902674	0.366474	0.0762322
0.184393	0.282623	0.0801538	0.382528	0.0703026
0.170866	0.293689	0.0545147	0.403756	0.0771731
0.194052	0.294397	0.0872472	0.345599	0.0787054
0.176518	0.285934	0.0847139	0.369644	0.0831905
0.195518	0.270282	0.0806823	0.373923	0.0795943
0.17784	0.283523	0.0885217	0.380639	0.0694766
0.199433	0.250603	0.0821785	0.392074	0.0757111
0.171866	0.280084	0.0867276	0.385497	0.0758254
0.18695	0.272404	0.0846527	0.375802	0.0801906
0.19192	0.261108	0.084471	0.39016	0.0723407
0.184422	0.272054	0.0824706	0.376975	0.0840775
0.167971	0.269577	0.0902871	0.399665	0.0724993
0.17022	0.280449	0.0770774	0.388537	0.0837162
0.197165	0.256074	0.0858202	0.381306	0.0796345
0.187749	0.269973	0.103924	0.368868	0.0694846
0.183804	0.290438	0.0887479	0.373244	0.0637666
0.202727	0.252089	0.0832258	0.398113	0.0638454
0.204995	0.269361	0.0754246	0.385533	0.0646858
0.148129	0.266762	0.086843	0.420495	0.0777711
0.192958	0.274916	0.0884857	0.364945	0.0786951
0.213778	0.277028	0.0772646	0.360709	0.0712201
0.198818	0.274352	0.0785311	0.366056	0.0822429
0.1862	0.284163	0.072217	0.373298	0.0841217
0.191476	0.275966	0.0965086	0.367524	0.0685261
0.183288	0.289124	0.0848169	0.366506	0.0762651
0.20145	0.271536	0.0913619	0.362693	0.0729586
0.189239	0.270003	0.0878188	0.384674	0.0682645
0.198359	0.253898	0.0801729	0.395391	0.0721794
0.225469	0.271737	0.0953101	0.328747	0.0787374
0.184318	0.270324	0.0804207	0.37984	0.0850972
0.181055	0.261187	0.0932971	0.385432	0.079029
0.177384	0.279602	0.0817321	0.381755	0.0795274
0.186121	0.279303	0.0877352	0.379976	0.0668649
0.18576	0.287025	0.0889957	0.363519	0.0747011
0.195032	0.27473	0.0816356	0.378367	0.0702349
0.185331	0.260121	0.0818333	0.401756	0.0709587
0.178709	0.28345	0.0870419	0.370344	0.0804557
0.194671	0.271282	0.108116	0.356939	0.0689928
0.201894	0.267546	0.0864872	0.375068	0.069005
0.208165	0.274939	0.0811497	0.361463	0.0742836

## Sheet: Induced (AR)
Ko	Nao	Cao	LA fibrosis	LA surface
0.14887	0.176389	0.0826352	0.469557	0.122549
0.176176	0.161261	0.0800947	0.462952	0.119516
0.168207	0.159315	0.0568094	0.496951	0.118717
0.151995	0.149788	0.0670159	0.521727	0.109475
0.167827	0.175423	0.0829672	0.462027	0.111756
0.145376	0.179236	0.079156	0.486631	0.109601
0.165363	0.169875	0.0786716	0.461996	0.124094
0.163406	0.168543	0.0805707	0.469056	0.118424
0.143719	0.189399	0.0816056	0.476362	0.108915
0.158909	0.160809	0.078915	0.486355	0.115012
0.159306	0.174135	0.0725546	0.475233	0.118771
0.152894	0.172711	0.0663534	0.478703	0.129339
0.151723	0.179269	0.0878082	0.465082	0.116117
0.157768	0.169272	0.0647597	0.497725	0.110475
0.174341	0.179099	0.0796902	0.462294	0.104577
0.170217	0.169201	0.086776	0.46996	0.103845
0.154087	0.170324	0.0694682	0.486613	0.119508
0.147336	0.177677	0.0737059	0.486255	0.115026
0.163057	0.177538	0.0836234	0.461884	0.113898
0.167108	0.159764	0.0673386	0.502196	0.103594
0.154687	0.1775	0.0770957	0.474302	0.116415
0.12873	0.183632	0.0929221	0.469425	0.12529
0.180756	0.167994	0.0786491	0.45999	0.112612
0.155738	0.158394	0.0720178	0.500084	0.113767
0.160445	0.15942	0.0840355	0.477469	0.11863
0.155566	0.168539	0.0775925	0.482224	0.116079
0.164579	0.165078	0.0750566	0.488106	0.107182
0.159183	0.170628	0.069361	0.487351	0.113478
0.159521	0.173576	0.0706726	0.484194	0.112036
0.154659	0.160935	0.0767912	0.478527	0.129088
0.156808	0.163265	0.0869896	0.482014	0.110923
0.142436	0.205964	0.0631241	0.481254	0.107222
0.15708	0.182687	0.0661162	0.480619	0.113497
0.148934	0.172011	0.0758639	0.484894	0.118297
0.120481	0.146444	0.0878207	0.531339	0.113915
0.171994	0.165499	0.0741273	0.474514	0.113865
0.167628	0.165107	0.0840957	0.4644	0.118769
0.170244	0.143875	0.0917943	0.482125	0.111963
0.181307	0.182365	0.0640572	0.438664	0.133606
0.13947	0.161949	0.0798564	0.514409	0.104316
0.174383	0.178025	0.0736323	0.471442	0.102517
0.188059	0.168621	0.0662677	0.462647	0.114405
0.163115	0.179917	0.0732687	0.473065	0.110634
0.144029	0.192679	0.0897895	0.458335	0.115167
0.157378	0.188909	0.0707984	0.469785	0.11313
0.148441	0.178112	0.086165	0.473832	0.113451
0.158143	0.17827	0.0768848	0.484009	0.102692
0.165251	0.165505	0.0683631	0.479944	0.120937
0.140918	0.16463	0.0802459	0.495574	0.118631
0.162836	0.158543	0.0694994	0.489166	0.119954
0.13235	0.164468	0.076377	0.500012	0.126793
0.169228	0.172376	0.071258	0.47203	0.115107
0.142936	0.163101	0.084651	0.491496	0.117816
0.1568	0.181712	0.0645041	0.487936	0.109048
0.134238	0.164075	0.0766121	0.499853	0.125222
0.152932	0.137956	0.0638972	0.533401	0.111814
0.167515	0.167379	0.0801412	0.461474	0.123491
0.136526	0.194056	0.0781098	0.471207	0.120101
0.160991	0.188274	0.0851605	0.457911	0.107664
0.166218	0.163599	0.0747054	0.4742	0.121277
0.157484	0.173466	0.0719254	0.478197	0.118928
0.154381	0.184278	0.0678685	0.484382	0.109091
0.166268	0.176649	0.0635768	0.472009	0.121498
0.146336	0.167861	0.07889	0.490157	0.116756
0.157455	0.174648	0.0714404	0.485605	0.110852
0.165825	0.180382	0.068846	0.476309	0.108637
0.146871	0.181102	0.0725671	0.50108	0.0983807
0.145067	0.173192	0.0795861	0.496493	0.105661
0.143054	0.17474	0.0835183	0.479131	0.119557
0.148962	0.176059	0.0593445	0.497559	0.118075
0.169399	0.173138	0.0722018	0.470056	0.115205
0.179937	0.172713	0.0780608	0.459264	0.110025
0.168351	0.172988	0.0732876	0.485552	0.0998218
0.171685	0.156752	0.0829647	0.470527	0.118071
0.158083	0.166467	0.0790407	0.486877	0.109531
0.150023	0.180678	0.084347	0.459618	0.125334
0.173356	0.165041	0.0810167	0.47334	0.107247
0.154555	0.174234	0.0682012	0.488051	0.114959
0.144945	0.181213	0.0805897	0.481022	0.112231
0.16671	0.169167	0.0827831	0.460738	0.120602
0.155219	0.176304	0.0804688	0.468428	0.119581
0.155147	0.169453	0.0888	0.462388	0.124212
0.162318	0.175538	0.0728311	0.466507	0.122806
0.164501	0.174425	0.0846159	0.466145	0.110314
0.163712	0.173131	0.0725245	0.489695	0.100937
0.16245	0.173633	0.0707513	0.480019	0.113148
0.121314	0.173337	0.0730546	0.510931	0.121364
0.151994	0.151308	0.072942	0.51079	0.112965
0.156093	0.169866	0.0913581	0.470425	0.112258
0.159953	0.167732	0.073054	0.472054	0.127207
0.146668	0.1755	0.0860299	0.481255	0.110546
0.162736	0.17637	0.0790988	0.457188	0.124606
0.169452	0.167884	0.0710783	0.479513	0.112074
0.145012	0.171077	0.0780735	0.482464	0.123374
0.153875	0.172287	0.080915	0.477703	0.115221
0.158455	0.161973	0.0716984	0.502882	0.104993
0.148202	0.188461	0.0818041	0.464221	0.117311
0.149741	0.190732	0.0779744	0.464365	0.117188
0.16378	0.179435	0.0777242	0.464597	0.114464
0.172723	0.191756	0.0691836	0.454276	0.112061

## Sheet: Induced (any)
Ko	Nao	Cao	LA fibrosis	LA surface
0.159468	0.278013	0.0645512	0.420242	0.0777254
0.165302	0.271508	0.0699728	0.420062	0.0731554
0.159769	0.257327	0.0585315	0.448813	0.07556
0.155065	0.254083	0.0659404	0.451749	0.0731623
0.162735	0.259879	0.0679826	0.440973	0.0684301
0.151064	0.281228	0.0597101	0.434628	0.0733705
0.174386	0.270699	0.0674099	0.407721	0.0797847
0.169643	0.265928	0.0650462	0.42593	0.0734535
0.148491	0.301189	0.0675922	0.414971	0.0677572
0.168216	0.262072	0.0735461	0.421049	0.0751164
0.15523	0.262042	0.0666243	0.434771	0.081333
0.15532	0.288879	0.0597741	0.41647	0.0795573
0.144998	0.264382	0.0726821	0.444418	0.0735203
0.159472	0.271638	0.0607479	0.43815	0.0699923
0.168632	0.270059	0.0691763	0.42641	0.0657227
0.15964	0.259635	0.0725623	0.435981	0.0721814
0.161495	0.25985	0.0674377	0.433137	0.0780798
0.159302	0.266593	0.0670276	0.431834	0.0752438
0.155075	0.276458	0.0740967	0.417847	0.0765237
0.162455	0.259417	0.0662634	0.442318	0.0695468
0.146171	0.262566	0.0628329	0.45362	0.0748106
0.137926	0.281775	0.0669698	0.427233	0.0860967
0.176942	0.27429	0.0643658	0.418221	0.0661808
0.157502	0.250912	0.0649422	0.45324	0.0734038
0.163126	0.248391	0.0680552	0.4462	0.0742269
0.173335	0.256658	0.0700748	0.429148	0.0707839
0.159074	0.248176	0.067362	0.449661	0.0757264
0.152288	0.266483	0.0587074	0.444364	0.0781579
0.169204	0.273152	0.0616164	0.415978	0.0800491
0.147717	0.263854	0.0680528	0.43916	0.0812165
0.152855	0.249169	0.0771057	0.446424	0.0744461
0.164495	0.289513	0.0624634	0.411379	0.0721491
0.168845	0.262584	0.0549923	0.436629	0.0769492
0.156009	0.266673	0.0696333	0.430149	0.0775358
0.150856	0.254889	0.0739082	0.44232	0.0780267
0.165277	0.26305	0.0736125	0.418365	0.0796958
0.162583	0.268923	0.0668642	0.427368	0.0742615
0.175394	0.245796	0.0757398	0.42958	0.0734909
0.166546	0.270625	0.0560145	0.426394	0.0804204
0.143171	0.254072	0.074261	0.457036	0.0714598
0.161878	0.261926	0.0618578	0.445053	0.0692853
0.179634	0.269196	0.0642302	0.4155	0.0714396
0.159576	0.284973	0.065803	0.423102	0.066547
0.154472	0.285155	0.0683043	0.418625	0.0734436
0.155979	0.26961	0.0656394	0.432002	0.0767704
0.163256	0.257312	0.065051	0.445913	0.068468
0.158379	0.26205	0.0679669	0.44066	0.0709435
0.168969	0.262153	0.0637087	0.431658	0.0735117
0.139641	0.255351	0.0662194	0.453936	0.0848528
0.156588	0.275347	0.063322	0.422472	0.0822712
0.155723	0.26207	0.0583306	0.446256	0.0776198
0.164575	0.261164	0.0631058	0.434033	0.0771215
0.162544	0.240928	0.0741888	0.443664	0.0786745
0.152162	0.28847	0.0595948	0.431336	0.0684379
0.141364	0.246395	0.0640118	0.459074	0.0891562
0.158768	0.248452	0.0639235	0.456661	0.0721951
0.159342	0.264195	0.0659675	0.439347	0.0711481
0.143276	0.286496	0.0729823	0.418287	0.0789588
0.160721	0.275622	0.0719401	0.420471	0.0712457
0.163837	0.258513	0.0684804	0.42737	0.0817995
0.160171	0.258225	0.0662678	0.440359	0.0749774
0.151303	0.285085	0.0485586	0.442437	0.0726159
0.166605	0.279344	0.0618893	0.414113	0.0780493
0.147009	0.272971	0.0670001	0.434049	0.0789713
0.154833	0.265477	0.0607978	0.43891	0.0799825
0.15552	0.275056	0.0630641	0.43846	0.0679
0.155048	0.26516	0.0664432	0.443041	0.0703083
0.148494	0.273738	0.0689496	0.440579	0.0682395
0.15157	0.257494	0.0700238	0.441953	0.0789587
0.163594	0.265036	0.0556606	0.445409	0.0703011
0.164117	0.263801	0.0592131	0.437153	0.0757158
0.154496	0.269725	0.0656343	0.438333	0.0718109
0.158897	0.260665	0.0666594	0.440462	0.073317
0.168359	0.251687	0.0692975	0.432403	0.0782535
0.162194	0.254986	0.0721088	0.44163	0.0690812
0.153951	0.277744	0.0758112	0.419959	0.0725346
0.163896	0.25091	0.0636435	0.451813	0.0697381
0.164683	0.267687	0.0613609	0.4345	0.0717685
0.135238	0.271578	0.064765	0.451842	0.0765779
0.159785	0.274416	0.0679511	0.418238	0.0796099
0.160935	0.272959	0.0668416	0.421845	0.0774193
0.161353	0.266173	0.0729235	0.414114	0.0854365
0.150535	0.280849	0.0588901	0.431087	0.078639
0.162079	0.272988	0.0682795	0.421137	0.075517
0.14862	0.270877	0.0667659	0.443009	0.0707284
0.166502	0.266831	0.0633977	0.426827	0.0764423
0.142586	0.263856	0.0644152	0.456229	0.0729134
0.161688	0.248007	0.0626771	0.452745	0.0748832
0.172879	0.260992	0.0790925	0.414392	0.0726448
0.157536	0.256569	0.0641852	0.435257	0.0864531
0.155939	0.262919	0.0687897	0.438957	0.0733959
0.14913	0.269476	0.070445	0.428921	0.0820277
0.164574	0.268036	0.0645778	0.430688	0.0721242
0.153487	0.276864	0.0662435	0.424469	0.0789357
0.161722	0.264286	0.07002	0.432645	0.0713269
0.156558	0.254018	0.0628683	0.457834	0.0687217
0.148507	0.288535	0.0625134	0.421945	0.0784994
0.156762	0.27298	0.0752503	0.419218	0.0757904
0.168249	0.270476	0.0668832	0.419652	0.0747397
0.165451	0.27869	0.0585384	0.422648	0.0746721

## Sheet: Terminated
Ko	Nao	Cao	LA fibrosis	LA surface
0.0556583	0.760112	0.0324835	0.0968786	0.0548675
0.0544691	0.768562	0.0299307	0.0941434	0.0528951
0.0613178	0.747614	0.0308425	0.103858	0.0563674
0.0566695	0.769503	0.0321631	0.0921324	0.0495316
0.0526247	0.77786	0.0266139	0.0966145	0.0462869
0.0550126	0.77612	0.0284019	0.094644	0.0458216
0.0540996	0.771555	0.0297681	0.0916062	0.0529711
0.0541153	0.751478	0.0272053	0.10536	0.0618409
0.0516562	0.779235	0.0292185	0.0923192	0.0475715
0.061028	0.74946	0.0387214	0.0971333	0.0536571
0.0612403	0.765046	0.0268912	0.0939845	0.0528378
0.0539111	0.769626	0.0306829	0.092776	0.053004
0.0621176	0.7677	0.0286857	0.0897402	0.0517563
0.0607732	0.759364	0.029618	0.101004	0.0492408
0.0588859	0.76365	0.0359608	0.0894135	0.0520901
0.0522747	0.773314	0.0289253	0.0937538	0.0517328
0.0588804	0.756702	0.0271519	0.102169	0.0550967
0.0564826	0.772352	0.025987	0.0940807	0.0510973
0.0554282	0.775846	0.0242047	0.0949366	0.0495844
0.0533939	0.770064	0.0342362	0.0960467	0.046259
0.0551244	0.770828	0.0290415	0.0950876	0.0499186
0.0525185	0.763689	0.0332808	0.0980864	0.0524248
0.0573443	0.779976	0.0251244	0.0915504	0.0460046
0.0564215	0.757547	0.0333287	0.100495	0.0522078
0.0570904	0.781114	0.0267329	0.0862783	0.0487848
0.0555355	0.767135	0.0308474	0.0975189	0.0489631
0.0606174	0.764975	0.027813	0.093408	0.0531862
0.0556444	0.7693	0.0300705	0.0937429	0.051242
0.0532329	0.779972	0.025136	0.0866094	0.0550501
0.0518747	0.773473	0.0290512	0.0946831	0.0509182
0.0549026	0.758354	0.0286124	0.102987	0.0551432
0.0547368	0.771882	0.0286962	0.0892069	0.0554781
0.0572497	0.760202	0.0303688	0.0969331	0.0552465
0.0519835	0.760113	0.0285707	0.100438	0.058895
0.051129	0.773717	0.0298424	0.0924107	0.0529009
0.0544604	0.756557	0.0344415	0.103294	0.0512471
0.0511626	0.767274	0.0291406	0.0979641	0.054459
0.0562817	0.768799	0.0273952	0.0926938	0.0548306
0.0555028	0.767438	0.031385	0.0925079	0.0531662
0.0514017	0.755198	0.0337662	0.106192	0.0534423
0.057313	0.76184	0.0359277	0.0999695	0.0449499
0.0502008	0.769812	0.0285866	0.0936463	0.0577542
0.056644	0.755761	0.0304585	0.10418	0.0529561
0.0576191	0.78125	0.0291153	0.0784924	0.0535229
0.0423479	0.769677	0.0339102	0.101027	0.0530383
0.0576548	0.762793	0.0260783	0.102884	0.0505903
0.0616887	0.745587	0.0290747	0.108704	0.054945
0.0597125	0.750794	0.0321942	0.103637	0.0536625
0.0544047	0.7686	0.0284115	0.0933118	0.0552722
0.0554531	0.769949	0.0317386	0.0899533	0.0529057
0.0511034	0.76455	0.0309011	0.103497	0.0499488
0.0536454	0.77582	0.0273227	0.0914244	0.0517877
0.0589017	0.764956	0.0285989	0.0959548	0.0515881
0.0477227	0.763861	0.0338997	0.100191	0.0543257
0.0530414	0.750195	0.0327855	0.105648	0.0583296
0.0573179	0.764367	0.0307617	0.0981581	0.0493954
0.0568266	0.771931	0.0256582	0.0941864	0.0513978
0.0502944	0.760747	0.0297096	0.106081	0.0531673
0.0511687	0.766972	0.0289749	0.0970741	0.0558107
0.0537271	0.770616	0.0304405	0.0951593	0.0500569
0.0559997	0.774107	0.0292583	0.0879074	0.0527275
0.0513205	0.757222	0.0270458	0.11197	0.0524419
0.0576252	0.759854	0.0310176	0.099391	0.0521119
0.0546998	0.768875	0.0290031	0.0916283	0.0557941
0.0485776	0.779202	0.0280352	0.0936268	0.0505584
0.0499799	0.766345	0.0330227	0.0989571	0.0516956
0.0523552	0.761886	0.032182	0.103334	0.0502429
0.0513832	0.761276	0.032036	0.104761	0.0505445
0.0501239	0.771656	0.0322748	0.0953992	0.0505462
0.0587387	0.76386	0.0274925	0.0975849	0.0523238
0.0577094	0.768801	0.0249685	0.095054	0.0534668
0.0570375	0.768014	0.0292919	0.0940833	0.0515736
0.0595378	0.767953	0.028803	0.0930214	0.0506844
0.057853	0.753734	0.0317473	0.100865	0.0558006
0.0606675	0.759449	0.0336187	0.0957005	0.0505645
0.050957	0.760258	0.0321574	0.100835	0.0557929
0.048348	0.765857	0.0253399	0.106461	0.0539948
0.0604081	0.755328	0.0290439	0.100766	0.0544539
0.0507119	0.766315	0.0279954	0.101826	0.0531519
0.0586768	0.766461	0.0268615	0.0960479	0.0519525
0.0593629	0.757497	0.0285332	0.0999352	0.054672
0.0518545	0.765203	0.0305137	0.0975452	0.0548839
0.0517528	0.763913	0.0309726	0.0983047	0.0550565
0.0576884	0.763467	0.0319063	0.0991513	0.0477872
0.048161	0.763237	0.0320818	0.105178	0.0513418
0.0587858	0.756914	0.0309358	0.101459	0.0519059
0.0522744	0.771004	0.0327914	0.0956939	0.0482359
0.0578108	0.777223	0.0264642	0.0891324	0.0493696
0.0585061	0.765501	0.0279233	0.0931907	0.0548787
0.0573873	0.76774	0.0262871	0.0916544	0.0569313
0.054347	0.768062	0.0254652	0.104058	0.0480683
0.0503521	0.770034	0.0323978	0.0945149	0.0527014
0.0584598	0.756928	0.0275046	0.10265	0.0544575
0.0452848	0.772469	0.0314465	0.0957139	0.0550855
0.0643035	0.762765	0.0296032	0.0964347	0.0468938
0.0551043	0.767287	0.0251729	0.103212	0.0492232
0.060564	0.76092	0.0312588	0.0911838	0.0560736
0.0587497	0.757416	0.0330282	0.0999823	0.0508236
0.0625733	0.761737	0.028163	0.0948918	0.0526354
0.0566928	0.767026	0.0298202	0.0919771	0.0544839
