# Supplementary material for: The effect of clinically relevant changes in extracellular electrolyte concentrations on human atrial arrhythmias
Source: Commun Med (Lond). 2025 Dec 2;6:7. doi: 10.1038/s43856-025-01260-4 (PMC12770435; doi:10.1038/s43856-025-01260-4)
Supplement: Supplementary file 7 — Supplementary Data 5 [file 43856_2025_1260_MOESM7_ESM.xlsx]

## Sheet: Induced (LAA)
input_Ko	input_Nao	input_Cao	input_LA fibrosis	input_LA surface	shapley_Ko	shapley_Nao	shapley_Cao	shapley_LA fibrosis	shapley_LA surface
0.166689	0.0460364	-0.112278	0.552339	1.10146	-0.0404411	0.0914391	0.0368316	0.116794	0.0683248
-0.235422	0.248701	-0.186333	0.552339	1.10146	-0.00702308	-0.0168448	-0.0365171	0.0834506	0.0416053
0.154244	0.188111	0.1625	0.552339	1.10146	-0.119969	-0.0332867	-0.0323201	0.0905876	0.0363877
-0.00164444	0.210286	0.140333	0.552339	1.10146	0.0509761	-0.0792066	-0.00867557	0.0806502	0.0360448
0.0955111	-0.08834	0.000444444	0.552339	1.10146	-0.0698862	-0.153851	-0.00799895	0.0699227	0.0052345
0.0783333	0.0288579	0.0415556	0.552339	1.10146	0.0718842	0.161211	0.074786	0.108123	0.00547148
0.307356	0.102809	0.0666667	0.552339	1.10146	-0.217485	0.0262619	0.0100987	0.0861852	0.0341096
0.189889	-0.100604	-0.125	0.552339	1.10146	0.00262415	-0.0514265	0.0390483	0.0916962	0.027433
-0.136822	-0.0341121	0.0218889	0.552339	1.10146	0.108348	0.170766	0.0694084	0.0813504	0.00320286
0.200822	0.228497	0.230667	0.552339	1.10146	-0.160825	-0.028371	-0.0556525	0.088524	0.0241585
-0.3084	-0.126591	-0.0680556	0.552339	1.10146	0.00149087	-0.223545	-0.101407	0.0340966	0.00888852
-0.180578	-0.02782	-0.00144444	0.552339	1.10146	0.115703	0.178571	0.0709109	0.0917654	0.00326061
-0.121889	-0.00867786	0.177333	0.552339	1.10146	0.105047	0.164653	0.0291697	0.0650386	0.00678709
0.239622	-0.145844	-0.0393333	0.552339	1.10146	-0.13086	-0.18648	-0.02102	0.0493421	0.0141335
0.0036	0.0667114	-0.170389	0.552339	1.10146	0.0458349	0.0943658	-0.0281178	0.101247	0.0520359
0.3252	-0.0659221	0.247556	0.552339	1.10146	-0.171211	-0.0754818	-0.0416992	0.073554	0.00302622
-0.1652	0.0858964	-0.228889	0.552339	1.10146	0.0899011	0.0893599	-0.0182112	0.0814394	0.0555686
-0.0520222	0.011925	-0.2065	0.552339	1.10146	0.0825267	0.173755	-0.0261165	0.079442	0.0288878
0.129911	0.0526007	-0.0603333	0.552339	1.10146	0.0279795	0.120515	0.0437834	0.127673	0.0422456
-0.0777333	0.124011	0.0947778	0.552339	1.10146	0.0965707	0.0571113	0.0358347	0.0709358	0.0393042
0.0244444	-0.0750836	-0.0174444	0.552339	1.10146	0.0215322	-0.116501	-0.0126373	0.0752976	0.0246285
-0.267911	-0.222866	0.0797222	0.552339	1.10146	0.116806	-0.037084	0.108995	0.02973	0.0165173
0.259178	-0.186034	0.208333	0.552339	1.10146	-0.194845	-0.123946	-0.0280664	0.0475198	0.00993716
-0.203222	0.136689	-0.0976111	0.552339	1.10146	0.0768187	0.0812355	-0.0154557	0.088778	0.0548091
-0.0962222	0.171589	0.110333	0.552339	1.10146	0.0860075	0.00368604	0.0205265	0.0741111	0.0500419
-0.260422	-0.170646	-0.154167	0.552339	1.10146	-0.0087468	-0.220573	-0.112837	0.0347991	0.0140473
-0.327089	-0.200979	0.187667	0.552339	1.10146	0.129784	-0.0229053	0.109046	0.0267552	0.00698003
0.0576	-0.165549	-0.149778	0.552339	1.10146	0.00487855	-0.248344	-0.0898333	0.0492621	0.0162805
-0.0353778	-0.234781	-0.236944	0.552339	1.10146	0.0210835	-0.231235	-0.120615	0.0393327	0.0161375
0.274133	0.160653	0.130389	0.552339	1.10146	-0.201637	-0.00675559	-0.0164122	0.0821393	0.0308599
0	0	0	0.552339	1.10146	0.100992	0.186708	0.0783187	0.0892476	0.00139387
0.166689	0.0460364	-0.112278	0.340344	0.471292	-0.0495884	0.0900705	0.0362737	0.155254	0.0812697
-0.235422	0.248701	-0.186333	0.340344	0.471292	-0.0151488	-0.0254144	-0.0472312	0.126037	0.0381392
0.154244	0.188111	0.1625	0.340344	0.471292	-0.143114	-0.0429237	-0.0312743	0.118046	0.0476136
-0.00164444	0.210286	0.140333	0.340344	0.471292	0.0493951	-0.0898505	-0.00155332	0.137958	0.0427014
0.0955111	-0.08834	0.000444444	0.340344	0.471292	-0.0793043	-0.17545	-0.0101787	0.0986894	0.00979259
0.0783333	0.0288579	0.0415556	0.340344	0.471292	0.0701999	0.180006	0.0785973	0.185637	0.0201963
0.307356	0.102809	0.0666667	0.340344	0.471292	-0.217027	0.0368107	0.0202837	0.141137	0.0685524
0.189889	-0.100604	-0.125	0.340344	0.471292	0.00303079	-0.061377	0.0414173	0.134714	0.0235733
-0.136822	-0.0341121	0.0218889	0.340344	0.471292	0.113815	0.18585	0.0698164	0.162603	0.0151102
0.200822	0.228497	0.230667	0.340344	0.471292	-0.171778	-0.0411014	-0.0801641	0.0980198	0.0338827
-0.3084	-0.126591	-0.0680556	0.340344	0.471292	-0.00055173	-0.237459	-0.111575	0.0697257	0.0093754
-0.180578	-0.02782	-0.00144444	0.340344	0.471292	0.119263	0.192761	0.0670287	0.167695	0.017137
-0.121889	-0.00867786	0.177333	0.340344	0.471292	0.117421	0.180262	0.0368715	0.161175	0.0153089
0.239622	-0.145844	-0.0393333	0.340344	0.471292	-0.131671	-0.20236	-0.0218955	0.0772407	0.024422
0.0036	0.0667114	-0.170389	0.340344	0.471292	0.0427488	0.095419	-0.0341741	0.151943	0.0630088
0.3252	-0.0659221	0.247556	0.340344	0.471292	-0.184611	-0.089289	-0.0617292	0.083683	0.015061
-0.1652	0.0858964	-0.228889	0.340344	0.471292	0.0960644	0.0980766	-0.0225761	0.148649	0.0635893
-0.0520222	0.011925	-0.2065	0.340344	0.471292	0.0921425	0.20044	-0.0236855	0.167962	0.0388324
0.129911	0.0526007	-0.0603333	0.340344	0.471292	0.0232804	0.118799	0.0451062	0.173113	0.0566251
-0.0777333	0.124011	0.0947778	0.340344	0.471292	0.106266	0.0653686	0.0461235	0.155411	0.0519535
0.0244444	-0.0750836	-0.0174444	0.340344	0.471292	0.0164672	-0.138931	-0.021277	0.114563	0.0168341
-0.267911	-0.222866	0.0797222	0.340344	0.471292	0.124123	-0.0376826	0.120609	0.120376	0.0115773
0.259178	-0.186034	0.208333	0.340344	0.471292	-0.206336	-0.1325	-0.0368121	0.0694656	0.0162538
-0.203222	0.136689	-0.0976111	0.340344	0.471292	0.088865	0.0887102	-0.021734	0.156562	0.064738
-0.0962222	0.171589	0.110333	0.340344	0.471292	0.0963888	0.00534349	0.0282921	0.158338	0.0559501
-0.260422	-0.170646	-0.154167	0.340344	0.471292	-0.0131539	-0.234469	-0.122545	0.0692763	0.0136762
-0.327089	-0.200979	0.187667	0.340344	0.471292	0.14501	-0.014243	0.125355	0.122699	0.0112416
0.0576	-0.165549	-0.149778	0.340344	0.471292	0.00120088	-0.266361	-0.0952039	0.0823174	0.0182646
-0.0353778	-0.234781	-0.236944	0.340344	0.471292	0.0206357	-0.249268	-0.13145	0.0793114	0.0171731
0.274133	0.160653	0.130389	0.340344	0.471292	-0.213988	-0.00610517	-0.015936	0.121345	0.0564983
0	0	0	0.340344	0.471292	0.104202	0.202804	0.0765972	0.161443	0.0187991
0.166689	0.0460364	-0.112278	0.236165	1.8002	-0.0499674	0.0891587	0.0410431	0.141345	0.0819943
-0.235422	0.248701	-0.186333	0.236165	1.8002	-0.00470345	-0.0249458	-0.049934	0.109893	0.0632255
0.154244	0.188111	0.1625	0.236165	1.8002	-0.154438	-0.0517183	-0.0316924	0.10767	0.045031
-0.00164444	0.210286	0.140333	0.236165	1.8002	0.0608994	-0.0875709	0.00152374	0.135047	0.066028
0.0955111	-0.08834	0.000444444	0.236165	1.8002	-0.0776285	-0.168778	-0.0122998	0.101974	0.0189251
0.0783333	0.0288579	0.0415556	0.236165	1.8002	0.0744094	0.170951	0.0764209	0.176324	0.0296769
0.307356	0.102809	0.0666667	0.236165	1.8002	-0.262346	0.0195479	0.0133086	0.100336	0.0443593
0.189889	-0.100604	-0.125	0.236165	1.8002	0.00191859	-0.0584818	0.0407523	0.134823	0.0189013
-0.136822	-0.0341121	0.0218889	0.236165	1.8002	0.124594	0.182512	0.0665032	0.153476	0.0344909
0.200822	0.228497	0.230667	0.236165	1.8002	-0.196698	-0.0445896	-0.0737149	0.080853	0.0255092
-0.3084	-0.126591	-0.0680556	0.236165	1.8002	0.00639937	-0.237722	-0.119401	0.0675585	0.0242221
-0.180578	-0.02782	-0.00144444	0.236165	1.8002	0.129746	0.190252	0.0647734	0.158437	0.0360912
-0.121889	-0.00867786	0.177333	0.236165	1.8002	0.128162	0.176288	0.0401114	0.155447	0.0383485
0.239622	-0.145844	-0.0393333	0.236165	1.8002	-0.152034	-0.192592	-0.0252523	0.0628347	0.0223722
0.0036	0.0667114	-0.170389	0.236165	1.8002	0.0474901	0.090705	-0.0346534	0.144606	0.0715185
0.3252	-0.0659221	0.247556	0.236165	1.8002	-0.217658	-0.0798821	-0.0596007	0.0683957	0.0109625
-0.1652	0.0858964	-0.228889	0.236165	1.8002	0.106079	0.0917971	-0.0232699	0.13992	0.0769032
-0.0520222	0.011925	-0.2065	0.236165	1.8002	0.0993032	0.20168	-0.0233876	0.162905	0.05672
0.129911	0.0526007	-0.0603333	0.236165	1.8002	0.0292448	0.115748	0.0468398	0.165939	0.0665022
-0.0777333	0.124011	0.0947778	0.236165	1.8002	0.119624	0.0534547	0.0493032	0.151299	0.0666023
0.0244444	-0.0750836	-0.0174444	0.236165	1.8002	0.0275149	-0.120993	-0.0148371	0.128007	0.0377802
-0.267911	-0.222866	0.0797222	0.236165	1.8002	0.151141	-0.00347263	0.135622	0.120092	0.0684098
0.259178	-0.186034	0.208333	0.236165	1.8002	-0.228406	-0.123447	-0.0364313	0.0578664	0.0184731
-0.203222	0.136689	-0.0976111	0.236165	1.8002	0.0964844	0.082931	-0.0243382	0.143216	0.0757075
-0.0962222	0.171589	0.110333	0.236165	1.8002	0.111193	0.00342161	0.0334028	0.153825	0.0788082
-0.260422	-0.170646	-0.154167	0.236165	1.8002	-0.00597858	-0.23606	-0.131782	0.0661617	0.0286453
-0.327089	-0.200979	0.187667	0.236165	1.8002	0.166287	0.0108316	0.134686	0.118056	0.059199
0.0576	-0.165549	-0.149778	0.236165	1.8002	0.00485982	-0.265808	-0.102978	0.0807091	0.0288241
-0.0353778	-0.234781	-0.236944	0.236165	1.8002	0.0220565	-0.249974	-0.141688	0.0767516	0.0310464
0.274133	0.160653	0.130389	0.236165	1.8002	-0.247063	-0.0156959	-0.0153088	0.0965163	0.0386285
0	0	0	0.236165	1.8002	0.111818	0.199225	0.0735623	0.158278	0.0333071
0.166689	0.0460364	-0.112278	0.0964233	-0.347649	-0.0857697	0.0317628	-0.00961304	-0.195631	-0.00505147
-0.235422	0.248701	-0.186333	0.0964233	-0.347649	0.0237114	-0.0518736	-0.0408962	-0.147164	-0.00065268
0.154244	0.188111	0.1625	0.0964233	-0.347649	-0.106061	-0.0497211	-0.000413247	-0.149533	0.00403528
-0.00164444	0.210286	0.140333	0.0964233	-0.347649	0.031996	-0.105435	0.00815109	-0.165684	0.00399605
0.0955111	-0.08834	0.000444444	0.0964233	-0.347649	-0.091509	-0.0836222	0.00766988	-0.118798	-0.0036203
0.0783333	0.0288579	0.0415556	0.0964233	-0.347649	-0.017577	0.083573	0.0447519	-0.273461	-0.00649944
0.307356	0.102809	0.0666667	0.0964233	-0.347649	-0.181194	-0.00161221	0.019755	-0.128711	0.000706266
0.189889	-0.100604	-0.125	0.0964233	-0.347649	-0.0630984	-0.0439021	-0.0117923	-0.167542	-0.00660916
-0.136822	-0.0341121	0.0218889	0.0964233	-0.347649	0.124769	0.154183	0.0669752	-0.14769	-0.00100162
0.200822	0.228497	0.230667	0.0964233	-0.347649	-0.12888	-0.0481835	-0.0196448	-0.114356	0.00711295
-0.3084	-0.126591	-0.0680556	0.0964233	-0.347649	0.0465371	-0.107176	-0.0832873	-0.0442249	-0.00967726
-0.180578	-0.02782	-0.00144444	0.0964233	-0.347649	0.110068	0.140104	0.0454657	-0.183969	-0.0038718
-0.121889	-0.00867786	0.177333	0.0964233	-0.347649	0.112573	0.135234	0.0438679	-0.16473	0.00376964
0.239622	-0.145844	-0.0393333	0.0964233	-0.347649	-0.12165	-0.095259	-0.0232207	-0.0712586	-0.000909715
0.0036	0.0667114	-0.170389	0.0964233	-0.347649	0.0154728	0.0326097	-0.0407004	-0.183637	-0.00866101
0.3252	-0.0659221	0.247556	0.0964233	-0.347649	-0.168763	-0.0455921	-0.00984114	-0.0764924	0.00163009
-0.1652	0.0858964	-0.228889	0.0964233	-0.347649	0.0945938	0.0433899	-0.0300717	-0.149924	-0.00759548
-0.0520222	0.011925	-0.2065	0.0964233	-0.347649	0.0723953	0.108047	-0.0438858	-0.208732	-0.00717613
0.129911	0.0526007	-0.0603333	0.0964233	-0.347649	-0.0457091	0.0355995	-0.00700789	-0.228518	-0.00806016
-0.0777333	0.124011	0.0947778	0.0964233	-0.347649	0.0843824	0.0109112	0.0431318	-0.171035	-0.00630311
0.0244444	-0.0750836	-0.0174444	0.0964233	-0.347649	-0.0311673	-0.0693547	-0.029031	-0.152058	-0.00505715
-0.267911	-0.222866	0.0797222	0.0964233	-0.347649	0.131365	0.034233	0.0895684	-0.0798444	-0.00575258
0.259178	-0.186034	0.208333	0.0964233	-0.347649	-0.17675	-0.0653707	-0.00499089	-0.0573051	0.00261293
-0.203222	0.136689	-0.0976111	0.0964233	-0.347649	0.0753503	0.017603	-0.0399545	-0.180275	-0.00736944
-0.0962222	0.171589	0.110333	0.0964233	-0.347649	0.0600882	-0.0728505	0.020058	-0.197553	-0.00200869
-0.260422	-0.170646	-0.154167	0.0964233	-0.347649	0.0260048	-0.111599	-0.0953441	-0.0474892	-0.0041644
-0.327089	-0.200979	0.187667	0.0964233	-0.347649	0.153762	0.0540769	0.103491	-0.0691918	0.000654225
0.0576	-0.165549	-0.149778	0.0964233	-0.347649	-0.0261471	-0.11784	-0.0624834	-0.0963613	-0.00339729
-0.0353778	-0.234781	-0.236944	0.0964233	-0.347649	0.0243316	-0.111517	-0.0961254	-0.0677554	-0.00247937
0.274133	0.160653	0.130389	0.0964233	-0.347649	-0.146088	-0.0350147	0.00378292	-0.13089	0.00413636
0	0	0	0.0964233	-0.347649	0.0913402	0.149618	0.0607877	-0.191932	-0.00024374
0.166689	0.0460364	-0.112278	0.186963	-1.97527	-0.0787468	0.0290794	-0.00714101	0.0560679	-0.0822583
-0.235422	0.248701	-0.186333	0.186963	-1.97527	-0.00132834	-0.0630799	-0.0487078	0.0447645	-0.0715594
0.154244	0.188111	0.1625	0.186963	-1.97527	-0.131205	-0.0789684	-0.0164909	0.0355834	-0.0511499
-0.00164444	0.210286	0.140333	0.186963	-1.97527	0.0447962	-0.141585	0.00102792	0.0472721	-0.0693433
0.0955111	-0.08834	0.000444444	0.186963	-1.97527	-0.0489613	-0.0927582	0.014317	0.063064	0.0224693
0.0783333	0.0288579	0.0415556	0.186963	-1.97527	0.0779631	0.182888	0.0900535	0.116848	-0.0434002
0.307356	0.102809	0.0666667	0.186963	-1.97527	-0.233993	-0.01691	0.0107552	0.0285109	-0.0552169
0.189889	-0.100604	-0.125	0.186963	-1.97527	-0.00288724	0.00561458	0.0263938	0.0682222	0.000332686
-0.136822	-0.0341121	0.0218889	0.186963	-1.97527	0.114553	0.194934	0.0825115	0.098437	-0.0528338
0.200822	0.228497	0.230667	0.186963	-1.97527	-0.151929	-0.0683239	-0.0440737	0.023397	-0.0330583
-0.3084	-0.126591	-0.0680556	0.186963	-1.97527	0.0271108	-0.14507	-0.101987	0.0403142	-0.00398326
-0.180578	-0.02782	-0.00144444	0.186963	-1.97527	0.118452	0.19922	0.0799106	0.0997362	-0.0548213
-0.121889	-0.00867786	0.177333	0.186963	-1.97527	0.116835	0.187881	0.0570327	0.100647	-0.0552359
0.239622	-0.145844	-0.0393333	0.186963	-1.97527	-0.141685	-0.128631	-0.0261273	0.0339236	-0.0155997
0.0036	0.0667114	-0.170389	0.186963	-1.97527	0.0361884	0.0258966	-0.0647854	0.0610659	-0.0887818
0.3252	-0.0659221	0.247556	0.186963	-1.97527	-0.200149	-0.035809	-0.0365635	0.0338672	-0.000661159
-0.1652	0.0858964	-0.228889	0.186963	-1.97527	0.0829016	0.0302484	-0.0443141	0.0633787	-0.0974712
-0.0520222	0.011925	-0.2065	0.186963	-1.97527	0.088485	0.190966	-0.0463308	0.101532	-0.0705036
0.129911	0.0526007	-0.0603333	0.186963	-1.97527	0.0176271	0.0619906	0.00500616	0.071013	-0.0712663
-0.0777333	0.124011	0.0947778	0.186963	-1.97527	0.10225	0.00627743	0.0495757	0.0743072	-0.0837809
0.0244444	-0.0750836	-0.0174444	0.186963	-1.97527	0.0233786	-0.0653549	-0.0231609	0.0811749	-0.0165848
-0.267911	-0.222866	0.0797222	0.186963	-1.97527	0.122677	0.00586125	0.109367	0.0779689	-0.0534836
0.259178	-0.186034	0.208333	0.186963	-1.97527	-0.20685	-0.0858052	-0.0225195	0.0322787	-0.0119148
-0.203222	0.136689	-0.0976111	0.186963	-1.97527	0.0711663	0.0153726	-0.0493601	0.0601782	-0.0992959
-0.0962222	0.171589	0.110333	0.186963	-1.97527	0.0832806	-0.0665164	0.0241787	0.0677827	-0.0917614
-0.260422	-0.170646	-0.154167	0.186963	-1.97527	0.000210298	-0.159134	-0.123365	0.0391558	-0.0209859
-0.327089	-0.200979	0.187667	0.186963	-1.97527	0.140595	0.0252564	0.121636	0.0835149	-0.0471776
0.0576	-0.165549	-0.149778	0.186963	-1.97527	0.00824365	-0.179043	-0.100618	0.0487068	-0.0185048
-0.0353778	-0.234781	-0.236944	0.186963	-1.97527	0.0238151	-0.172236	-0.124391	0.0475288	-0.0253596
0.274133	0.160653	0.130389	0.186963	-1.97527	-0.202878	-0.0482451	-0.010983	0.0275882	-0.0506797
0	0	0	0.186963	-1.97527	0.106219	0.205218	0.089788	0.100329	-0.0533548
0.166689	0.0460364	-0.112278	0	1.28131	-0.036095	0.0409485	0.00832649	-0.288117	0.0388488
-0.235422	0.248701	-0.186333	0	1.28131	0.009414	-0.0281204	-0.0251809	-0.254722	0.0243876
0.154244	0.188111	0.1625	0	1.28131	-0.0741775	-0.0284129	-0.00636726	-0.216344	0.0225848
-0.00164444	0.210286	0.140333	0	1.28131	0.0303022	-0.0606662	0.00419828	-0.280326	0.0258138
0.0955111	-0.08834	0.000444444	0	1.28131	-0.0462297	-0.0747512	0.00447243	-0.202156	0.0138466
0.0783333	0.0288579	0.0415556	0	1.28131	0.0241409	0.0766608	0.038642	-0.394029	0.0218318
0.307356	0.102809	0.0666667	0	1.28131	-0.133356	0.012086	0.0142422	-0.214166	0.0228328
0.189889	-0.100604	-0.125	0	1.28131	-0.0267134	-0.0385141	0.00489361	-0.228746	0.0181947
-0.136822	-0.0341121	0.0218889	0	1.28131	0.0685426	0.0929374	0.0400923	-0.403869	0.022025
0.200822	0.228497	0.230667	0	1.28131	-0.097135	-0.0323052	-0.0262938	-0.172004	0.0163388
-0.3084	-0.126591	-0.0680556	0	1.28131	0.0215018	-0.100391	-0.050476	-0.170833	0.00914734
-0.180578	-0.02782	-0.00144444	0	1.28131	0.0712539	0.0952965	0.0368671	-0.404906	0.0187479
-0.121889	-0.00867786	0.177333	0	1.28131	0.0671912	0.0906242	0.0255045	-0.39914	0.0225834
0.239622	-0.145844	-0.0393333	0	1.28131	-0.0898868	-0.0884609	-0.0129731	-0.136822	0.0126392
0.0036	0.0667114	-0.170389	0	1.28131	0.0234885	0.0379477	-0.0230312	-0.30841	0.0343054
0.3252	-0.0659221	0.247556	0	1.28131	-0.115846	-0.0419175	-0.0174469	-0.15056	0.011372
-0.1652	0.0858964	-0.228889	0	1.28131	0.0611139	0.0430722	-0.0128365	-0.327096	0.0367317
-0.0520222	0.011925	-0.2065	0	1.28131	0.0519339	0.0896995	-0.0172189	-0.371778	0.0264855
0.129911	0.0526007	-0.0603333	0	1.28131	-0.00846694	0.0455369	0.00581249	-0.327899	0.0281637
-0.0777333	0.124011	0.0947778	0	1.28131	0.0608113	0.0283239	0.0298743	-0.351659	0.0381919
0.0244444	-0.0750836	-0.0174444	0	1.28131	0.00544014	-0.0559505	-0.0129774	-0.238125	0.0188861
-0.267911	-0.222866	0.0797222	0	1.28131	0.0754411	0.00159152	0.0590982	-0.323999	0.0404849
0.259178	-0.186034	0.208333	0	1.28131	-0.120592	-0.0625438	-0.0108321	-0.13581	0.013557
-0.203222	0.136689	-0.0976111	0	1.28131	0.0549417	0.0332741	-0.0187394	-0.323687	0.0349765
-0.0962222	0.171589	0.110333	0	1.28131	0.0526152	-0.0129894	0.0186217	-0.332819	0.0373366
-0.260422	-0.170646	-0.154167	0	1.28131	0.00769972	-0.104153	-0.057636	-0.163328	0.0144506
-0.327089	-0.200979	0.187667	0	1.28131	0.0915543	0.00819259	0.0625136	-0.324735	0.0440506
0.0576	-0.165549	-0.149778	0	1.28131	-0.00068166	-0.111803	-0.0448551	-0.170704	0.0157621
-0.0353778	-0.234781	-0.236944	0	1.28131	0.0201486	-0.0974586	-0.0601187	-0.175258	0.0223289
0.274133	0.160653	0.130389	0	1.28131	-0.120326	-0.0124373	0.000224678	-0.195521	0.0201489
0	0	0	0	1.28131	0.0709144	0.105856	0.0447587	-0.391718	0.020385
0.166689	0.0460364	-0.112278	0.50365	-1.9228	-0.0752269	0.0349773	-0.0134461	0.128331	-0.0877809
-0.235422	0.248701	-0.186333	0.50365	-1.9228	0.00219626	-0.0504328	-0.0576285	0.117014	-0.0772992
0.154244	0.188111	0.1625	0.50365	-1.9228	-0.133394	-0.0746623	-0.0118973	0.111958	-0.054784
-0.00164444	0.210286	0.140333	0.50365	-1.9228	0.0513089	-0.122906	0.00915466	0.135289	-0.0651387
0.0955111	-0.08834	0.000444444	0.50365	-1.9228	-0.0398483	-0.098201	0.0184262	0.130178	0.0497521
0.0783333	0.0288579	0.0415556	0.50365	-1.9228	0.0765623	0.188398	0.094705	0.188408	-0.0243313
0.307356	0.102809	0.0666667	0.50365	-1.9228	-0.233266	-0.0123935	0.0156532	0.106597	-0.0568772
0.189889	-0.100604	-0.125	0.50365	-1.9228	0.0159085	0.0159611	0.024313	0.139894	0.0130194
-0.136822	-0.0341121	0.0218889	0.50365	-1.9228	0.1164	0.2047	0.0888675	0.169757	-0.0232405
0.200822	0.228497	0.230667	0.50365	-1.9228	-0.165006	-0.0646481	-0.0439913	0.0912416	-0.0401144
-0.3084	-0.126591	-0.0680556	0.50365	-1.9228	0.0149716	-0.173257	-0.112392	0.065125	0.00564595
-0.180578	-0.02782	-0.00144444	0.50365	-1.9228	0.120767	0.208757	0.0871059	0.171935	-0.0248125
-0.121889	-0.00867786	0.177333	0.50365	-1.9228	0.118378	0.195985	0.0616842	0.170191	-0.0257028
0.239622	-0.145844	-0.0393333	0.50365	-1.9228	-0.140926	-0.14478	-0.0307041	0.0748333	-0.00476945
0.0036	0.0667114	-0.170389	0.50365	-1.9228	0.0369342	0.0379674	-0.0709585	0.130821	-0.0908233
0.3252	-0.0659221	0.247556	0.50365	-1.9228	-0.178839	-0.0346518	-0.030979	0.111083	0.0106848
-0.1652	0.0858964	-0.228889	0.50365	-1.9228	0.0837287	0.0397032	-0.0556057	0.128224	-0.0948097
-0.0520222	0.011925	-0.2065	0.50365	-1.9228	0.0863915	0.194625	-0.0590998	0.158128	-0.0614588
0.129911	0.0526007	-0.0603333	0.50365	-1.9228	0.0290217	0.0761854	0.00936878	0.158525	-0.0653251
-0.0777333	0.124011	0.0947778	0.50365	-1.9228	0.10207	0.0154905	0.0528804	0.148933	-0.0682991
0.0244444	-0.0750836	-0.0174444	0.50365	-1.9228	0.017286	-0.0818226	-0.0317952	0.120399	-0.00175853
-0.267911	-0.222866	0.0797222	0.50365	-1.9228	0.117198	-0.017139	0.115443	0.114307	-0.0213865
0.259178	-0.186034	0.208333	0.50365	-1.9228	-0.210083	-0.0989382	-0.0285382	0.0734119	-0.00297223
-0.203222	0.136689	-0.0976111	0.50365	-1.9228	0.0744392	0.0262104	-0.0564437	0.130107	-0.0987039
-0.0962222	0.171589	0.110333	0.50365	-1.9228	0.0860232	-0.0566922	0.0292926	0.143305	-0.0810024
-0.260422	-0.170646	-0.154167	0.50365	-1.9228	-0.00514754	-0.178717	-0.129781	0.0735518	-0.00519508
-0.327089	-0.200979	0.187667	0.50365	-1.9228	0.137602	0.00257046	0.124845	0.121273	-0.0155438
0.0576	-0.165549	-0.149778	0.50365	-1.9228	0.00529456	-0.197218	-0.10739	0.0862686	-0.00360032
-0.0353778	-0.234781	-0.236944	0.50365	-1.9228	0.0215875	-0.19102	-0.131665	0.0827359	-0.00996889
0.274133	0.160653	0.130389	0.50365	-1.9228	-0.211366	-0.0463265	-0.00578257	0.0961843	-0.0547255
0	0	0	0.50365	-1.9228	0.106287	0.213557	0.095713	0.171186	-0.0262531
0.166689	0.0460364	-0.112278	0.100165	0.10714	-0.102407	0.0422245	-0.00494779	-0.174124	0.0237771
-0.235422	0.248701	-0.186333	0.100165	0.10714	0.0181333	-0.0486199	-0.0314672	-0.118802	0.0347677
0.154244	0.188111	0.1625	0.100165	0.10714	-0.117426	-0.0440075	-0.00663931	-0.136247	0.0234677
-0.00164444	0.210286	0.140333	0.100165	0.10714	0.039232	-0.105422	-0.00164648	-0.147707	0.0351848
0.0955111	-0.08834	0.000444444	0.100165	0.10714	-0.0967108	-0.0939336	0.00395921	-0.111685	0.00933466
0.0783333	0.0288579	0.0415556	0.100165	0.10714	-0.0212007	0.0851093	0.0383616	-0.255895	0.0145381
0.307356	0.102809	0.0666667	0.100165	0.10714	-0.204519	0.0103757	0.0164087	-0.113752	0.022868
0.189889	-0.100604	-0.125	0.100165	0.10714	-0.0725962	-0.0533565	-0.00717585	-0.156189	0.00983553
-0.136822	-0.0341121	0.0218889	0.100165	0.10714	0.130426	0.144549	0.0593969	-0.133112	0.0235306
0.200822	0.228497	0.230667	0.100165	0.10714	-0.138642	-0.046859	-0.0286964	-0.100358	0.0178491
-0.3084	-0.126591	-0.0680556	0.100165	0.10714	0.0439206	-0.117706	-0.0797421	-0.0285457	0.00785477
-0.180578	-0.02782	-0.00144444	0.100165	0.10714	0.11449	0.133672	0.0423259	-0.164682	0.022229
-0.121889	-0.00867786	0.177333	0.100165	0.10714	0.117959	0.13036	0.036165	-0.146364	0.0267934
0.239622	-0.145844	-0.0393333	0.100165	0.10714	-0.132876	-0.103722	-0.0208626	-0.0623514	0.0109192
0.0036	0.0667114	-0.170389	0.100165	0.10714	0.0408204	0.0559942	-0.0228354	-0.13018	0.0602753
0.3252	-0.0659221	0.247556	0.100165	0.10714	-0.175915	-0.0512886	-0.0149882	-0.0706066	0.0086886
-0.1652	0.0858964	-0.228889	0.100165	0.10714	0.107139	0.0701545	-0.0146739	-0.107423	0.0604272
-0.0520222	0.011925	-0.2065	0.100165	0.10714	0.0858325	0.111106	-0.0281451	-0.171097	0.0483533
0.129911	0.0526007	-0.0603333	0.100165	0.10714	-0.0541733	0.0510121	-0.00176722	-0.20609	0.0282595
-0.0777333	0.124011	0.0947778	0.100165	0.10714	0.108692	0.0397954	0.0430833	-0.130239	0.0535796
0.0244444	-0.0750836	-0.0174444	0.100165	0.10714	-0.0346709	-0.0824632	-0.0260641	-0.141353	0.0141729
-0.267911	-0.222866	0.0797222	0.100165	0.10714	0.126155	0.0109337	0.0888296	-0.0841932	-0.0019624
0.259178	-0.186034	0.208333	0.100165	0.10714	-0.181865	-0.0719897	-0.00958604	-0.052709	0.0092949
-0.203222	0.136689	-0.0976111	0.100165	0.10714	0.0826583	0.0380407	-0.0319523	-0.148363	0.0466172
-0.0962222	0.171589	0.110333	0.100165	0.10714	0.0746409	-0.0626875	0.0153412	-0.173524	0.041281
-0.260422	-0.170646	-0.154167	0.100165	0.10714	0.022169	-0.124611	-0.0895512	-0.033068	0.0175171
-0.327089	-0.200979	0.187667	0.100165	0.10714	0.146933	0.0308967	0.0979593	-0.0806898	-0.00400811
0.0576	-0.165549	-0.149778	0.100165	0.10714	-0.0323514	-0.133619	-0.0580975	-0.0850956	0.014337
-0.0353778	-0.234781	-0.236944	0.100165	0.10714	0.0329534	-0.13646	-0.0891803	-0.0486066	0.023305
0.274133	0.160653	0.130389	0.100165	0.10714	-0.161738	-0.0299749	-0.00102586	-0.118104	0.0209763
0	0	0	0.100165	0.10714	0.105741	0.14691	0.0565814	-0.164795	0.0359545
0.166689	0.0460364	-0.112278	0.223369	0.469222	-0.0563384	0.0871138	0.0337341	0.146259	0.0614011
-0.235422	0.248701	-0.186333	0.223369	0.469222	-0.0158822	-0.0283499	-0.047729	0.116554	0.0339601
0.154244	0.188111	0.1625	0.223369	0.469222	-0.141326	-0.0422823	-0.0277112	0.114348	0.0351664
-0.00164444	0.210286	0.140333	0.223369	0.469222	0.0520204	-0.0889575	-0.00147594	0.133992	0.0373258
0.0955111	-0.08834	0.000444444	0.223369	0.469222	-0.074666	-0.172588	-0.0106088	0.0975705	0.00472502
0.0783333	0.0288579	0.0415556	0.223369	0.469222	0.0748848	0.175729	0.075876	0.175143	0.0181633
0.307356	0.102809	0.0666667	0.223369	0.469222	-0.238603	0.0321806	0.0155245	0.110406	0.0504673
0.189889	-0.100604	-0.125	0.223369	0.469222	-0.00278824	-0.0625327	0.0352107	0.123291	0.0148333
-0.136822	-0.0341121	0.0218889	0.223369	0.469222	0.117379	0.18033	0.0664035	0.149735	0.013121
0.200822	0.228497	0.230667	0.223369	0.469222	-0.169903	-0.0372372	-0.0690906	0.0987126	0.0235568
-0.3084	-0.126591	-0.0680556	0.223369	0.469222	0.00208751	-0.233479	-0.111495	0.0690298	0.00723048
-0.180578	-0.02782	-0.00144444	0.223369	0.469222	0.121694	0.189051	0.060635	0.152929	0.0155697
-0.121889	-0.00867786	0.177333	0.223369	0.469222	0.120579	0.175766	0.0364433	0.152518	0.014035
0.239622	-0.145844	-0.0393333	0.223369	0.469222	-0.141049	-0.198252	-0.0218202	0.0636619	0.0151477
0.0036	0.0667114	-0.170389	0.223369	0.469222	0.0488537	0.0951411	-0.0339725	0.148424	0.058634
0.3252	-0.0659221	0.247556	0.223369	0.469222	-0.198937	-0.0866885	-0.0544089	0.0711381	0.00814565
-0.1652	0.0858964	-0.228889	0.223369	0.469222	0.101675	0.0976912	-0.0216735	0.144569	0.0600208
-0.0520222	0.011925	-0.2065	0.223369	0.469222	0.0974278	0.197434	-0.0226838	0.161328	0.0364801
0.129911	0.0526007	-0.0603333	0.223369	0.469222	0.0233722	0.116989	0.0432029	0.167562	0.0464963
-0.0777333	0.124011	0.0947778	0.223369	0.469222	0.11099	0.0645213	0.0460924	0.150296	0.0488536
0.0244444	-0.0750836	-0.0174444	0.223369	0.469222	0.0220546	-0.131216	-0.0161416	0.120951	0.013466
-0.267911	-0.222866	0.0797222	0.223369	0.469222	0.131802	-0.0310756	0.121898	0.12196	0.00893914
0.259178	-0.186034	0.208333	0.223369	0.469222	-0.215955	-0.130327	-0.031193	0.0603948	0.0102135
-0.203222	0.136689	-0.0976111	0.223369	0.469222	0.092419	0.0881862	-0.0206961	0.151687	0.0606145
-0.0962222	0.171589	0.110333	0.223369	0.469222	0.0992765	0.00583697	0.0291305	0.154947	0.0518747
-0.260422	-0.170646	-0.154167	0.223369	0.469222	-0.00888633	-0.231549	-0.123847	0.0665118	0.0116064
-0.327089	-0.200979	0.187667	0.223369	0.469222	0.147992	-0.0102829	0.127308	0.121863	0.0072798
0.0576	-0.165549	-0.149778	0.223369	0.469222	0.00572345	-0.264962	-0.0957807	0.0798892	0.0157056
-0.0353778	-0.234781	-0.236944	0.223369	0.469222	0.0245994	-0.248687	-0.132497	0.0760516	0.0145337
0.274133	0.160653	0.130389	0.223369	0.469222	-0.218987	-0.00145079	-0.0118904	0.111614	0.0412246
0	0	0	0.223369	0.469222	0.107924	0.198689	0.0712381	0.148467	0.0172038
0.166689	0.0460364	-0.112278	0.0845498	-0.0555453	-0.107514	0.036269	1.37107e-05	-0.180074	0.0160745
-0.235422	0.248701	-0.186333	0.0845498	-0.0555453	0.0391911	-0.0463549	-0.0239839	-0.100849	0.0384608
0.154244	0.188111	0.1625	0.0845498	-0.0555453	-0.114701	-0.0438045	-0.00701024	-0.145115	0.016187
-0.00164444	0.210286	0.140333	0.0845498	-0.0555453	0.0308221	-0.0982775	-0.00369187	-0.160365	0.0289183
0.0955111	-0.08834	0.000444444	0.0845498	-0.0555453	-0.0995604	-0.0845178	0.000919572	-0.1213	0.00688982
0.0783333	0.0288579	0.0415556	0.0845498	-0.0555453	-0.0276383	0.0837176	0.0353898	-0.277984	0.0120852
0.307356	0.102809	0.0666667	0.0845498	-0.0555453	-0.193111	0.00375592	0.013326	-0.126979	0.0153883
0.189889	-0.100604	-0.125	0.0845498	-0.0555453	-0.079389	-0.0480842	-0.0051116	-0.15806	0.00725622
-0.136822	-0.0341121	0.0218889	0.0845498	-0.0555453	0.121294	0.128263	0.0501988	-0.172802	0.0282242
0.200822	0.228497	0.230667	0.0845498	-0.0555453	-0.139127	-0.0446851	-0.0279297	-0.108552	0.0140906
-0.3084	-0.126591	-0.0680556	0.0845498	-0.0555453	0.0603812	-0.116902	-0.0739787	-0.0124341	0.0187462
-0.180578	-0.02782	-0.00144444	0.0845498	-0.0555453	0.118785	0.125443	0.0394021	-0.182666	0.0275973
-0.121889	-0.00867786	0.177333	0.0845498	-0.0555453	0.107282	0.112236	0.0229978	-0.18918	0.0273511
0.239622	-0.145844	-0.0393333	0.0845498	-0.0555453	-0.136719	-0.100491	-0.019542	-0.0647591	0.0103187
0.0036	0.0667114	-0.170389	0.0845498	-0.0555453	0.0110338	0.0428408	-0.0224648	-0.161334	0.0364076
0.3252	-0.0659221	0.247556	0.0845498	-0.0555453	-0.174587	-0.0459499	-0.015943	-0.0767253	0.00909364
-0.1652	0.0858964	-0.228889	0.0845498	-0.0555453	0.115144	0.0586967	0.00334339	-0.0994609	0.0549289
-0.0520222	0.011925	-0.2065	0.0845498	-0.0555453	0.0882092	0.115659	-0.00996532	-0.16524	0.0512516
0.129911	0.0526007	-0.0603333	0.0845498	-0.0555453	-0.0623847	0.0433194	0.00461635	-0.214169	0.0195754
-0.0777333	0.124011	0.0947778	0.0845498	-0.0555453	0.0921137	0.0226239	0.0284554	-0.164887	0.0400307
0.0244444	-0.0750836	-0.0174444	0.0845498	-0.0555453	-0.0399031	-0.0742067	-0.0243733	-0.147597	0.0117308
-0.267911	-0.222866	0.0797222	0.0845498	-0.0555453	0.145067	0.042116	0.0845603	-0.0579782	0.0209036
0.259178	-0.186034	0.208333	0.0845498	-0.0555453	-0.182502	-0.0648334	-0.0110277	-0.0567746	0.00979247
-0.203222	0.136689	-0.0976111	0.0845498	-0.0555453	0.0972196	0.0357419	-0.0187855	-0.131498	0.0464094
-0.0962222	0.171589	0.110333	0.0845498	-0.0555453	0.067064	-0.0622963	0.00584005	-0.187861	0.0308282
-0.260422	-0.170646	-0.154167	0.0845498	-0.0555453	0.0375158	-0.11954	-0.0804941	-0.0142456	0.024992
-0.327089	-0.200979	0.187667	0.0845498	-0.0555453	0.174754	0.0613611	0.0977577	-0.0428184	0.0232614
0.0576	-0.165549	-0.149778	0.0845498	-0.0555453	-0.0401009	-0.124254	-0.0542814	-0.0875073	0.0125561
-0.0353778	-0.234781	-0.236944	0.0845498	-0.0555453	0.0275688	-0.120307	-0.0815315	-0.0404521	0.0287309
0.274133	0.160653	0.130389	0.0845498	-0.0555453	-0.156209	-0.0295847	-0.00207239	-0.126019	0.0153858
0	0	0	0.0845498	-0.0555453	0.086255	0.133343	0.0498335	-0.211084	0.0341343
0.166689	0.0460364	-0.112278	0.127043	-0.129762	-0.0789387	0.0424988	-0.00472522	-0.0785053	-0.0132265
-0.235422	0.248701	-0.186333	0.127043	-0.129762	0.0189568	-0.044558	-0.0438049	-0.0514604	-0.00506582
0.154244	0.188111	0.1625	0.127043	-0.129762	-0.125439	-0.0580046	-0.00739091	-0.0591304	0.00407979
-0.00164444	0.210286	0.140333	0.127043	-0.129762	0.0465437	-0.120364	0.00586678	-0.0535128	0.000267908
0.0955111	-0.08834	0.000444444	0.127043	-0.129762	-0.0879446	-0.124783	0.00727903	-0.0369326	-0.00866591
0.0783333	0.0288579	0.0415556	0.127043	-0.129762	0.0373535	0.144466	0.0740073	-0.0480763	-0.0143397
0.307356	0.102809	0.0666667	0.127043	-0.129762	-0.217622	-0.0035353	0.0204727	-0.0511891	-0.00215518
0.189889	-0.100604	-0.125	0.127043	-0.129762	-0.0474463	-0.0596689	-0.00726978	-0.083142	-0.0103948
-0.136822	-0.0341121	0.0218889	0.127043	-0.129762	0.116789	0.182771	0.0764288	-0.0112358	-0.0114998
0.200822	0.228497	0.230667	0.127043	-0.129762	-0.15321	-0.0532502	-0.0322491	-0.0475203	0.00304831
-0.3084	-0.126591	-0.0680556	0.127043	-0.129762	0.0351316	-0.15354	-0.10086	-0.00121545	-0.0138072
-0.180578	-0.02782	-0.00144444	0.127043	-0.129762	0.113424	0.183558	0.0674762	-0.0196599	-0.0129621
-0.121889	-0.00867786	0.177333	0.127043	-0.129762	0.116445	0.174461	0.0537695	-0.00964947	-0.0109137
0.239622	-0.145844	-0.0393333	0.127043	-0.129762	-0.130212	-0.126497	-0.0253553	-0.0246792	-0.00313738
0.0036	0.0667114	-0.170389	0.127043	-0.129762	0.0274771	0.0409608	-0.0540701	-0.0725435	-0.0107674
0.3252	-0.0659221	0.247556	0.127043	-0.129762	-0.187343	-0.0645167	-0.020331	-0.0296138	-0.00310907
-0.1652	0.0858964	-0.228889	0.127043	-0.129762	0.0920394	0.0511444	-0.0382708	-0.0582269	-0.0146634
-0.0520222	0.011925	-0.2065	0.127043	-0.129762	0.0887306	0.159059	-0.0531364	-0.0501057	-0.0111936
0.129911	0.0526007	-0.0603333	0.127043	-0.129762	-0.0227169	0.0528671	-0.00270524	-0.0924759	-0.0174427
-0.0777333	0.124011	0.0947778	0.127043	-0.129762	0.100864	0.0183146	0.0513661	-0.0386142	-0.0123091
0.0244444	-0.0750836	-0.0174444	0.127043	-0.129762	-0.00488944	-0.102395	-0.0361238	-0.0556879	-0.0105039
-0.267911	-0.222866	0.0797222	0.127043	-0.129762	0.137743	0.0190795	0.109958	0.0166127	-0.0126646
0.259178	-0.186034	0.208333	0.127043	-0.129762	-0.197408	-0.0877078	-0.0123065	-0.01316	-0.00152251
-0.203222	0.136689	-0.0976111	0.127043	-0.129762	0.0805306	0.0340736	-0.0431413	-0.066026	-0.0141689
-0.0962222	0.171589	0.110333	0.127043	-0.129762	0.079907	-0.0571315	0.0293299	-0.0561915	-0.00813333
-0.260422	-0.170646	-0.154167	0.127043	-0.129762	0.0149035	-0.156	-0.115063	-0.00917083	-0.00759963
-0.327089	-0.200979	0.187667	0.127043	-0.129762	0.150412	0.0375963	0.116191	0.0127268	-0.010603
0.0576	-0.165549	-0.149778	0.127043	-0.129762	-0.00548111	-0.16688	-0.0887193	-0.0274142	-0.00647499
-0.0353778	-0.234781	-0.236944	0.127043	-0.129762	0.031209	-0.155444	-0.124985	-0.014835	-0.00373193
0.274133	0.160653	0.130389	0.127043	-0.129762	-0.184688	-0.0370706	0.000487771	-0.0537892	0.0023503
0	0	0	0.127043	-0.129762	0.113413	0.195548	0.0811132	-0.0141916	-0.00278586
0.166689	0.0460364	-0.112278	0.268923	-0.578291	-0.0795485	0.0550292	0.0202622	0.140301	-0.0175722
-0.235422	0.248701	-0.186333	0.268923	-0.578291	0.0136283	-0.0175878	-0.0336887	0.132434	0.0252234
0.154244	0.188111	0.1625	0.268923	-0.578291	-0.144301	-0.0549049	-0.029669	0.104275	-0.0101731
-0.00164444	0.210286	0.140333	0.268923	-0.578291	0.0495855	-0.101656	-0.0101567	0.128425	-0.0105226
0.0955111	-0.08834	0.000444444	0.268923	-0.578291	-0.0763446	-0.151768	-0.00846577	0.103867	-0.0105615
0.0783333	0.0288579	0.0415556	0.268923	-0.578291	0.0792084	0.184089	0.0810619	0.185423	-0.0103478
0.307356	0.102809	0.0666667	0.268923	-0.578291	-0.251227	0.00863748	0.00795995	0.0977665	-0.014679
0.189889	-0.100604	-0.125	0.268923	-0.578291	0.0116524	-0.0218311	0.0449162	0.147461	0.00075023
-0.136822	-0.0341121	0.0218889	0.268923	-0.578291	0.120072	0.194428	0.0722693	0.162261	-0.0107584
0.200822	0.228497	0.230667	0.268923	-0.578291	-0.174082	-0.0398873	-0.0511539	0.0849456	0.0119958
-0.3084	-0.126591	-0.0680556	0.268923	-0.578291	0.0113871	-0.223329	-0.111861	0.0746094	-0.00348356
-0.180578	-0.02782	-0.00144444	0.268923	-0.578291	0.124563	0.200348	0.0690459	0.168061	-0.0106451
-0.121889	-0.00867786	0.177333	0.268923	-0.578291	0.123318	0.188379	0.0416529	0.161967	-0.0110654
0.239622	-0.145844	-0.0393333	0.268923	-0.578291	-0.143694	-0.17456	-0.0254951	0.0653221	-0.0048642
0.0036	0.0667114	-0.170389	0.268923	-0.578291	0.0446745	0.0729785	-0.0384254	0.150527	-5.22775e-06
0.3252	-0.0659221	0.247556	0.268923	-0.578291	-0.201542	-0.0681602	-0.0435997	0.0736605	0.00359252
-0.1652	0.0858964	-0.228889	0.268923	-0.578291	0.0998724	0.0766268	-0.0235218	0.149858	0.00240423
-0.0520222	0.011925	-0.2065	0.268923	-0.578291	0.0968688	0.201222	-0.0276457	0.171498	-0.00029814
0.129911	0.0526007	-0.0603333	0.268923	-0.578291	0.0227914	0.0969125	0.0385761	0.16701	-0.00879421
-0.0777333	0.124011	0.0947778	0.268923	-0.578291	0.108263	0.0405206	0.0395739	0.152639	-0.0150792
0.0244444	-0.0750836	-0.0174444	0.268923	-0.578291	0.0217394	-0.112263	-0.0210288	0.126387	-0.00664765
-0.267911	-0.222866	0.0797222	0.268923	-0.578291	0.136551	-0.0199728	0.119696	0.12238	-0.00783152
0.259178	-0.186034	0.208333	0.268923	-0.578291	-0.216353	-0.116031	-0.0271946	0.0605199	-0.00049423
-0.203222	0.136689	-0.0976111	0.268923	-0.578291	0.0938687	0.0671202	-0.0236106	0.15577	0.00442216
-0.0962222	0.171589	0.110333	0.268923	-0.578291	0.0943781	-0.0236696	0.0178031	0.148528	-0.0157958
-0.260422	-0.170646	-0.154167	0.268923	-0.578291	-0.00276805	-0.223285	-0.124077	0.0730929	-0.00031824
-0.327089	-0.200979	0.187667	0.268923	-0.578291	0.153518	-0.000436245	0.127647	0.122564	-0.00636904
0.0576	-0.165549	-0.149778	0.268923	-0.578291	0.00378695	-0.245575	-0.0980917	0.0842998	-0.00381516
-0.0353778	-0.234781	-0.236944	0.268923	-0.578291	0.0230518	-0.230466	-0.131228	0.0800216	-0.00347415
0.274133	0.160653	0.130389	0.268923	-0.578291	-0.222823	-0.0238266	-0.017071	0.0933935	-0.010776
0	0	0	0.268923	-0.578291	0.111119	0.208753	0.0806562	0.163911	-0.00976395
0.166689	0.0460364	-0.112278	0.0211492	-0.171666	-0.0443802	0.0300135	-0.001052	-0.26896	-0.00428243
-0.235422	0.248701	-0.186333	0.0211492	-0.171666	0.0110522	-0.026874	-0.0248512	-0.249178	0.00103189
0.154244	0.188111	0.1625	0.0211492	-0.171666	-0.0673173	-0.0254088	-0.00157098	-0.215375	0.00456585
-0.00164444	0.210286	0.140333	0.0211492	-0.171666	0.0314547	-0.0552444	0.00663416	-0.269228	0.00678821
0.0955111	-0.08834	0.000444444	0.0211492	-0.171666	-0.0438395	-0.0712709	0.00771729	-0.200377	-0.00281175
0.0783333	0.0288579	0.0415556	0.0211492	-0.171666	0.0227162	0.0796325	0.0375878	-0.386685	-0.0039807
0.307356	0.102809	0.0666667	0.0211492	-0.171666	-0.121411	0.00750504	0.0143317	-0.208081	0.000613067
0.189889	-0.100604	-0.125	0.0211492	-0.171666	-0.0285663	-0.0349852	0.00092691	-0.230108	-0.00593877
-0.136822	-0.0341121	0.0218889	0.0211492	-0.171666	0.0638111	0.100826	0.0411452	-0.394086	-0.00071092
0.200822	0.228497	0.230667	0.0211492	-0.171666	-0.0908576	-0.0292674	-0.0216208	-0.176241	0.00305715
-0.3084	-0.126591	-0.0680556	0.0211492	-0.171666	0.0214437	-0.0936342	-0.0445613	-0.16833	-0.00851674
-0.180578	-0.02782	-0.00144444	0.0211492	-0.171666	0.0654471	0.102378	0.0386565	-0.395041	-0.00421375
-0.121889	-0.00867786	0.177333	0.0211492	-0.171666	0.0637098	0.0982314	0.0236605	-0.388619	0.000522482
0.239622	-0.145844	-0.0393333	0.0211492	-0.171666	-0.0850844	-0.0847701	-0.0123752	-0.133769	-0.000611274
0.0036	0.0667114	-0.170389	0.0211492	-0.171666	0.0229299	0.029471	-0.0251783	-0.292312	-0.000713627
0.3252	-0.0659221	0.247556	0.0211492	-0.171666	-0.105666	-0.0394191	-0.0143907	-0.154322	-0.000274903
-0.1652	0.0858964	-0.228889	0.0211492	-0.171666	0.0550539	0.0338345	-0.0153067	-0.31327	-0.0049937
-0.0520222	0.011925	-0.2065	0.0211492	-0.171666	0.0512027	0.091149	-0.0210328	-0.356626	-0.000975244
0.129911	0.0526007	-0.0603333	0.0211492	-0.171666	-0.00935494	0.037134	0.00319875	-0.307967	-0.00492591
-0.0777333	0.124011	0.0947778	0.0211492	-0.171666	0.0556199	0.0194618	0.0267389	-0.338536	-0.000847796
0.0244444	-0.0750836	-0.0174444	0.0211492	-0.171666	0.00409245	-0.0560296	-0.0117062	-0.229107	-0.00349967
-0.267911	-0.222866	0.0797222	0.0211492	-0.171666	0.0644807	-0.0129727	0.0520404	-0.320708	-0.00767718
0.259178	-0.186034	0.208333	0.0211492	-0.171666	-0.110559	-0.0608809	-0.00893353	-0.137177	0.000732489
-0.203222	0.136689	-0.0976111	0.0211492	-0.171666	0.0494515	0.0237445	-0.0191659	-0.310794	-0.00396188
-0.0962222	0.171589	0.110333	0.0211492	-0.171666	0.0470285	-0.0201341	0.0157542	-0.316446	0.000370188
-0.260422	-0.170646	-0.154167	0.0211492	-0.171666	0.00959488	-0.0971304	-0.0541136	-0.160219	-0.00289803
-0.327089	-0.200979	0.187667	0.0211492	-0.171666	0.0751216	-0.00432987	0.0545894	-0.332088	-0.00737969
0.0576	-0.165549	-0.149778	0.0211492	-0.171666	0.00122533	-0.105272	-0.0417038	-0.166439	-0.00157463
-0.0353778	-0.234781	-0.236944	0.0211492	-0.171666	0.0228917	-0.0950267	-0.0547092	-0.174796	-0.000535847
0.274133	0.160653	0.130389	0.0211492	-0.171666	-0.108152	-0.0127289	0.00286764	-0.194655	0.0037546
0	0	0	0.0211492	-0.171666	0.0727081	0.115666	0.0492782	-0.378131	0.00827963
0.166689	0.0460364	-0.112278	0.0926325	0.311071	-0.0844056	0.0406585	-0.00381146	-0.2079	0.0264623
-0.235422	0.248701	-0.186333	0.0926325	0.311071	0.0188713	-0.0531611	-0.0369018	-0.148576	0.0152951
0.154244	0.188111	0.1625	0.0926325	0.311071	-0.104677	-0.0484836	-0.00413528	-0.152015	0.0179851
-0.00164444	0.210286	0.140333	0.0926325	0.311071	0.0348701	-0.105605	0.00390454	-0.173872	0.0197823
0.0955111	-0.08834	0.000444444	0.0926325	0.311071	-0.0880139	-0.0898961	0.00821118	-0.118952	0.00687303
0.0783333	0.0288579	0.0415556	0.0926325	0.311071	-0.0132457	0.0861914	0.0465559	-0.276385	0.0171322
0.307356	0.102809	0.0666667	0.0926325	0.311071	-0.185311	0.00738709	0.0189786	-0.138042	0.0239834
0.189889	-0.100604	-0.125	0.0926325	0.311071	-0.0621548	-0.0504599	-0.00858142	-0.169135	0.00758768
-0.136822	-0.0341121	0.0218889	0.0926325	0.311071	0.122024	0.146608	0.0664614	-0.160071	0.0137889
0.200822	0.228497	0.230667	0.0926325	0.311071	-0.126985	-0.0491068	-0.0277331	-0.113617	0.0119372
-0.3084	-0.126591	-0.0680556	0.0926325	0.311071	0.0394331	-0.115326	-0.0790168	-0.0506081	-0.00486137
-0.180578	-0.02782	-0.00144444	0.0926325	0.311071	0.106433	0.136948	0.0462297	-0.195267	0.0109916
-0.121889	-0.00867786	0.177333	0.0926325	0.311071	0.107087	0.128847	0.0343312	-0.182958	0.0124006
0.239622	-0.145844	-0.0393333	0.0926325	0.311071	-0.122732	-0.101077	-0.0218398	-0.0748374	0.00825538
0.0036	0.0667114	-0.170389	0.0926325	0.311071	0.0235347	0.0439523	-0.0347061	-0.191633	0.0350715
0.3252	-0.0659221	0.247556	0.0926325	0.311071	-0.164569	-0.0487313	-0.0141747	-0.0776659	0.00487566
-0.1652	0.0858964	-0.228889	0.0926325	0.311071	0.0991552	0.0587481	-0.0205677	-0.160051	0.035238
-0.0520222	0.011925	-0.2065	0.0926325	0.311071	0.0776525	0.11174	-0.0343427	-0.213962	0.0251832
0.129911	0.0526007	-0.0603333	0.0926325	0.311071	-0.0434535	0.0466144	-0.00193535	-0.241436	0.0260927
-0.0777333	0.124011	0.0947778	0.0926325	0.311071	0.0932028	0.0278901	0.0414565	-0.18095	0.0353514
0.0244444	-0.0750836	-0.0174444	0.0926325	0.311071	-0.0284438	-0.0755326	-0.0275022	-0.156663	0.00737141
-0.267911	-0.222866	0.0797222	0.0926325	0.311071	0.121034	0.0167546	0.0871715	-0.0996598	-0.0127392
0.259178	-0.186034	0.208333	0.0926325	0.311071	-0.172164	-0.067637	-0.00898767	-0.0599632	0.0057406
-0.203222	0.136689	-0.0976111	0.0926325	0.311071	0.0797065	0.031912	-0.0323779	-0.189511	0.0311384
-0.0962222	0.171589	0.110333	0.0926325	0.311071	0.0662574	-0.0627046	0.0185366	-0.211099	0.0272797
-0.260422	-0.170646	-0.154167	0.0926325	0.311071	0.0216169	-0.118866	-0.0890743	-0.0512055	0.00523692
-0.327089	-0.200979	0.187667	0.0926325	0.311071	0.136956	0.0348891	0.0947452	-0.0990608	-0.0187492
0.0576	-0.165549	-0.149778	0.0926325	0.311071	-0.0262226	-0.12658	-0.0596506	-0.0995317	0.00909646
-0.0353778	-0.234781	-0.236944	0.0926325	0.311071	0.027544	-0.126522	-0.0913156	-0.0720681	0.00823293
0.274133	0.160653	0.130389	0.0926325	0.311071	-0.149239	-0.0296835	0.00167443	-0.135347	0.0192682
0	0	0	0.0926325	0.311071	0.0997647	0.148049	0.0635277	-0.191561	0.0258556
0.166689	0.0460364	-0.112278	0.197013	1.13928	-0.048177	0.0839402	0.0440301	0.123972	0.0834105
-0.235422	0.248701	-0.186333	0.197013	1.13928	-0.00814882	-0.0430977	-0.0429748	0.0821012	0.0501035
0.154244	0.188111	0.1625	0.197013	1.13928	-0.148173	-0.0619347	-0.0348185	0.0724413	0.0408021
-0.00164444	0.210286	0.140333	0.197013	1.13928	0.0563023	-0.117567	-0.00665304	0.0874782	0.0502911
0.0955111	-0.08834	0.000444444	0.197013	1.13928	-0.0770135	-0.155247	-0.00928693	0.0886757	0.0234519
0.0783333	0.0288579	0.0415556	0.197013	1.13928	0.0803978	0.174714	0.0771398	0.157285	0.0339696
0.307356	0.102809	0.0666667	0.197013	1.13928	-0.271603	0.0129215	0.0110113	0.0621903	0.0433723
0.189889	-0.100604	-0.125	0.197013	1.13928	0.00101803	-0.0459671	0.0442951	0.112464	0.0421875
-0.136822	-0.0341121	0.0218889	0.197013	1.13928	0.124915	0.184791	0.0672816	0.134918	0.0342779
0.200822	0.228497	0.230667	0.197013	1.13928	-0.179147	-0.0552538	-0.0734844	0.0535058	0.0233737
-0.3084	-0.126591	-0.0680556	0.197013	1.13928	0.00794126	-0.22256	-0.118302	0.0596523	0.0239423
-0.180578	-0.02782	-0.00144444	0.197013	1.13928	0.129628	0.191853	0.0640413	0.140024	0.0348079
-0.121889	-0.00867786	0.177333	0.197013	1.13928	0.128627	0.180939	0.0420161	0.137176	0.0374634
0.239622	-0.145844	-0.0393333	0.197013	1.13928	-0.152188	-0.177528	-0.0216783	0.0516345	0.0250612
0.0036	0.0667114	-0.170389	0.197013	1.13928	0.0489124	0.0860443	-0.0351418	0.120184	0.0707055
0.3252	-0.0659221	0.247556	0.197013	1.13928	-0.219633	-0.0700602	-0.058165	0.0503704	0.0152203
-0.1652	0.0858964	-0.228889	0.197013	1.13928	0.106524	0.088795	-0.0197717	0.119993	0.0737925
-0.0520222	0.011925	-0.2065	0.197013	1.13928	0.0996911	0.200097	-0.0239362	0.143421	0.0529797
0.129911	0.0526007	-0.0603333	0.197013	1.13928	0.0252873	0.111002	0.0433646	0.139155	0.062592
-0.0777333	0.124011	0.0947778	0.197013	1.13928	0.121308	0.0514619	0.0495981	0.124382	0.0647425
0.0244444	-0.0750836	-0.0174444	0.197013	1.13928	0.0301111	-0.104506	-0.0102511	0.11836	0.0421247
-0.267911	-0.222866	0.0797222	0.197013	1.13928	0.150619	0.00389345	0.131049	0.114623	0.0595029
0.259178	-0.186034	0.208333	0.197013	1.13928	-0.225876	-0.113737	-0.0334813	0.0457268	0.0170258
-0.203222	0.136689	-0.0976111	0.197013	1.13928	0.0931497	0.0771827	-0.0222614	0.121196	0.0732921
-0.0962222	0.171589	0.110333	0.197013	1.13928	0.108783	-0.0125334	0.0324498	0.118147	0.0727808
-0.260422	-0.170646	-0.154167	0.197013	1.13928	-0.00569513	-0.222423	-0.129885	0.0576972	0.0280422
-0.327089	-0.200979	0.187667	0.197013	1.13928	0.166257	0.0206673	0.133584	0.113327	0.0534643
0.0576	-0.165549	-0.149778	0.197013	1.13928	0.00706154	-0.251337	-0.101427	0.0714676	0.0293489
-0.0353778	-0.234781	-0.236944	0.197013	1.13928	0.0237767	-0.238354	-0.138944	0.0655787	0.0298506
0.274133	0.160653	0.130389	0.197013	1.13928	-0.245068	-0.0270296	-0.0198054	0.0565758	0.0361203
0	0	0	0.197013	1.13928	0.114301	0.200666	0.0740682	0.136105	0.033611
0.166689	0.0460364	-0.112278	0.432	-0.863562	-0.088037	0.0504037	-0.000612824	0.131291	-0.0724906
-0.235422	0.248701	-0.186333	0.432	-0.863562	0.00225892	-0.038625	-0.0509755	0.122359	-0.055237
0.154244	0.188111	0.1625	0.432	-0.863562	-0.141556	-0.0619523	-0.0192501	0.110968	-0.0587373
-0.00164444	0.210286	0.140333	0.432	-0.863562	0.0488288	-0.115427	-0.000731664	0.13433	-0.0609441
0.0955111	-0.08834	0.000444444	0.432	-0.863562	-0.0746469	-0.14247	-0.00612473	0.104651	-0.0159528
0.0783333	0.0288579	0.0415556	0.432	-0.863562	0.0778817	0.194662	0.0886523	0.189372	-0.0240257
0.307356	0.102809	0.0666667	0.432	-0.863562	-0.230852	-0.00357388	0.010483	0.111944	-0.0479896
0.189889	-0.100604	-0.125	0.432	-0.863562	-0.00357628	-0.0176592	0.0245091	0.128666	-0.0299081
-0.136822	-0.0341121	0.0218889	0.432	-0.863562	0.11813	0.210969	0.0811899	0.166559	-0.0207574
0.200822	0.228497	0.230667	0.432	-0.863562	-0.16681	-0.0605	-0.0335143	0.100709	-0.0260592
-0.3084	-0.126591	-0.0680556	0.432	-0.863562	0.0078334	-0.205658	-0.116143	0.0670451	-0.0236529
-0.180578	-0.02782	-0.00144444	0.432	-0.863562	0.123229	0.2152	0.0784339	0.168434	-0.0210658
-0.121889	-0.00867786	0.177333	0.432	-0.863562	0.118925	0.203078	0.0522022	0.166588	-0.0226258
0.239622	-0.145844	-0.0393333	0.432	-0.863562	-0.132919	-0.16317	-0.0297517	0.0732145	-0.0193229
0.0036	0.0667114	-0.170389	0.432	-0.863562	0.0405887	0.0556119	-0.0602548	0.139684	-0.0627276
0.3252	-0.0659221	0.247556	0.432	-0.863562	-0.154627	-0.0436731	0.0044217	0.126562	0.0223406
-0.1652	0.0858964	-0.228889	0.432	-0.863562	0.0904705	0.0561485	-0.044352	0.137183	-0.0657904
-0.0520222	0.011925	-0.2065	0.432	-0.863562	0.0913633	0.207346	-0.0473291	0.163718	-0.0389259
0.129911	0.0526007	-0.0603333	0.432	-0.863562	0.0276444	0.0963839	0.0298421	0.165868	-0.0409
-0.0777333	0.124011	0.0947778	0.432	-0.863562	0.101295	0.0273872	0.044132	0.149377	-0.0595524
0.0244444	-0.0750836	-0.0174444	0.432	-0.863562	0.0143832	-0.109851	-0.0317572	0.112753	-0.0250733
-0.267911	-0.222866	0.0797222	0.432	-0.863562	0.120376	-0.0261181	0.114054	0.109117	-0.0394846
0.259178	-0.186034	0.208333	0.432	-0.863562	-0.202985	-0.108236	-0.0113274	0.0795471	-0.00417151
-0.203222	0.136689	-0.0976111	0.432	-0.863562	0.08203	0.0453343	-0.0433137	0.142443	-0.0667086
-0.0962222	0.171589	0.110333	0.432	-0.863562	0.0845704	-0.0471174	0.0198614	0.142938	-0.0731359
-0.260422	-0.170646	-0.154167	0.432	-0.863562	-0.00582871	-0.202347	-0.128516	0.0676392	-0.0227676
-0.327089	-0.200979	0.187667	0.432	-0.863562	0.138768	-0.00529276	0.123272	0.113585	-0.0340773
0.0576	-0.165549	-0.149778	0.432	-0.863562	0.00221093	-0.225703	-0.106115	0.0803914	-0.0244073
-0.0353778	-0.234781	-0.236944	0.432	-0.863562	0.0226359	-0.211948	-0.131041	0.0771177	-0.0230621
0.274133	0.160653	0.130389	0.432	-0.863562	-0.208409	-0.0382752	-0.0104698	0.10173	-0.0478316
0	0	0	0.432	-0.863562	0.109014	0.221492	0.0889206	0.167425	-0.0213786
0.166689	0.0460364	-0.112278	0.160477	0.48255	-0.0598073	0.0741186	0.0232517	0.0257223	0.0693121
-0.235422	0.248701	-0.186333	0.160477	0.48255	-0.00275799	-0.0404931	-0.0508148	0.0245447	0.0344731
0.154244	0.188111	0.1625	0.160477	0.48255	-0.144892	-0.0564418	-0.0246273	0.0157247	0.0379254
-0.00164444	0.210286	0.140333	0.160477	0.48255	0.0539672	-0.116517	-0.000762325	0.034703	0.036719
0.0955111	-0.08834	0.000444444	0.160477	0.48255	-0.0847538	-0.160283	0.00159296	0.0246508	0.00909097
0.0783333	0.0288579	0.0415556	0.160477	0.48255	0.062543	0.169143	0.0807551	0.0809673	0.0241505
0.307356	0.102809	0.0666667	0.160477	0.48255	-0.250642	0.0129367	0.0172334	0.00902472	0.0432646
0.189889	-0.100604	-0.125	0.160477	0.48255	-0.0299771	-0.0842996	0.00688348	-0.00734403	0.0194193
-0.136822	-0.0341121	0.0218889	0.160477	0.48255	0.125522	0.186097	0.0766595	0.0887131	0.017953
0.200822	0.228497	0.230667	0.160477	0.48255	-0.173656	-0.0546387	-0.0610733	0.00318104	0.0227663
-0.3084	-0.126591	-0.0680556	0.160477	0.48255	0.0150443	-0.199167	-0.112735	0.0275735	0.00424097
-0.180578	-0.02782	-0.00144444	0.160477	0.48255	0.129035	0.194317	0.0751384	0.093672	0.0204045
-0.121889	-0.00867786	0.177333	0.160477	0.48255	0.127302	0.183524	0.049073	0.0915283	0.0190069
0.239622	-0.145844	-0.0393333	0.160477	0.48255	-0.138584	-0.161816	-0.0230793	0.0140585	0.0158584
0.0036	0.0667114	-0.170389	0.160477	0.48255	0.0373863	0.069135	-0.0469667	0.0247971	0.0602025
0.3252	-0.0659221	0.247556	0.160477	0.48255	-0.201171	-0.0775225	-0.0358269	0.00907412	0.0087812
-0.1652	0.0858964	-0.228889	0.160477	0.48255	0.104472	0.0789464	-0.0317961	0.0402913	0.0613847
-0.0520222	0.011925	-0.2065	0.160477	0.48255	0.0988094	0.185479	-0.0407684	0.0634728	0.0403285
0.129911	0.0526007	-0.0603333	0.160477	0.48255	-3.21895e-05	0.0890362	0.0187706	0.0236471	0.0507768
-0.0777333	0.124011	0.0947778	0.160477	0.48255	0.11919	0.0482471	0.054934	0.0654169	0.0522216
0.0244444	-0.0750836	-0.0174444	0.160477	0.48255	0.0114126	-0.133096	-0.0322424	0.0217845	0.015463
-0.267911	-0.222866	0.0797222	0.160477	0.48255	0.134781	-0.0117379	0.118458	0.0767099	0.00601586
0.259178	-0.186034	0.208333	0.160477	0.48255	-0.211403	-0.104393	-0.0234775	0.020016	0.0109542
-0.203222	0.136689	-0.0976111	0.160477	0.48255	0.0918	0.0663124	-0.0345891	0.0392585	0.0604071
-0.0962222	0.171589	0.110333	0.160477	0.48255	0.103175	-0.0199319	0.0332563	0.0583614	0.0515151
-0.260422	-0.170646	-0.154167	0.160477	0.48255	0.00147696	-0.195943	-0.124802	0.0256769	0.0116031
-0.327089	-0.200979	0.187667	0.160477	0.48255	0.147752	0.00838669	0.124903	0.0752497	0.00424042
0.0576	-0.165549	-0.149778	0.160477	0.48255	0.00278883	-0.218296	-0.0974531	0.0255222	0.017721
-0.0353778	-0.234781	-0.236944	0.160477	0.48255	0.0283052	-0.207169	-0.135549	0.0288429	0.0155412
0.274133	0.160653	0.130389	0.160477	0.48255	-0.223444	-0.0246905	-0.0127112	0.00765027	0.0357234
0	0	0	0.160477	0.48255	0.115046	0.205012	0.0860081	0.0880964	0.0215164
0.166689	0.0460364	-0.112278	0.300353	-1.15115	-0.0857386	0.0364285	-0.00825493	0.108079	-0.114788
-0.235422	0.248701	-0.186333	0.300353	-1.15115	0.00145676	-0.0557867	-0.0608207	0.0965442	-0.0923838
0.154244	0.188111	0.1625	0.300353	-1.15115	-0.143545	-0.0688514	-0.012291	0.0883367	-0.0715479
-0.00164444	0.210286	0.140333	0.300353	-1.15115	0.0470396	-0.12783	0.00798999	0.111273	-0.0798133
0.0955111	-0.08834	0.000444444	0.300353	-1.15115	-0.0754424	-0.13221	0.00190689	0.0913043	-0.0236011
0.0783333	0.0288579	0.0415556	0.300353	-1.15115	0.0817216	0.202237	0.0976711	0.181701	-0.0357401
0.307356	0.102809	0.0666667	0.300353	-1.15115	-0.236906	-0.00779339	0.0147308	0.0862776	-0.0734062
0.189889	-0.100604	-0.125	0.300353	-1.15115	-0.0029099	-0.0040868	0.029795	0.115089	-0.0422592
-0.136822	-0.0341121	0.0218889	0.300353	-1.15115	0.122396	0.215368	0.0898206	0.161186	-0.0344013
0.200822	0.228497	0.230667	0.300353	-1.15115	-0.166604	-0.0595433	-0.0416725	0.071925	-0.0517562
-0.3084	-0.126591	-0.0680556	0.300353	-1.15115	0.0264706	-0.17398	-0.108159	0.0517812	-0.0121206
-0.180578	-0.02782	-0.00144444	0.300353	-1.15115	0.126899	0.219038	0.0883654	0.163545	-0.0358768
-0.121889	-0.00867786	0.177333	0.300353	-1.15115	0.124033	0.204943	0.0609757	0.159533	-0.0367196
0.239622	-0.145844	-0.0393333	0.300353	-1.15115	-0.141818	-0.150432	-0.0250376	0.0556507	-0.030562
0.0036	0.0667114	-0.170389	0.300353	-1.15115	0.0372395	0.0383757	-0.0729605	0.117092	-0.113133
0.3252	-0.0659221	0.247556	0.300353	-1.15115	-0.197294	-0.057753	-0.0373073	0.0640525	-0.0210255
-0.1652	0.0858964	-0.228889	0.300353	-1.15115	0.0867731	0.0388787	-0.0572577	0.115224	-0.117358
-0.0520222	0.011925	-0.2065	0.300353	-1.15115	0.0885965	0.203727	-0.0606674	0.149839	-0.0788891
0.129911	0.0526007	-0.0603333	0.300353	-1.15115	0.021189	0.0786278	0.0187695	0.140915	-0.0923901
-0.0777333	0.124011	0.0947778	0.300353	-1.15115	0.103666	0.0156153	0.0523589	0.133769	-0.0883877
0.0244444	-0.0750836	-0.0174444	0.300353	-1.15115	0.0177242	-0.100131	-0.0291106	0.0987863	-0.0388995
-0.267911	-0.222866	0.0797222	0.300353	-1.15115	0.126809	-0.0154203	0.113035	0.103044	-0.047289
0.259178	-0.186034	0.208333	0.300353	-1.15115	-0.212519	-0.103885	-0.0229601	0.0539938	-0.0243573
-0.203222	0.136689	-0.0976111	0.300353	-1.15115	0.078268	0.0267319	-0.0557631	0.118923	-0.118316
-0.0962222	0.171589	0.110333	0.300353	-1.15115	0.0873941	-0.0557916	0.0286126	0.127912	-0.098281
-0.260422	-0.170646	-0.154167	0.300353	-1.15115	-0.00163907	-0.182587	-0.127905	0.0583433	-0.0317881
-0.327089	-0.200979	0.187667	0.300353	-1.15115	0.149137	0.00471259	0.12321	0.106867	-0.0368852
0.0576	-0.165549	-0.149778	0.300353	-1.15115	0.00342212	-0.204421	-0.106159	0.0699767	-0.0364989
-0.0353778	-0.234781	-0.236944	0.300353	-1.15115	0.0219131	-0.191407	-0.131982	0.0677924	-0.0384963
0.274133	0.160653	0.130389	0.300353	-1.15115	-0.210567	-0.0394938	-0.0064845	0.0809102	-0.0678822
0	0	0	0.300353	-1.15115	0.111378	0.225741	0.0988229	0.161871	-0.0368179
0.166689	0.0460364	-0.112278	0.0165866	1.11459	-0.0385571	0.0403638	0.00667425	-0.290081	0.0325242
-0.235422	0.248701	-0.186333	0.0165866	1.11459	0.00934784	-0.0273565	-0.0248567	-0.255598	0.0211147
0.154244	0.188111	0.1625	0.0165866	1.11459	-0.0740748	-0.0265736	-0.0055402	-0.216966	0.0196673
-0.00164444	0.210286	0.140333	0.0165866	1.11459	0.0305259	-0.0576384	0.00400379	-0.2806	0.0230301
0.0955111	-0.08834	0.000444444	0.0165866	1.11459	-0.0444676	-0.0728513	0.00396221	-0.204064	0.0119256
0.0783333	0.0288579	0.0415556	0.0165866	1.11459	0.0250103	0.0764013	0.0385321	-0.394256	0.0169068
0.307356	0.102809	0.0666667	0.0165866	1.11459	-0.131994	0.0135431	0.0143626	-0.214559	0.0202863
0.189889	-0.100604	-0.125	0.0165866	1.11459	-0.0255613	-0.0343854	0.00688321	-0.235645	0.018828
-0.136822	-0.0341121	0.0218889	0.0165866	1.11459	0.0681024	0.0920111	0.0396815	-0.404082	0.0153345
0.200822	0.228497	0.230667	0.0165866	1.11459	-0.0964822	-0.0305755	-0.0260459	-0.172349	0.0140539
-0.3084	-0.126591	-0.0680556	0.0165866	1.11459	0.0201091	-0.0998938	-0.0469861	-0.172104	0.00421327
-0.180578	-0.02782	-0.00144444	0.0165866	1.11459	0.0706041	0.0945108	0.036455	-0.405055	0.0119606
-0.121889	-0.00867786	0.177333	0.0165866	1.11459	0.0667571	0.0913134	0.0253042	-0.398559	0.0166598
0.239622	-0.145844	-0.0393333	0.0165866	1.11459	-0.0886883	-0.0876092	-0.0124333	-0.138038	0.0102635
0.0036	0.0667114	-0.170389	0.0165866	1.11459	0.02492	0.0388186	-0.0229105	-0.308313	0.0317854
0.3252	-0.0659221	0.247556	0.0165866	1.11459	-0.1125	-0.0404692	-0.0179117	-0.152337	0.00891006
-0.1652	0.0858964	-0.228889	0.0165866	1.11459	0.0606497	0.0440577	-0.0125019	-0.327478	0.03263
-0.0520222	0.011925	-0.2065	0.0165866	1.11459	0.0520133	0.0888214	-0.017219	-0.370789	0.0208814
0.129911	0.0526007	-0.0603333	0.0165866	1.11459	-0.00731885	0.0465359	0.00615797	-0.328102	0.0258742
-0.0777333	0.124011	0.0947778	0.0165866	1.11459	0.0604717	0.0305977	0.0294967	-0.35234	0.0340999
0.0244444	-0.0750836	-0.0174444	0.0165866	1.11459	0.00632125	-0.0551245	-0.0119907	-0.240572	0.0162824
-0.267911	-0.222866	0.0797222	0.0165866	1.11459	0.068709	-0.0107785	0.0556605	-0.330708	0.0187581
0.259178	-0.186034	0.208333	0.0165866	1.11459	-0.116185	-0.0623459	-0.0111074	-0.13692	0.00984465
-0.203222	0.136689	-0.0976111	0.0165866	1.11459	0.0551466	0.0352706	-0.0181879	-0.324021	0.0325575
-0.0962222	0.171589	0.110333	0.0165866	1.11459	0.0525999	-0.00971676	0.0186403	-0.333121	0.0343621
-0.260422	-0.170646	-0.154167	0.0165866	1.11459	0.00824041	-0.1032	-0.0549739	-0.164401	0.0113672
-0.327089	-0.200979	0.187667	0.0165866	1.11459	0.0852444	-0.00466424	0.0577478	-0.331549	0.021878
0.0576	-0.165549	-0.149778	0.0165866	1.11459	0.000165999	-0.111053	-0.0434929	-0.171637	0.0129858
-0.0353778	-0.234781	-0.236944	0.0165866	1.11459	0.0202721	-0.100843	-0.0567856	-0.179329	0.0139452
0.274133	0.160653	0.130389	0.0165866	1.11459	-0.119605	-0.0107926	0.000426246	-0.195845	0.0179054
0	0	0	0.0165866	1.11459	0.0709081	0.106466	0.0447083	-0.390908	0.0156599
0.166689	0.0460364	-0.112278	0	-0.996045	-0.0472013	0.02109	-0.00727526	-0.221806	-0.0512205
-0.235422	0.248701	-0.186333	0	-0.996045	0.0104153	-0.0355795	-0.0286878	-0.205202	-0.043893
0.154244	0.188111	0.1625	0	-0.996045	-0.067383	-0.0316861	0.0012282	-0.17932	-0.033942
-0.00164444	0.210286	0.140333	0	-0.996045	0.0264196	-0.0629465	0.00849509	-0.235427	-0.0382706
0.0955111	-0.08834	0.000444444	0	-0.996045	-0.0405718	-0.0607519	0.00991549	-0.197377	-0.0211635
0.0783333	0.0288579	0.0415556	0	-0.996045	0.0258089	0.0857313	0.041687	-0.379589	-0.0271354
0.307356	0.102809	0.0666667	0	-0.996045	-0.114287	8.98567e-05	0.0139323	-0.176884	-0.0355394
0.189889	-0.100604	-0.125	0	-0.996045	-0.0253267	-0.0220254	0.000189739	-0.217786	-0.0256976
-0.136822	-0.0341121	0.0218889	0	-0.996045	0.0627708	0.103193	0.043147	-0.393311	-0.0312239
0.200822	0.228497	0.230667	0	-0.996045	-0.0853193	-0.0345969	-0.0168752	-0.150511	-0.0268953
-0.3084	-0.126591	-0.0680556	0	-0.996045	0.0251484	-0.0789878	-0.0425855	-0.161091	-0.0259426
-0.180578	-0.02782	-0.00144444	0	-0.996045	0.0699531	0.111487	0.043461	-0.385016	-0.024178
-0.121889	-0.00867786	0.177333	0	-0.996045	0.0611498	0.0998057	0.0277018	-0.385734	-0.0309462
0.239622	-0.145844	-0.0393333	0	-0.996045	-0.0828676	-0.0754414	-0.0128492	-0.124585	-0.0207041
0.0036	0.0667114	-0.170389	0	-0.996045	0.0186834	0.0167491	-0.0322402	-0.245257	-0.0536047
0.3252	-0.0659221	0.247556	0	-0.996045	-0.102026	-0.0319066	-0.0108048	-0.149573	-0.0164618
-0.1652	0.0858964	-0.228889	0	-0.996045	0.050098	0.0195474	-0.0215643	-0.262899	-0.0580911
-0.0520222	0.011925	-0.2065	0	-0.996045	0.0442893	0.0920386	-0.0251028	-0.327083	-0.0418685
0.129911	0.0526007	-0.0603333	0	-0.996045	-0.00669857	0.0310225	0.000246463	-0.27482	-0.0436825
-0.0777333	0.124011	0.0947778	0	-0.996045	0.0499085	0.00858395	0.0269074	-0.308811	-0.0498689
0.0244444	-0.0750836	-0.0174444	0	-0.996045	0.00449843	-0.0462522	-0.0124519	-0.219392	-0.0272519
-0.267911	-0.222866	0.0797222	0	-0.996045	0.0667755	-0.00526555	0.0513288	-0.307719	-0.0312533
0.259178	-0.186034	0.208333	0	-0.996045	-0.107819	-0.0543793	-0.00717127	-0.130039	-0.0174103
-0.203222	0.136689	-0.0976111	0	-0.996045	0.0452174	0.00900438	-0.0256504	-0.258627	-0.0572194
-0.0962222	0.171589	0.110333	0	-0.996045	0.0418495	-0.0311121	0.015942	-0.276787	-0.0489057
-0.260422	-0.170646	-0.154167	0	-0.996045	0.0107175	-0.0855848	-0.0549326	-0.152032	-0.0255822
-0.327089	-0.200979	0.187667	0	-0.996045	0.0754546	0.000505913	0.0541272	-0.323707	-0.0316189
0.0576	-0.165549	-0.149778	0	-0.996045	0.00142574	-0.0919759	-0.0434239	-0.155978	-0.025181
-0.0353778	-0.234781	-0.236944	0	-0.996045	0.019003	-0.0820867	-0.0535356	-0.165658	-0.0273096
0.274133	0.160653	0.130389	0	-0.996045	-0.10239	-0.0206594	0.00301253	-0.162981	-0.0326836
0	0	0	0	-0.996045	0.0635246	0.111963	0.049844	-0.38057	-0.0341311
0.166689	0.0460364	-0.112278	0.285781	-0.0292145	-0.0711258	0.0684495	0.0218799	0.138885	0.022032
-0.235422	0.248701	-0.186333	0.285781	-0.0292145	0.00131486	-0.0207681	-0.0449707	0.119867	0.032767
0.154244	0.188111	0.1625	0.285781	-0.0292145	-0.143341	-0.0431984	-0.0211029	0.108627	0.0316021
-0.00164444	0.210286	0.140333	0.285781	-0.0292145	0.0545163	-0.0910221	0.00105055	0.130784	0.0320661
0.0955111	-0.08834	0.000444444	0.285781	-0.0292145	-0.0779457	-0.164688	-0.0108755	0.0938384	0.00209937
0.0783333	0.0288579	0.0415556	0.285781	-0.0292145	0.0759593	0.181447	0.0787628	0.182049	0.00488461
0.307356	0.102809	0.0666667	0.285781	-0.0292145	-0.252283	0.0191094	0.0134074	0.0999221	0.0221241
0.189889	-0.100604	-0.125	0.285781	-0.0292145	0.00019974	-0.0429544	0.0385113	0.130119	0.00784687
-0.136822	-0.0341121	0.0218889	0.285781	-0.0292145	0.120835	0.19255	0.0699751	0.155999	0.00757118
0.200822	0.228497	0.230667	0.285781	-0.0292145	-0.178856	-0.0368087	-0.0615792	0.0850339	0.0254414
-0.3084	-0.126591	-0.0680556	0.285781	-0.0292145	0.00784619	-0.229912	-0.115015	0.0627274	0.00533562
-0.180578	-0.02782	-0.00144444	0.285781	-0.0292145	0.125468	0.197157	0.0677042	0.160805	0.00739478
-0.121889	-0.00867786	0.177333	0.285781	-0.0292145	0.123355	0.183353	0.0415354	0.155797	0.00919771
0.239622	-0.145844	-0.0393333	0.285781	-0.0292145	-0.142982	-0.185039	-0.0251854	0.0602107	0.0075383
0.0036	0.0667114	-0.170389	0.285781	-0.0292145	0.0478493	0.0829253	-0.0409702	0.14276	0.0327045
0.3252	-0.0659221	0.247556	0.285781	-0.0292145	-0.200902	-0.0798169	-0.050391	0.0658968	0.00724593
-0.1652	0.0858964	-0.228889	0.285781	-0.0292145	0.103839	0.0867069	-0.0260877	0.136319	0.03579
-0.0520222	0.011925	-0.2065	0.285781	-0.0292145	0.100526	0.200298	-0.0280021	0.157672	0.022606
0.129911	0.0526007	-0.0603333	0.285781	-0.0292145	0.0180886	0.10347	0.0352729	0.162284	0.013966
-0.0777333	0.124011	0.0947778	0.285781	-0.0292145	0.113384	0.0544445	0.0453169	0.146114	0.0279467
0.0244444	-0.0750836	-0.0174444	0.285781	-0.0292145	0.0212913	-0.127114	-0.0234284	0.111934	0.0088981
-0.267911	-0.222866	0.0797222	0.285781	-0.0292145	0.133494	-0.0276821	0.121903	0.112876	0.0113323
0.259178	-0.186034	0.208333	0.285781	-0.0292145	-0.215556	-0.124158	-0.0293032	0.0564688	0.00840699
-0.203222	0.136689	-0.0976111	0.285781	-0.0292145	0.0947762	0.0782149	-0.0268144	0.144805	0.0358681
-0.0962222	0.171589	0.110333	0.285781	-0.0292145	0.0991397	-0.00850543	0.0265251	0.14857	0.0295082
-0.260422	-0.170646	-0.154167	0.285781	-0.0292145	-0.00607658	-0.228049	-0.1239	0.0627902	0.00918161
-0.327089	-0.200979	0.187667	0.285781	-0.0292145	0.152826	-0.00820047	0.128636	0.114083	0.0127879
0.0576	-0.165549	-0.149778	0.285781	-0.0292145	0.00414259	-0.254843	-0.0979214	0.0781883	0.00966166
-0.0353778	-0.234781	-0.236944	0.285781	-0.0292145	0.025965	-0.237843	-0.133957	0.0719861	0.011722
0.274133	0.160653	0.130389	0.285781	-0.0292145	-0.226399	-0.0121799	-0.00881391	0.0983201	0.0280829
0	0	0	0.285781	-0.0292145	0.112812	0.206578	0.0779912	0.154665	0.00962876
0.166689	0.0460364	-0.112278	0.292132	1.34609	-0.0515992	0.0896563	0.0401086	0.134968	0.0836867
-0.235422	0.248701	-0.186333	0.292132	1.34609	-0.0015622	-0.024736	-0.0476923	0.116869	0.0543408
0.154244	0.188111	0.1625	0.292132	1.34609	-0.154815	-0.0490181	-0.0311463	0.103484	0.0439236
-0.00164444	0.210286	0.140333	0.292132	1.34609	0.0569566	-0.0932616	-0.0012055	0.131516	0.0540012
0.0955111	-0.08834	0.000444444	0.292132	1.34609	-0.0791248	-0.173524	-0.0118941	0.0918638	0.0174729
0.0783333	0.0288579	0.0415556	0.292132	1.34609	0.0786472	0.180044	0.0783672	0.177559	0.0335788
0.307356	0.102809	0.0666667	0.292132	1.34609	-0.262133	0.0225375	0.0128586	0.0978104	0.0441326
0.189889	-0.100604	-0.125	0.292132	1.34609	0.000870164	-0.0631809	0.0399038	0.121157	0.02217
-0.136822	-0.0341121	0.0218889	0.292132	1.34609	0.125182	0.189518	0.0683932	0.153845	0.0345021
0.200822	0.228497	0.230667	0.292132	1.34609	-0.193958	-0.0453205	-0.0739297	0.0760288	0.0253987
-0.3084	-0.126591	-0.0680556	0.292132	1.34609	0.00788428	-0.23988	-0.117629	0.0615783	0.0222651
-0.180578	-0.02782	-0.00144444	0.292132	1.34609	0.130226	0.194573	0.0654072	0.157824	0.0342092
-0.121889	-0.00867786	0.177333	0.292132	1.34609	0.127682	0.182461	0.0401008	0.153859	0.0359717
0.239622	-0.145844	-0.0393333	0.292132	1.34609	-0.149636	-0.192345	-0.0241172	0.0585138	0.0213465
0.0036	0.0667114	-0.170389	0.292132	1.34609	0.0480796	0.0927094	-0.0351537	0.144079	0.069952
0.3252	-0.0659221	0.247556	0.292132	1.34609	-0.212623	-0.0832464	-0.0579027	0.0608168	0.00950895
-0.1652	0.0858964	-0.228889	0.292132	1.34609	0.105108	0.0938965	-0.0234413	0.139955	0.0738321
-0.0520222	0.011925	-0.2065	0.292132	1.34609	0.0984485	0.204129	-0.0237948	0.162665	0.054261
0.129911	0.0526007	-0.0603333	0.292132	1.34609	0.028826	0.117487	0.0459228	0.164541	0.0638151
-0.0777333	0.124011	0.0947778	0.292132	1.34609	0.118431	0.0589697	0.0488173	0.149473	0.0636285
0.0244444	-0.0750836	-0.0174444	0.292132	1.34609	0.0256315	-0.130859	-0.0181026	0.111195	0.0360456
-0.267911	-0.222866	0.0797222	0.292132	1.34609	0.145344	-0.0193184	0.128555	0.105317	0.0525599
0.259178	-0.186034	0.208333	0.292132	1.34609	-0.223579	-0.123879	-0.0356196	0.0533505	0.0162177
-0.203222	0.136689	-0.0976111	0.292132	1.34609	0.0962719	0.0853553	-0.0246575	0.144174	0.0724152
-0.0962222	0.171589	0.110333	0.292132	1.34609	0.108926	0.00498325	0.0321671	0.151236	0.0733679
-0.260422	-0.170646	-0.154167	0.292132	1.34609	-0.00579799	-0.237317	-0.127891	0.062172	0.0259158
-0.327089	-0.200979	0.187667	0.292132	1.34609	0.162327	-0.00346394	0.13018	0.104999	0.0453979
0.0576	-0.165549	-0.149778	0.292132	1.34609	0.00498338	-0.266763	-0.100014	0.0761284	0.0269581
-0.0353778	-0.234781	-0.236944	0.292132	1.34609	0.0224944	-0.25013	-0.133983	0.0735239	0.0276458
0.274133	0.160653	0.130389	0.292132	1.34609	-0.245982	-0.0148456	-0.015744	0.0923436	0.0381041
0	0	0	0.292132	1.34609	0.111786	0.20389	0.074441	0.157426	0.0310576
0.166689	0.0460364	-0.112278	0.182282	-1.00375	-0.0785982	0.0265125	-0.00541617	0.0534892	-0.0856799
-0.235422	0.248701	-0.186333	0.182282	-1.00375	0.000948922	-0.0688172	-0.0570846	0.0409371	-0.0743625
0.154244	0.188111	0.1625	0.182282	-1.00375	-0.139065	-0.0780648	-0.0146933	0.0338533	-0.0559377
-0.00164444	0.210286	0.140333	0.182282	-1.00375	0.0435155	-0.147783	0.00436398	0.045572	-0.0664534
0.0955111	-0.08834	0.000444444	0.182282	-1.00375	-0.0768017	-0.103556	0.00421141	0.0696138	-0.0134591
0.0783333	0.0288579	0.0415556	0.182282	-1.00375	0.0788286	0.188211	0.0943732	0.117238	-0.0310443
0.307356	0.102809	0.0666667	0.182282	-1.00375	-0.236312	-0.0189493	0.0115754	0.0267021	-0.0581252
0.189889	-0.100604	-0.125	0.182282	-1.00375	-0.0138633	0.0040124	0.0246796	0.077792	-0.0170332
-0.136822	-0.0341121	0.0218889	0.182282	-1.00375	0.122752	0.204616	0.0875518	0.104513	-0.0315629
0.200822	0.228497	0.230667	0.182282	-1.00375	-0.157787	-0.0691267	-0.0412388	0.022356	-0.0375636
-0.3084	-0.126591	-0.0680556	0.182282	-1.00375	0.0205601	-0.149494	-0.108653	0.0504792	-0.0188229
-0.180578	-0.02782	-0.00144444	0.182282	-1.00375	0.126718	0.208446	0.0868816	0.10545	-0.033377
-0.121889	-0.00867786	0.177333	0.182282	-1.00375	0.124037	0.196514	0.0629354	0.105086	-0.0346838
0.239622	-0.145844	-0.0393333	0.182282	-1.00375	-0.143912	-0.128374	-0.0235632	0.0397212	-0.0218331
0.0036	0.0667114	-0.170389	0.182282	-1.00375	0.0357193	0.0178614	-0.0715395	0.0540435	-0.0925847
0.3252	-0.0659221	0.247556	0.182282	-1.00375	-0.206165	-0.0396051	-0.0351092	0.0388295	-0.0100118
-0.1652	0.0858964	-0.228889	0.182282	-1.00375	0.0854982	0.022957	-0.0538245	0.0573938	-0.100717
-0.0520222	0.011925	-0.2065	0.182282	-1.00375	0.0878525	0.191002	-0.060458	0.0946691	-0.0682484
0.129911	0.0526007	-0.0603333	0.182282	-1.00375	0.0108575	0.0557581	0.00914209	0.0617411	-0.07318
-0.0777333	0.124011	0.0947778	0.182282	-1.00375	0.104291	-0.00121301	0.0533697	0.0730662	-0.0805482
0.0244444	-0.0750836	-0.0174444	0.182282	-1.00375	0.0253965	-0.0597957	-0.0206153	0.0928162	-0.0146535
-0.267911	-0.222866	0.0797222	0.182282	-1.00375	0.129059	0.00939999	0.113829	0.0853758	-0.0429372
0.259178	-0.186034	0.208333	0.182282	-1.00375	-0.213582	-0.0852668	-0.020739	0.0374111	-0.0176711
-0.203222	0.136689	-0.0976111	0.182282	-1.00375	0.0732845	0.00830119	-0.0555065	0.0561239	-0.10063
-0.0962222	0.171589	0.110333	0.182282	-1.00375	0.0857207	-0.0737503	0.0280159	0.0666478	-0.0866026
-0.260422	-0.170646	-0.154167	0.182282	-1.00375	0.00518492	-0.152199	-0.12768	0.0484316	-0.0226527
-0.327089	-0.200979	0.187667	0.182282	-1.00375	0.146715	0.0304157	0.127608	0.0900268	-0.0345072
0.0576	-0.165549	-0.149778	0.182282	-1.00375	0.0103717	-0.172533	-0.102303	0.0581112	-0.0230281
-0.0353778	-0.234781	-0.236944	0.182282	-1.00375	0.0266038	-0.165979	-0.130597	0.0508324	-0.0273048
0.274133	0.160653	0.130389	0.182282	-1.00375	-0.204647	-0.0494139	-0.00894459	0.0261672	-0.0510891
0	0	0	0.182282	-1.00375	0.111789	0.216039	0.0970934	0.105198	-0.0340619
0.166689	0.0460364	-0.112278	0.301493	0.461076	-0.0615104	0.0845908	0.0321102	0.148696	0.0669144
-0.235422	0.248701	-0.186333	0.301493	0.461076	-0.0138217	-0.0261975	-0.0475107	0.124588	0.0378037
0.154244	0.188111	0.1625	0.301493	0.461076	-0.147832	-0.0436558	-0.0280972	0.11474	0.0435637
-0.00164444	0.210286	0.140333	0.301493	0.461076	0.0497743	-0.089924	-0.000774362	0.137132	0.0431323
0.0955111	-0.08834	0.000444444	0.301493	0.461076	-0.0808368	-0.174199	-0.0107702	0.0978414	0.00837614
0.0783333	0.0288579	0.0415556	0.301493	0.461076	0.0708002	0.180888	0.0784347	0.185114	0.0203277
0.307356	0.102809	0.0666667	0.301493	0.461076	-0.216213	0.0363162	0.0196771	0.138726	0.0669176
0.189889	-0.100604	-0.125	0.301493	0.461076	-0.00074275	-0.0580999	0.0398874	0.132987	0.0200896
-0.136822	-0.0341121	0.0218889	0.301493	0.461076	0.11444	0.186823	0.0695879	0.16182	0.0154506
0.200822	0.228497	0.230667	0.301493	0.461076	-0.171289	-0.0414893	-0.0764599	0.0965691	0.0334286
-0.3084	-0.126591	-0.0680556	0.301493	0.461076	-0.000383426	-0.236966	-0.111753	0.0694701	0.00914808
-0.180578	-0.02782	-0.00144444	0.301493	0.461076	0.119676	0.193735	0.0669016	0.166968	0.017532
-0.121889	-0.00867786	0.177333	0.301493	0.461076	0.118274	0.180268	0.0366575	0.1604	0.0154389
0.239622	-0.145844	-0.0393333	0.301493	0.461076	-0.129726	-0.199945	-0.0216839	0.0780415	0.0248915
0.0036	0.0667114	-0.170389	0.301493	0.461076	0.04426	0.094693	-0.0343338	0.150313	0.0624933
0.3252	-0.0659221	0.247556	0.301493	0.461076	-0.184	-0.0880965	-0.0609854	0.0832515	0.0159167
-0.1652	0.0858964	-0.228889	0.301493	0.461076	0.0972269	0.0975481	-0.0228132	0.147138	0.0631827
-0.0520222	0.011925	-0.2065	0.301493	0.461076	0.093361	0.201068	-0.023653	0.167315	0.0389558
0.129911	0.0526007	-0.0603333	0.301493	0.461076	0.0196073	0.117029	0.0422901	0.170799	0.0508828
-0.0777333	0.124011	0.0947778	0.301493	0.461076	0.106742	0.0652624	0.0466257	0.154406	0.0520872
0.0244444	-0.0750836	-0.0174444	0.301493	0.461076	0.0162974	-0.138553	-0.021191	0.114313	0.0167903
-0.267911	-0.222866	0.0797222	0.301493	0.461076	0.124172	-0.0370276	0.120341	0.119864	0.0116536
0.259178	-0.186034	0.208333	0.301493	0.461076	-0.20509	-0.130975	-0.0372022	0.0693041	0.0171464
-0.203222	0.136689	-0.0976111	0.301493	0.461076	0.0902459	0.0880788	-0.0221133	0.155272	0.0641375
-0.0962222	0.171589	0.110333	0.301493	0.461076	0.0964436	0.00515478	0.028955	0.157597	0.0561612
-0.260422	-0.170646	-0.154167	0.301493	0.461076	-0.0130746	-0.233967	-0.122628	0.0688229	0.0136308
-0.327089	-0.200979	0.187667	0.301493	0.461076	0.142027	-0.0160472	0.125344	0.120281	0.00985669
0.0576	-0.165549	-0.149778	0.301493	0.461076	0.00119332	-0.265859	-0.0952439	0.0820006	0.0181268
-0.0353778	-0.234781	-0.236944	0.301493	0.461076	0.020722	-0.248774	-0.131531	0.0788558	0.0171291
0.274133	0.160653	0.130389	0.301493	0.461076	-0.212454	-0.00673615	-0.0138922	0.12062	0.0564454
0	0	0	0.301493	0.461076	0.104951	0.20371	0.076586	0.160216	0.0193097
0.166689	0.0460364	-0.112278	0.060133	-1.61558	-0.0485565	0.0183926	-0.00896636	-0.2186	-0.0479336
-0.235422	0.248701	-0.186333	0.060133	-1.61558	0.0100087	-0.0385119	-0.0290374	-0.199066	-0.0413575
0.154244	0.188111	0.1625	0.060133	-1.61558	-0.0675887	-0.0360686	0.000205347	-0.175936	-0.0315499
-0.00164444	0.210286	0.140333	0.060133	-1.61558	0.0258389	-0.0669312	0.00827265	-0.229589	-0.0379151
0.0955111	-0.08834	0.000444444	0.060133	-1.61558	-0.0366769	-0.0557169	0.0147421	-0.2003	-0.00501828
0.0783333	0.0288579	0.0415556	0.060133	-1.61558	0.0238268	0.0843089	0.0425865	-0.371154	-0.0268872
0.307356	0.102809	0.0666667	0.060133	-1.61558	-0.115434	-0.00265109	0.0140435	-0.172993	-0.0324968
0.189889	-0.100604	-0.125	0.060133	-1.61558	-0.0226313	-0.0171694	0.00284676	-0.217109	-0.0102417
-0.136822	-0.0341121	0.0218889	0.060133	-1.61558	0.0627042	0.106088	0.0437428	-0.378169	-0.0317063
0.200822	0.228497	0.230667	0.060133	-1.61558	-0.0853022	-0.0379592	-0.0176611	-0.146638	-0.0233453
-0.3084	-0.126591	-0.0680556	0.060133	-1.61558	0.0415292	-0.0631734	-0.0345694	-0.146648	0.00256524
-0.180578	-0.02782	-0.00144444	0.060133	-1.61558	0.0706058	0.113976	0.0452937	-0.367906	-0.0254019
-0.121889	-0.00867786	0.177333	0.060133	-1.61558	0.0606464	0.103055	0.0276743	-0.370816	-0.033385
0.239622	-0.145844	-0.0393333	0.060133	-1.61558	-0.0895791	-0.0740812	-0.0146666	-0.120798	-0.0159699
0.0036	0.0667114	-0.170389	0.060133	-1.61558	0.0188648	0.0140538	-0.0333117	-0.238185	-0.0520433
0.3252	-0.0659221	0.247556	0.060133	-1.61558	-0.107265	-0.0313867	-0.0130701	-0.144805	-0.0136107
-0.1652	0.0858964	-0.228889	0.060133	-1.61558	0.0484106	0.0168121	-0.0224246	-0.257487	-0.0569271
-0.0520222	0.011925	-0.2065	0.060133	-1.61558	0.0425849	0.0896891	-0.0280352	-0.320286	-0.0429524
0.129911	0.0526007	-0.0603333	0.060133	-1.61558	-0.00700509	0.0284422	-0.00288711	-0.271322	-0.0400962
-0.0777333	0.124011	0.0947778	0.060133	-1.61558	0.0489338	0.00493488	0.0266257	-0.302383	-0.0494086
0.0244444	-0.0750836	-0.0174444	0.060133	-1.61558	0.00275215	-0.0427868	-0.0113157	-0.213365	-0.0187421
-0.267911	-0.222866	0.0797222	0.060133	-1.61558	0.0698703	-0.00287955	0.0481076	-0.294329	-0.0256876
0.259178	-0.186034	0.208333	0.060133	-1.61558	-0.11205	-0.0544864	-0.00908954	-0.124343	-0.0151549
-0.203222	0.136689	-0.0976111	0.060133	-1.61558	0.0453022	0.00489188	-0.0258024	-0.252267	-0.0545338
-0.0962222	0.171589	0.110333	0.060133	-1.61558	0.0411421	-0.0349295	0.0155438	-0.270815	-0.0485487
-0.260422	-0.170646	-0.154167	0.060133	-1.61558	0.00996076	-0.0846452	-0.0566076	-0.145244	-0.0194304
-0.327089	-0.200979	0.187667	0.060133	-1.61558	0.0775901	-0.000665477	0.052152	-0.309351	-0.0313816
0.0576	-0.165549	-0.149778	0.060133	-1.61558	-0.00243018	-0.0909795	-0.0449086	-0.151809	-0.0202594
-0.0353778	-0.234781	-0.236944	0.060133	-1.61558	0.016482	-0.0813724	-0.0564076	-0.158823	-0.0239395
0.274133	0.160653	0.130389	0.060133	-1.61558	-0.103955	-0.0235044	0.00188384	-0.159081	-0.0308793
0	0	0	0.060133	-1.61558	0.0687143	0.120058	0.0571602	-0.347805	-0.0365715
0.166689	0.0460364	-0.112278	0.0539598	-0.086861	-0.045897	0.0286074	-0.00162445	-0.264408	-0.00317381
-0.235422	0.248701	-0.186333	0.0539598	-0.086861	0.0113254	-0.0288425	-0.0262998	-0.243762	0.0023092
0.154244	0.188111	0.1625	0.0539598	-0.086861	-0.0695044	-0.0275716	-0.0019949	-0.210934	0.00548711
-0.00164444	0.210286	0.140333	0.0539598	-0.086861	0.0321015	-0.0591063	0.00640133	-0.26231	0.00833479
0.0955111	-0.08834	0.000444444	0.0539598	-0.086861	-0.0471697	-0.0722003	0.0078691	-0.193946	-0.00183186
0.0783333	0.0288579	0.0415556	0.0539598	-0.086861	0.0214367	0.0808014	0.0378574	-0.377826	-0.00236508
0.307356	0.102809	0.0666667	0.0539598	-0.086861	-0.123686	0.00557299	0.0140367	-0.204002	0.00162401
0.189889	-0.100604	-0.125	0.0539598	-0.086861	-0.0303204	-0.0361251	1.32403e-05	-0.2252	-0.00482457
-0.136822	-0.0341121	0.0218889	0.0539598	-0.086861	0.0659811	0.106377	0.0420116	-0.377699	0.00161192
0.200822	0.228497	0.230667	0.0539598	-0.086861	-0.0936447	-0.0313554	-0.0219053	-0.171781	0.00392192
-0.3084	-0.126591	-0.0680556	0.0539598	-0.086861	0.0225986	-0.0941535	-0.0473939	-0.160048	-0.00688229
-0.180578	-0.02782	-0.00144444	0.0539598	-0.086861	0.0676719	0.108441	0.041288	-0.376377	-0.00158978
-0.121889	-0.00867786	0.177333	0.0539598	-0.086861	0.0657275	0.10374	0.0242801	-0.372095	0.00247883
0.239622	-0.145844	-0.0393333	0.0539598	-0.086861	-0.0872712	-0.0858724	-0.0130152	-0.12886	0.00062309
0.0036	0.0667114	-0.170389	0.0539598	-0.086861	0.0249954	0.0277697	-0.0265315	-0.28476	0.000767912
0.3252	-0.0659221	0.247556	0.0539598	-0.086861	-0.110285	-0.0400531	-0.0141477	-0.148445	0.000552077
-0.1652	0.0858964	-0.228889	0.0539598	-0.086861	0.0562939	0.0327512	-0.0149073	-0.306513	-0.00132823
-0.0520222	0.011925	-0.2065	0.0539598	-0.086861	0.0517749	0.0924659	-0.0243805	-0.348008	0.000965811
0.129911	0.0526007	-0.0603333	0.0539598	-0.086861	-0.0106196	0.0354338	0.00251368	-0.303001	-0.00376299
-0.0777333	0.124011	0.0947778	0.0539598	-0.086861	0.0563723	0.0159588	0.0265729	-0.331684	0.000810221
0.0244444	-0.0750836	-0.0174444	0.0539598	-0.086861	0.00211449	-0.0573518	-0.013432	-0.223108	-0.00225739
-0.267911	-0.222866	0.0797222	0.0539598	-0.086861	0.0664162	-0.0130474	0.0530261	-0.310406	-0.00597851
0.259178	-0.186034	0.208333	0.0539598	-0.086861	-0.115162	-0.0615305	-0.00869054	-0.131316	0.00157517
-0.203222	0.136689	-0.0976111	0.0539598	-0.086861	0.049929	0.0218922	-0.0195287	-0.304742	-0.00176247
-0.0962222	0.171589	0.110333	0.0539598	-0.086861	0.0476902	-0.0239654	0.0155452	-0.309595	0.00191398
-0.260422	-0.170646	-0.154167	0.0539598	-0.086861	0.0100575	-0.0978063	-0.0573868	-0.152949	-0.00162849
-0.327089	-0.200979	0.187667	0.0539598	-0.086861	0.0787362	-0.00224016	0.0586761	-0.319081	-0.0040813
0.0576	-0.165549	-0.149778	0.0539598	-0.086861	-0.000309443	-0.106356	-0.0433064	-0.161144	-0.00043346
-0.0353778	-0.234781	-0.236944	0.0539598	-0.086861	0.0232952	-0.0964759	-0.0582676	-0.167734	0.000966637
0.274133	0.160653	0.130389	0.0539598	-0.086861	-0.110319	-0.0147191	0.00240237	-0.190421	0.00473052
0	0	0	0.0539598	-0.086861	0.0821676	0.127069	0.0575837	-0.342827	0.0110969
0.166689	0.0460364	-0.112278	0.0589084	-0.684621	-0.0502266	0.0245836	-0.00316954	-0.250169	-0.0262901
-0.235422	0.248701	-0.186333	0.0589084	-0.684621	0.0134953	-0.0274667	-0.0230114	-0.241921	-0.0106753
0.154244	0.188111	0.1625	0.0589084	-0.684621	-0.0692689	-0.0293245	-0.00184897	-0.190982	-0.0135886
-0.00164444	0.210286	0.140333	0.0589084	-0.684621	0.0269406	-0.0607895	0.00365033	-0.249933	-0.0175773
0.0955111	-0.08834	0.000444444	0.0589084	-0.684621	-0.0439412	-0.067031	0.00790228	-0.193141	-0.0121622
0.0783333	0.0288579	0.0415556	0.0589084	-0.684621	0.0225052	0.080554	0.0383158	-0.381254	-0.0194928
0.307356	0.102809	0.0666667	0.0589084	-0.684621	-0.119623	0.0030793	0.0123421	-0.191349	-0.0169717
0.189889	-0.100604	-0.125	0.0589084	-0.684621	-0.0267964	-0.0285749	0.000973395	-0.224738	-0.0122608
-0.136822	-0.0341121	0.0218889	0.0589084	-0.684621	0.0658811	0.105218	0.0414497	-0.383533	-0.0182221
0.200822	0.228497	0.230667	0.0589084	-0.684621	-0.0911068	-0.0322352	-0.0199638	-0.161257	-0.00946971
-0.3084	-0.126591	-0.0680556	0.0589084	-0.684621	0.023925	-0.0903765	-0.045608	-0.163272	-0.0170965
-0.180578	-0.02782	-0.00144444	0.0589084	-0.684621	0.0689553	0.107909	0.0395252	-0.380637	-0.021025
-0.121889	-0.00867786	0.177333	0.0589084	-0.684621	0.0643573	0.102158	0.0264297	-0.375809	-0.0170922
0.239622	-0.145844	-0.0393333	0.0589084	-0.684621	-0.085744	-0.081001	-0.0131825	-0.126758	-0.00954702
0.0036	0.0667114	-0.170389	0.0589084	-0.684621	0.0222271	0.0239742	-0.0259977	-0.28179	-0.0219651
0.3252	-0.0659221	0.247556	0.0589084	-0.684621	-0.108087	-0.0357639	-0.0117368	-0.148476	-0.00713328
-0.1652	0.0858964	-0.228889	0.0589084	-0.684621	0.0540174	0.0278549	-0.0163142	-0.304508	-0.0244906
-0.0520222	0.011925	-0.2065	0.0589084	-0.684621	0.0481413	0.0909296	-0.0228361	-0.352436	-0.0200621
0.129911	0.0526007	-0.0603333	0.0589084	-0.684621	-0.00754831	0.0344082	0.00474533	-0.300583	-0.0187599
-0.0777333	0.124011	0.0947778	0.0589084	-0.684621	0.0510759	0.0118415	0.0235459	-0.328458	-0.0272834
0.0244444	-0.0750836	-0.0174444	0.0589084	-0.684621	0.00341661	-0.0519615	-0.0122045	-0.223251	-0.013403
-0.267911	-0.222866	0.0797222	0.0589084	-0.684621	0.0674759	-0.00863605	0.0518061	-0.312892	-0.0191244
0.259178	-0.186034	0.208333	0.0589084	-0.684621	-0.113434	-0.0575626	-0.00751886	-0.12941	-0.00719788
-0.203222	0.136689	-0.0976111	0.0589084	-0.684621	0.0493792	0.0168864	-0.0201912	-0.301322	-0.0236333
-0.0962222	0.171589	0.110333	0.0589084	-0.684621	0.0438875	-0.0269918	0.0121663	-0.296555	-0.0248021
-0.260422	-0.170646	-0.154167	0.0589084	-0.684621	0.0111234	-0.0939896	-0.0560442	-0.155496	-0.0118559
-0.327089	-0.200979	0.187667	0.0589084	-0.684621	0.0787337	-0.000775805	0.0589456	-0.321273	-0.0168782
0.0576	-0.165549	-0.149778	0.0589084	-0.684621	0.00041186	-0.10128	-0.041913	-0.161131	-0.0110055
-0.0353778	-0.234781	-0.236944	0.0589084	-0.684621	0.0205433	-0.0901647	-0.0563969	-0.16973	-0.0128594
0.274133	0.160653	0.130389	0.0589084	-0.684621	-0.106895	-0.0174589	0.000235548	-0.17481	-0.0141923
0	0	0	0.0589084	-0.684621	0.0737542	0.120614	0.0543596	-0.354676	-0.0210151
0.166689	0.0460364	-0.112278	0.443962	-0.71853	-0.0907713	0.0534124	0.00569758	0.134802	-0.0627585
-0.235422	0.248701	-0.186333	0.443962	-0.71853	0.00718654	-0.0335682	-0.0431159	0.128263	-0.0367252
0.154244	0.188111	0.1625	0.443962	-0.71853	-0.144586	-0.0600135	-0.021447	0.109418	-0.0550342
-0.00164444	0.210286	0.140333	0.443962	-0.71853	0.0513566	-0.111618	-0.0025033	0.136487	-0.053188
0.0955111	-0.08834	0.000444444	0.443962	-0.71853	-0.0753094	-0.149957	-0.0052591	0.10276	-0.0216673
0.0783333	0.0288579	0.0415556	0.443962	-0.71853	0.0784092	0.194627	0.086516	0.189718	-0.0211922
0.307356	0.102809	0.0666667	0.443962	-0.71853	-0.237981	0.00145556	0.010313	0.110037	-0.0457855
0.189889	-0.100604	-0.125	0.443962	-0.71853	-0.00317561	-0.022605	0.0308895	0.129564	-0.0276771
-0.136822	-0.0341121	0.0218889	0.443962	-0.71853	0.119646	0.209476	0.0783471	0.167212	-0.0185649
0.200822	0.228497	0.230667	0.443962	-0.71853	-0.17238	-0.0536378	-0.04334	0.0942927	-0.0303139
-0.3084	-0.126591	-0.0680556	0.443962	-0.71853	0.00925586	-0.213639	-0.113999	0.0679764	-0.0210946
-0.180578	-0.02782	-0.00144444	0.443962	-0.71853	0.124388	0.213571	0.0753379	0.17111	-0.0194669
-0.121889	-0.00867786	0.177333	0.443962	-0.71853	0.122022	0.201946	0.0496566	0.167291	-0.0193345
0.239622	-0.145844	-0.0393333	0.443962	-0.71853	-0.135951	-0.166908	-0.0259333	0.0695816	-0.0191283
0.0036	0.0667114	-0.170389	0.443962	-0.71853	0.042691	0.0626568	-0.051569	0.14512	-0.044616
0.3252	-0.0659221	0.247556	0.443962	-0.71853	-0.169749	-0.0603341	-0.0206781	0.110552	-0.0101
-0.1652	0.0858964	-0.228889	0.443962	-0.71853	0.094909	0.0634781	-0.0352019	0.14349	-0.0455206
-0.0520222	0.011925	-0.2065	0.443962	-0.71853	0.0949715	0.209219	-0.0387919	0.167571	-0.0244289
0.129911	0.0526007	-0.0603333	0.443962	-0.71853	0.0261077	0.0990868	0.0323447	0.16834	-0.0348414
-0.0777333	0.124011	0.0947778	0.443962	-0.71853	0.103579	0.0320799	0.0418409	0.152393	-0.0510259
0.0244444	-0.0750836	-0.0174444	0.443962	-0.71853	0.0160063	-0.115876	-0.0296208	0.112242	-0.0263632
-0.267911	-0.222866	0.0797222	0.443962	-0.71853	0.128172	-0.017716	0.11832	0.112072	-0.0244235
0.259178	-0.186034	0.208333	0.443962	-0.71853	-0.208457	-0.112456	-0.0223977	0.0691	-0.0144439
-0.203222	0.136689	-0.0976111	0.443962	-0.71853	0.0859109	0.051341	-0.0365536	0.147411	-0.0493707
-0.0962222	0.171589	0.110333	0.443962	-0.71853	0.0873709	-0.0428651	0.0176617	0.145183	-0.064741
-0.260422	-0.170646	-0.154167	0.443962	-0.71853	-0.00448526	-0.211368	-0.12467	0.068806	-0.0190718
-0.327089	-0.200979	0.187667	0.443962	-0.71853	0.144461	-0.00301757	0.124734	0.115359	-0.0259711
0.0576	-0.165549	-0.149778	0.443962	-0.71853	0.00308622	-0.234097	-0.101512	0.0809521	-0.021022
-0.0353778	-0.234781	-0.236944	0.443962	-0.71853	0.0246589	-0.216914	-0.130242	0.0787113	-0.0162675
0.274133	0.160653	0.130389	0.443962	-0.71853	-0.214787	-0.0344202	-0.0121748	0.0988052	-0.0454669
0	0	0	0.443962	-0.71853	0.110535	0.220364	0.0860846	0.167971	-0.0191793
0.166689	0.0460364	-0.112278	0.154569	2.20492	-0.080012	0.0754894	0.0260793	0.00838417	0.0939121
-0.235422	0.248701	-0.186333	0.154569	2.20492	0.0198561	-0.0276311	-0.0434864	0.0277181	0.0935093
0.154244	0.188111	0.1625	0.154569	2.20492	-0.16833	-0.0596076	-0.0270575	0.00470954	0.049075
-0.00164444	0.210286	0.140333	0.154569	2.20492	0.057668	-0.110886	-0.00175678	0.0335992	0.0727971
0.0955111	-0.08834	0.000444444	0.154569	2.20492	-0.0907838	-0.159864	-0.00205212	0.0207201	0.0258376
0.0783333	0.0288579	0.0415556	0.154569	2.20492	0.0589013	0.161146	0.0797039	0.0717668	0.0475996
0.307356	0.102809	0.0666667	0.154569	2.20492	-0.268343	0.00608481	0.0164946	0.00547803	0.0510018
0.189889	-0.100604	-0.125	0.154569	2.20492	-0.0470725	-0.0851859	0.00412735	-0.0170677	0.0341645
-0.136822	-0.0341121	0.0218889	0.154569	2.20492	0.133298	0.182457	0.0739484	0.0828715	0.0490433
0.200822	0.228497	0.230667	0.154569	2.20492	-0.194149	-0.0535908	-0.0600804	-0.00174919	0.0361291
-0.3084	-0.126591	-0.0680556	0.154569	2.20492	0.0253767	-0.212126	-0.120873	0.0261966	0.0343019
-0.180578	-0.02782	-0.00144444	0.154569	2.20492	0.137193	0.190299	0.0722119	0.0870123	0.0523852
-0.121889	-0.00867786	0.177333	0.154569	2.20492	0.134274	0.177406	0.0471314	0.0856525	0.0514582
0.239622	-0.145844	-0.0393333	0.154569	2.20492	-0.149267	-0.160491	-0.0244752	0.011662	0.0298226
0.0036	0.0667114	-0.170389	0.154569	2.20492	0.0338919	0.0695294	-0.0447188	0.021834	0.0865013
0.3252	-0.0659221	0.247556	0.154569	2.20492	-0.218558	-0.0757788	-0.0388662	0.00578316	0.0209248
-0.1652	0.0858964	-0.228889	0.154569	2.20492	0.114359	0.0798479	-0.0248731	0.0430222	0.103855
-0.0520222	0.011925	-0.2065	0.154569	2.20492	0.102928	0.181869	-0.0359226	0.0568514	0.0808953
0.129911	0.0526007	-0.0603333	0.154569	2.20492	-0.00798976	0.0886365	0.0219201	0.0171256	0.0757265
-0.0777333	0.124011	0.0947778	0.154569	2.20492	0.123798	0.0404964	0.0536592	0.0653019	0.081818
0.0244444	-0.0750836	-0.0174444	0.154569	2.20492	0.012379	-0.129915	-0.0300809	0.0209284	0.0463496
-0.267911	-0.222866	0.0797222	0.154569	2.20492	0.164304	0.0218815	0.133367	0.0812387	0.0884356
0.259178	-0.186034	0.208333	0.154569	2.20492	-0.226918	-0.101456	-0.0267641	0.016085	0.0244428
-0.203222	0.136689	-0.0976111	0.154569	2.20492	0.104271	0.072131	-0.0299821	0.0441189	0.105237
-0.0962222	0.171589	0.110333	0.154569	2.20492	0.112873	-0.0157189	0.0348392	0.0618679	0.0932538
-0.260422	-0.170646	-0.154167	0.154569	2.20492	0.00942544	-0.208861	-0.129998	0.0248203	0.0417232
-0.327089	-0.200979	0.187667	0.154569	2.20492	0.176483	0.0377583	0.133978	0.0806545	0.0803732
0.0576	-0.165549	-0.149778	0.154569	2.20492	-4.9413e-05	-0.223969	-0.102303	0.0222172	0.0382512
-0.0353778	-0.234781	-0.236944	0.154569	2.20492	0.0270786	-0.210692	-0.141383	0.0275112	0.0428878
0.274133	0.160653	0.130389	0.154569	2.20492	-0.245268	-0.0294193	-0.0146661	0.00390396	0.0451645
0	0	0	0.154569	2.20492	0.114011	0.201626	0.0819759	0.0847008	0.0441007
0.166689	0.0460364	-0.112278	0.0796166	-0.889375	-0.0699098	0.0188856	-0.00884994	-0.203546	-0.0379585
-0.235422	0.248701	-0.186333	0.0796166	-0.889375	0.0216722	-0.051869	-0.0377357	-0.165237	-0.0271956
0.154244	0.188111	0.1625	0.0796166	-0.889375	-0.0894748	-0.0436549	-0.000307363	-0.151043	-0.0260019
-0.00164444	0.210286	0.140333	0.0796166	-0.889375	0.0196077	-0.0882013	0.0068917	-0.196102	-0.0283032
0.0955111	-0.08834	0.000444444	0.0796166	-0.889375	-0.0707276	-0.0656085	0.00667927	-0.153719	-0.0136875
0.0783333	0.0288579	0.0415556	0.0796166	-0.889375	0.00228186	0.0805867	0.0409323	-0.3331	-0.0201773
0.307356	0.102809	0.0666667	0.0796166	-0.889375	-0.145335	-0.00751911	0.0142611	-0.147395	-0.0260776
0.189889	-0.100604	-0.125	0.0796166	-0.889375	-0.0484111	-0.0279111	-0.00822556	-0.184807	-0.0198391
-0.136822	-0.0341121	0.0218889	0.0796166	-0.889375	0.0902263	0.128118	0.0519345	-0.276176	-0.0129978
0.200822	0.228497	0.230667	0.0796166	-0.889375	-0.109473	-0.0465259	-0.0155426	-0.123295	-0.0163763
-0.3084	-0.126591	-0.0680556	0.0796166	-0.889375	0.0450848	-0.0876531	-0.0685916	-0.0847432	-0.0154032
-0.180578	-0.02782	-0.00144444	0.0796166	-0.889375	0.106902	0.137826	0.0541547	-0.256739	-0.00208479
-0.121889	-0.00867786	0.177333	0.0796166	-0.889375	0.0788375	0.109862	0.0323121	-0.285793	-0.0162748
0.239622	-0.145844	-0.0393333	0.0796166	-0.889375	-0.106126	-0.0812079	-0.0190698	-0.092097	-0.0129389
0.0036	0.0667114	-0.170389	0.0796166	-0.889375	0.0125685	0.0150758	-0.036404	-0.218543	-0.0376252
0.3252	-0.0659221	0.247556	0.0796166	-0.889375	-0.136884	-0.027254	0.000323713	-0.111201	0.00379362
-0.1652	0.0858964	-0.228889	0.0796166	-0.889375	0.0700556	0.0171496	-0.0287413	-0.207774	-0.0400135
-0.0520222	0.011925	-0.2065	0.0796166	-0.889375	0.0500592	0.0978	-0.0323949	-0.270895	-0.0268152
0.129911	0.0526007	-0.0603333	0.0796166	-0.889375	-0.0244138	0.0282635	-4.96927e-05	-0.258541	-0.0271283
-0.0777333	0.124011	0.0947778	0.0796166	-0.889375	0.0563521	-0.00380681	0.0306255	-0.248194	-0.0393173
0.0244444	-0.0750836	-0.0174444	0.0796166	-0.889375	-0.0188806	-0.0526054	-0.0225231	-0.180346	-0.0183988
-0.267911	-0.222866	0.0797222	0.0796166	-0.889375	0.115419	0.0279793	0.070106	-0.161955	-0.0162023
0.259178	-0.186034	0.208333	0.0796166	-0.889375	-0.14919	-0.0524003	-0.00389696	-0.0871191	-0.00610584
-0.203222	0.136689	-0.0976111	0.0796166	-0.889375	0.0626476	-0.000684528	-0.0357421	-0.213494	-0.0373658
-0.0962222	0.171589	0.110333	0.0796166	-0.889375	0.043389	-0.0567586	0.0149073	-0.229995	-0.0385601
-0.260422	-0.170646	-0.154167	0.0796166	-0.889375	0.0255174	-0.0904668	-0.0789174	-0.0832014	-0.0119966
-0.327089	-0.200979	0.187667	0.0796166	-0.889375	0.146772	0.0473116	0.0853932	-0.143409	-0.0163044
0.0576	-0.165549	-0.149778	0.0796166	-0.889375	-0.0177237	-0.0993633	-0.0546108	-0.12173	-0.0166108
-0.0353778	-0.234781	-0.236944	0.0796166	-0.889375	0.0144273	-0.0844839	-0.0725724	-0.11297	-0.0149726
0.274133	0.160653	0.130389	0.0796166	-0.889375	-0.125102	-0.0317933	0.00206338	-0.13574	-0.0245081
0	0	0	0.0796166	-0.889375	0.0686219	0.127099	0.0578348	-0.291349	-0.0177011
0.166689	0.0460364	-0.112278	0.11576	-1.13296	-0.0943853	0.0177262	-0.0179052	-0.12299	-0.0594721
-0.235422	0.248701	-0.186333	0.11576	-1.13296	0.0188997	-0.0706131	-0.04968	-0.0809247	-0.0480874
0.154244	0.188111	0.1625	0.11576	-1.13296	-0.116081	-0.0610389	0.000971715	-0.0899153	-0.0374087
-0.00164444	0.210286	0.140333	0.11576	-1.13296	0.0289292	-0.130795	0.0115728	-0.103045	-0.0439627
0.0955111	-0.08834	0.000444444	0.11576	-1.13296	-0.101598	-0.0705283	0.00981012	-0.0822297	-0.0133462
0.0783333	0.0288579	0.0415556	0.11576	-1.13296	-0.000833551	0.0927292	0.0578043	-0.210387	-0.0337978
0.307356	0.102809	0.0666667	0.11576	-1.13296	-0.191567	-0.0119314	0.0194996	-0.0745744	-0.0408974
0.189889	-0.100604	-0.125	0.11576	-1.13296	-0.0716514	-0.0206914	-0.00735274	-0.117984	-0.0163224
-0.136822	-0.0341121	0.0218889	0.11576	-1.13296	0.122718	0.153857	0.0709469	-0.110158	-0.0384219
0.200822	0.228497	0.230667	0.11576	-1.13296	-0.131068	-0.0612841	-0.019092	-0.0684763	-0.0284649
-0.3084	-0.126591	-0.0680556	0.11576	-1.13296	0.0938283	-0.0542345	-0.0698629	0.0317799	0.03056
-0.180578	-0.02782	-0.00144444	0.11576	-1.13296	0.116428	0.146518	0.0590791	-0.129899	-0.0368811
-0.121889	-0.00867786	0.177333	0.11576	-1.13296	0.110223	0.137454	0.0572319	-0.11734	-0.0370927
0.239622	-0.145844	-0.0393333	0.11576	-1.13296	-0.139573	-0.0812834	-0.0212656	-0.0367169	-0.0110961
0.0036	0.0667114	-0.170389	0.11576	-1.13296	0.0176597	0.0150583	-0.0556543	-0.104506	-0.0643135
0.3252	-0.0659221	0.247556	0.11576	-1.13296	-0.182955	-0.0370452	-0.0106804	-0.0488338	-0.0123346
-0.1652	0.0858964	-0.228889	0.11576	-1.13296	0.0810191	0.0210159	-0.0513255	-0.0875321	-0.0713534
-0.0520222	0.011925	-0.2065	0.11576	-1.13296	0.0637512	0.103872	-0.0605846	-0.153835	-0.0543381
0.129911	0.0526007	-0.0603333	0.11576	-1.13296	-0.0416401	0.0276925	-0.00776435	-0.161278	-0.0478217
-0.0777333	0.124011	0.0947778	0.11576	-1.13296	0.0844229	0.000196193	0.05006	-0.0952307	-0.0605316
0.0244444	-0.0750836	-0.0174444	0.11576	-1.13296	-0.0259338	-0.0522994	-0.028023	-0.0986605	-0.0104873
-0.267911	-0.222866	0.0797222	0.11576	-1.13296	0.155844	0.0568554	0.0898221	0.00434176	-0.0148239
0.259178	-0.186034	0.208333	0.11576	-1.13296	-0.193061	-0.0578122	-0.00681807	-0.0283285	-0.0125471
-0.203222	0.136689	-0.0976111	0.11576	-1.13296	0.0707289	-0.0035711	-0.0521585	-0.0987882	-0.0633802
-0.0962222	0.171589	0.110333	0.11576	-1.13296	0.0570857	-0.0925155	0.0267793	-0.119539	-0.0580237
-0.260422	-0.170646	-0.154167	0.11576	-1.13296	0.029562	-0.0921917	-0.103476	-0.00469433	-0.00811093
-0.327089	-0.200979	0.187667	0.11576	-1.13296	0.17555	0.0734303	0.0990559	0.00810357	-0.00627243
0.0576	-0.165549	-0.149778	0.11576	-1.13296	-0.0241508	-0.101799	-0.0724654	-0.0517116	-0.0128583
-0.0353778	-0.234781	-0.236944	0.11576	-1.13296	0.0181327	-0.097099	-0.108367	-0.0359206	-0.0192635
0.274133	0.160653	0.130389	0.11576	-1.13296	-0.154352	-0.0469371	0.00333228	-0.0772528	-0.0354049
0	0	0	0.11576	-1.13296	0.0861368	0.145387	0.0675258	-0.151211	-0.0425957
0.166689	0.0460364	-0.112278	0.150982	-1.28747	-0.09189	0.0291893	-0.0195173	-0.0307417	-0.0777166
-0.235422	0.248701	-0.186333	0.150982	-1.28747	0.00957135	-0.0646513	-0.0570364	-0.0119486	-0.0675523
0.154244	0.188111	0.1625	0.150982	-1.28747	-0.13509	-0.0713805	-0.00465685	-0.0188957	-0.0484192
-0.00164444	0.210286	0.140333	0.150982	-1.28747	0.0423544	-0.142545	0.0103772	-0.0068412	-0.06007
0.0955111	-0.08834	0.000444444	0.150982	-1.28747	-0.0838716	-0.112817	0.0168437	-0.00825853	-0.0143672
0.0783333	0.0288579	0.0415556	0.150982	-1.28747	0.0513439	0.168772	0.0903734	0.0146692	-0.0400865
0.307356	0.102809	0.0666667	0.150982	-1.28747	-0.222354	-0.0165409	0.0186999	-0.0144676	-0.0503347
0.189889	-0.100604	-0.125	0.150982	-1.28747	-0.0474128	-0.0351486	-0.00405902	-0.052634	-0.0229852
-0.136822	-0.0341121	0.0218889	0.150982	-1.28747	0.121706	0.19598	0.0891081	0.036088	-0.0436628
0.200822	0.228497	0.230667	0.150982	-1.28747	-0.150951	-0.0651617	-0.0293163	-0.0180118	-0.0355591
-0.3084	-0.126591	-0.0680556	0.150982	-1.28747	0.0538454	-0.117301	-0.095237	0.0246634	0.000464413
-0.180578	-0.02782	-0.00144444	0.150982	-1.28747	0.12267	0.196489	0.0858876	0.032757	-0.047462
-0.121889	-0.00867786	0.177333	0.150982	-1.28747	0.122086	0.186752	0.0655648	0.0365079	-0.0461331
0.239622	-0.145844	-0.0393333	0.150982	-1.28747	-0.138731	-0.11292	-0.0270798	-0.00497867	-0.0222391
0.0036	0.0667114	-0.170389	0.150982	-1.28747	0.0239581	0.0203866	-0.0730447	-0.0199814	-0.0853698
0.3252	-0.0659221	0.247556	0.150982	-1.28747	-0.19197	-0.0520952	-0.0192142	-0.0110698	-0.016866
-0.1652	0.0858964	-0.228889	0.150982	-1.28747	0.0844824	0.0266775	-0.0583896	-0.0056986	-0.0921412
-0.0520222	0.011925	-0.2065	0.150982	-1.28747	0.0821891	0.165017	-0.0729845	0.000349098	-0.0708239
0.129911	0.0526007	-0.0603333	0.150982	-1.28747	-0.0122693	0.0494706	-0.00882604	-0.0352999	-0.0648886
-0.0777333	0.124011	0.0947778	0.150982	-1.28747	0.098934	0.00185951	0.0566114	0.013013	-0.0732831
0.0244444	-0.0750836	-0.0174444	0.150982	-1.28747	-0.00161127	-0.0885429	-0.0346896	-0.0180395	-0.02801
-0.267911	-0.222866	0.0797222	0.150982	-1.28747	0.136287	0.0163849	0.105713	0.0413217	-0.0419647
0.259178	-0.186034	0.208333	0.150982	-1.28747	-0.200744	-0.0789228	-0.0126963	0.00530224	-0.0191551
-0.203222	0.136689	-0.0976111	0.150982	-1.28747	0.0737144	0.00943947	-0.0608512	-0.00997346	-0.0905755
-0.0962222	0.171589	0.110333	0.150982	-1.28747	0.0767782	-0.0790765	0.0301737	-0.00249181	-0.0771531
-0.260422	-0.170646	-0.154167	0.150982	-1.28747	0.0137239	-0.135794	-0.121761	0.0123942	-0.0248046
-0.327089	-0.200979	0.187667	0.150982	-1.28747	0.14935	0.033482	0.112471	0.0385329	-0.0366939
0.0576	-0.165549	-0.149778	0.150982	-1.28747	-0.00325247	-0.150127	-0.0967995	0.00114395	-0.0291539
-0.0353778	-0.234781	-0.236944	0.150982	-1.28747	0.0266503	-0.139949	-0.125695	0.0092206	-0.0309863
0.274133	0.160653	0.130389	0.150982	-1.28747	-0.187596	-0.0497693	-0.000489426	-0.0160947	-0.0447189
0	0	0	0.150982	-1.28747	0.110898	0.205428	0.0963679	0.0359599	-0.0473595
0.166689	0.0460364	-0.112278	0.257507	-0.00272581	-0.0675706	0.0677845	0.0222589	0.142063	0.0202761
-0.235422	0.248701	-0.186333	0.257507	-0.00272581	-0.00425588	-0.0268844	-0.0464053	0.112	0.0306303
0.154244	0.188111	0.1625	0.257507	-0.00272581	-0.141693	-0.0448487	-0.0208203	0.110902	0.0315634
-0.00164444	0.210286	0.140333	0.257507	-0.00272581	0.0549813	-0.0938446	0.00195952	0.130864	0.0313207
0.0955111	-0.08834	0.000444444	0.257507	-0.00272581	-0.0772487	-0.157356	-0.0106856	0.102023	0.00057641
0.0783333	0.0288579	0.0415556	0.257507	-0.00272581	0.075415	0.174655	0.0770514	0.179408	-0.0015441
0.307356	0.102809	0.0666667	0.257507	-0.00272581	-0.252865	0.0184424	0.0144581	0.0999448	0.0211149
0.189889	-0.100604	-0.125	0.257507	-0.00272581	0.00344421	-0.0373876	0.0382621	0.139719	0.00587639
-0.136822	-0.0341121	0.0218889	0.257507	-0.00272581	0.120429	0.185274	0.0681922	0.153228	0.00158494
0.200822	0.228497	0.230667	0.257507	-0.00272581	-0.177826	-0.0387002	-0.0614926	0.0856442	0.0235343
-0.3084	-0.126591	-0.0680556	0.257507	-0.00272581	0.00649582	-0.224086	-0.115722	0.0684558	0.00482399
-0.180578	-0.02782	-0.00144444	0.257507	-0.00272581	0.125085	0.190675	0.0661938	0.158409	0.00119514
-0.121889	-0.00867786	0.177333	0.257507	-0.00272581	0.123521	0.176678	0.0419458	0.154481	0.00425799
0.239622	-0.145844	-0.0393333	0.257507	-0.00272581	-0.145071	-0.183148	-0.0246286	0.0629471	0.00656133
0.0036	0.0667114	-0.170389	0.257507	-0.00272581	0.0483681	0.0819752	-0.0402109	0.142688	0.0305207
0.3252	-0.0659221	0.247556	0.257507	-0.00272581	-0.205876	-0.0758881	-0.0513837	0.0692014	0.00639211
-0.1652	0.0858964	-0.228889	0.257507	-0.00272581	0.10437	0.0857419	-0.0260821	0.136491	0.0340585
-0.0520222	0.011925	-0.2065	0.257507	-0.00272581	0.100508	0.19545	-0.0280133	0.156634	0.0166841
0.129911	0.0526007	-0.0603333	0.257507	-0.00272581	0.0182699	0.101835	0.0347539	0.162156	0.0108561
-0.0777333	0.124011	0.0947778	0.257507	-0.00272581	0.11409	0.0520293	0.0469218	0.146628	0.0278461
0.0244444	-0.0750836	-0.0174444	0.257507	-0.00272581	0.0219297	-0.116549	-0.0221745	0.123779	0.00632117
-0.267911	-0.222866	0.0797222	0.257507	-0.00272581	0.138843	-0.0148473	0.125943	0.12283	0.0170572
0.259178	-0.186034	0.208333	0.257507	-0.00272581	-0.220488	-0.121241	-0.0295225	0.0584598	0.00839184
-0.203222	0.136689	-0.0976111	0.257507	-0.00272581	0.0944397	0.0769019	-0.0266275	0.144304	0.0342062
-0.0962222	0.171589	0.110333	0.257507	-0.00272581	0.100802	-0.0087711	0.0290523	0.148897	0.0317626
-0.260422	-0.170646	-0.154167	0.257507	-0.00272581	-0.00574126	-0.22347	-0.127581	0.0658268	0.00855058
-0.327089	-0.200979	0.187667	0.257507	-0.00272581	0.158251	0.00524467	0.132314	0.123592	0.0188427
0.0576	-0.165549	-0.149778	0.257507	-0.00272581	0.00435018	-0.251641	-0.100512	0.0816358	0.00798927
-0.0353778	-0.234781	-0.236944	0.257507	-0.00272581	0.0254054	-0.237528	-0.138253	0.073536	0.00941976
0.274133	0.160653	0.130389	0.257507	-0.00272581	-0.227513	-0.0128954	-0.00848312	0.0982859	0.026473
0	0	0	0.257507	-0.00272581	0.11238	0.199641	0.0763727	0.152557	0.00305612
0.166689	0.0460364	-0.112278	0.147499	-0.953188	-0.0926215	0.0287319	-0.0200925	-0.0309236	-0.0801066
-0.235422	0.248701	-0.186333	0.147499	-0.953188	0.0111481	-0.0643759	-0.0590116	-0.0112826	-0.0689412
0.154244	0.188111	0.1625	0.147499	-0.953188	-0.136312	-0.0717471	-0.00368746	-0.0178527	-0.0488431
-0.00164444	0.210286	0.140333	0.147499	-0.953188	0.0430788	-0.144027	0.0104549	-0.00492629	-0.0585279
0.0955111	-0.08834	0.000444444	0.147499	-0.953188	-0.0906865	-0.12004	0.0141006	-0.0079061	-0.0271193
0.0783333	0.0288579	0.0415556	0.147499	-0.953188	0.0513577	0.172897	0.0906261	0.019375	-0.0332616
0.307356	0.102809	0.0666667	0.147499	-0.953188	-0.223188	-0.017417	0.0196168	-0.0135162	-0.0504928
0.189889	-0.100604	-0.125	0.147499	-0.953188	-0.0462139	-0.0426654	-0.00913944	-0.0528632	-0.036062
-0.136822	-0.0341121	0.0218889	0.147499	-0.953188	0.125078	0.206484	0.0912626	0.0461528	-0.0291811
0.200822	0.228497	0.230667	0.147499	-0.953188	-0.152409	-0.0657347	-0.0281226	-0.0167326	-0.0360002
-0.3084	-0.126591	-0.0680556	0.147499	-0.953188	0.038052	-0.139604	-0.107667	0.0212249	-0.0311897
-0.180578	-0.02782	-0.00144444	0.147499	-0.953188	0.126692	0.207634	0.0892391	0.0436	-0.0305327
-0.121889	-0.00867786	0.177333	0.147499	-0.953188	0.125653	0.197099	0.0674344	0.0466891	-0.0305221
0.239622	-0.145844	-0.0393333	0.147499	-0.953188	-0.133085	-0.117057	-0.0275166	-0.00396523	-0.0270251
0.0036	0.0667114	-0.170389	0.147499	-0.953188	0.0251113	0.0206428	-0.0743425	-0.0193973	-0.086051
0.3252	-0.0659221	0.247556	0.147499	-0.953188	-0.190031	-0.0536906	-0.0151871	-0.0101481	-0.01614
-0.1652	0.0858964	-0.228889	0.147499	-0.953188	0.0866938	0.0271782	-0.0602209	-0.00440494	-0.0915058
-0.0520222	0.011925	-0.2065	0.147499	-0.953188	0.0852115	0.173156	-0.075579	0.00565527	-0.062664
0.129911	0.0526007	-0.0603333	0.147499	-0.953188	-0.012975	0.049245	-0.00730171	-0.03521	-0.0673413
-0.0777333	0.124011	0.0947778	0.147499	-0.953188	0.100233	-4.3245e-05	0.0570172	0.0151001	-0.0710452
0.0244444	-0.0750836	-0.0174444	0.147499	-0.953188	-0.00401998	-0.0968844	-0.0394997	-0.019886	-0.038726
-0.267911	-0.222866	0.0797222	0.147499	-0.953188	0.135826	0.0153903	0.110686	0.0455982	-0.0409834
0.259178	-0.186034	0.208333	0.147499	-0.953188	-0.202017	-0.080988	-0.0105541	0.00629612	-0.0202752
-0.203222	0.136689	-0.0976111	0.147499	-0.953188	0.0745315	0.00966134	-0.0632606	-0.00931192	-0.0921569
-0.0962222	0.171589	0.110333	0.147499	-0.953188	0.0778632	-0.0815252	0.0303942	-0.000470206	-0.0752542
-0.260422	-0.170646	-0.154167	0.147499	-0.953188	0.0146889	-0.141011	-0.124734	0.0119744	-0.0311898
-0.327089	-0.200979	0.187667	0.147499	-0.953188	0.147217	0.0333743	0.119197	0.0419506	-0.0357509
0.0576	-0.165549	-0.149778	0.147499	-0.953188	-0.00137359	-0.154284	-0.0983106	0.00134322	-0.0345263
-0.0353778	-0.234781	-0.236944	0.147499	-0.953188	0.0290621	-0.14215	-0.129551	0.00927053	-0.033137
0.274133	0.160653	0.130389	0.147499	-0.953188	-0.188658	-0.0504402	0.000548959	-0.0151682	-0.0449512
0	0	0	0.147499	-0.953188	0.116026	0.216296	0.101252	0.0472088	-0.0291633
0.166689	0.0460364	-0.112278	0.100284	-0.692307	-0.0899089	0.0270286	-0.0106173	-0.175774	-0.0321799
-0.235422	0.248701	-0.186333	0.100284	-0.692307	0.0202844	-0.0533175	-0.0362377	-0.144976	-0.0182053
0.154244	0.188111	0.1625	0.100284	-0.692307	-0.107086	-0.0509842	-0.00268149	-0.125718	-0.0179419
-0.00164444	0.210286	0.140333	0.100284	-0.692307	0.0291608	-0.109992	0.00428213	-0.150527	-0.0234666
0.0955111	-0.08834	0.000444444	0.100284	-0.692307	-0.0902662	-0.0804307	0.00565704	-0.117193	-0.0146301
0.0783333	0.0288579	0.0415556	0.100284	-0.692307	-0.0125957	0.0825801	0.0440075	-0.272685	-0.0244283
0.307356	0.102809	0.0666667	0.100284	-0.692307	-0.181344	-0.00252517	0.0171862	-0.112281	-0.0208551
0.189889	-0.100604	-0.125	0.100284	-0.692307	-0.0615732	-0.0377122	-0.00951211	-0.163126	-0.0141466
-0.136822	-0.0341121	0.0218889	0.100284	-0.692307	0.121787	0.151356	0.0635961	-0.156181	-0.0260238
0.200822	0.228497	0.230667	0.100284	-0.692307	-0.126593	-0.0507085	-0.0205958	-0.0997242	-0.0116345
-0.3084	-0.126591	-0.0680556	0.100284	-0.692307	0.0496084	-0.100061	-0.0811698	-0.0394869	-0.0194817
-0.180578	-0.02782	-0.00144444	0.100284	-0.692307	0.108011	0.137414	0.0444649	-0.18884	-0.0288087
-0.121889	-0.00867786	0.177333	0.100284	-0.692307	0.109241	0.131133	0.0451681	-0.168539	-0.023772
0.239622	-0.145844	-0.0393333	0.100284	-0.692307	-0.122351	-0.0912469	-0.0223312	-0.0662235	-0.0108335
0.0036	0.0667114	-0.170389	0.100284	-0.692307	0.0205495	0.0316548	-0.0366075	-0.166329	-0.0325163
0.3252	-0.0659221	0.247556	0.100284	-0.692307	-0.168367	-0.0421935	-0.0090442	-0.0750085	-0.00821958
-0.1652	0.0858964	-0.228889	0.100284	-0.692307	0.0896235	0.0407051	-0.0304595	-0.145973	-0.0350521
-0.0520222	0.011925	-0.2065	0.100284	-0.692307	0.0701038	0.105042	-0.0404837	-0.209133	-0.0284183
0.129911	0.0526007	-0.0603333	0.100284	-0.692307	-0.0418753	0.036149	-0.00373336	-0.219362	-0.0251082
-0.0777333	0.124011	0.0947778	0.100284	-0.692307	0.0855793	0.0128578	0.0420359	-0.155054	-0.037082
0.0244444	-0.0750836	-0.0174444	0.100284	-0.692307	-0.0296067	-0.0661828	-0.0281386	-0.148312	-0.0152787
-0.267911	-0.222866	0.0797222	0.100284	-0.692307	0.132808	0.0412694	0.0889389	-0.0759525	-0.0152674
0.259178	-0.186034	0.208333	0.100284	-0.692307	-0.176575	-0.0624767	-0.0052817	-0.0544532	-0.00797351
-0.203222	0.136689	-0.0976111	0.100284	-0.692307	0.0721359	0.0134968	-0.0401399	-0.174527	-0.0337586
-0.0962222	0.171589	0.110333	0.100284	-0.692307	0.0578853	-0.0771122	0.0171325	-0.179525	-0.0328648
-0.260422	-0.170646	-0.154167	0.100284	-0.692307	0.0245057	-0.106405	-0.093722	-0.0471807	-0.0145603
-0.327089	-0.200979	0.187667	0.100284	-0.692307	0.161575	0.0634517	0.10471	-0.0589001	-0.00282739
0.0576	-0.165549	-0.149778	0.100284	-0.692307	-0.0258025	-0.114865	-0.0611214	-0.0924121	-0.0128787
-0.0353778	-0.234781	-0.236944	0.100284	-0.692307	0.0229111	-0.105744	-0.0934103	-0.0636575	-0.0132686
0.274133	0.160653	0.130389	0.100284	-0.692307	-0.144318	-0.0374469	0.00048245	-0.111999	-0.0169474
0	0	0	0.100284	-0.692307	0.0876936	0.140735	0.056881	-0.201487	-0.0303989
0.166689	0.0460364	-0.112278	0.0842071	-0.731898	-0.0796922	0.0196928	-0.0105872	-0.194366	-0.0362337
-0.235422	0.248701	-0.186333	0.0842071	-0.731898	0.0233667	-0.0571866	-0.0430197	-0.155406	-0.0269497
0.154244	0.188111	0.1625	0.0842071	-0.731898	-0.098588	-0.0497892	0.00138592	-0.139321	-0.0236291
-0.00164444	0.210286	0.140333	0.0842071	-0.731898	0.0224405	-0.103257	0.00983291	-0.173408	-0.0271383
0.0955111	-0.08834	0.000444444	0.0842071	-0.731898	-0.0845681	-0.070147	0.006539	-0.135728	-0.0149629
0.0783333	0.0288579	0.0415556	0.0842071	-0.731898	-0.00755775	0.0791155	0.0447911	-0.308246	-0.0202318
0.307356	0.102809	0.0666667	0.0842071	-0.731898	-0.162718	-0.00906739	0.0168543	-0.132428	-0.0245157
0.189889	-0.100604	-0.125	0.0842071	-0.731898	-0.0570879	-0.0306541	-0.010444	-0.173268	-0.019578
-0.136822	-0.0341121	0.0218889	0.0842071	-0.731898	0.104267	0.127689	0.0599085	-0.230006	-0.0162351
0.200822	0.228497	0.230667	0.0842071	-0.731898	-0.118824	-0.0493132	-0.0162435	-0.11392	-0.0157318
-0.3084	-0.126591	-0.0680556	0.0842071	-0.731898	0.0537576	-0.0899836	-0.0796421	-0.054359	-0.0165133
-0.180578	-0.02782	-0.00144444	0.0842071	-0.731898	0.105933	0.12923	0.0495808	-0.235272	-0.0162175
-0.121889	-0.00867786	0.177333	0.0842071	-0.731898	0.0921694	0.109868	0.0403718	-0.23913	-0.0172842
0.239622	-0.145844	-0.0393333	0.0842071	-0.731898	-0.115527	-0.0836714	-0.0216016	-0.0796154	-0.0128621
0.0036	0.0667114	-0.170389	0.0842071	-0.731898	0.0126973	0.0179036	-0.0407188	-0.203597	-0.0363446
0.3252	-0.0659221	0.247556	0.0842071	-0.731898	-0.158348	-0.0358763	-0.00801396	-0.090551	-0.00872669
-0.1652	0.0858964	-0.228889	0.0842071	-0.731898	0.0786358	0.0218502	-0.0351655	-0.185371	-0.0395207
-0.0520222	0.011925	-0.2065	0.0842071	-0.731898	0.0575652	0.100056	-0.0397207	-0.252916	-0.0266276
0.129911	0.0526007	-0.0603333	0.0842071	-0.731898	-0.0333595	0.0279661	-0.00176475	-0.245565	-0.0273942
-0.0777333	0.124011	0.0947778	0.0842071	-0.731898	0.0654605	-0.00364457	0.0375565	-0.208373	-0.0382178
0.0244444	-0.0750836	-0.0174444	0.0842071	-0.731898	-0.0251822	-0.055902	-0.0276861	-0.163601	-0.0188633
-0.267911	-0.222866	0.0797222	0.0842071	-0.731898	0.144445	0.0763042	0.0887122	-0.0714187	-0.000734027
0.259178	-0.186034	0.208333	0.0842071	-0.731898	-0.170144	-0.0537668	-0.00510846	-0.0680275	-0.00839666
-0.203222	0.136689	-0.0976111	0.0842071	-0.731898	0.0657437	0.00213655	-0.041859	-0.196064	-0.0388063
-0.0962222	0.171589	0.110333	0.0842071	-0.731898	0.0471294	-0.0721604	0.0193033	-0.20581	-0.0372784
-0.260422	-0.170646	-0.154167	0.0842071	-0.731898	0.0289129	-0.0923021	-0.0918241	-0.0593686	-0.0152042
-0.327089	-0.200979	0.187667	0.0842071	-0.731898	0.173131	0.0896451	0.104459	-0.0509769	0.00138198
0.0576	-0.165549	-0.149778	0.0842071	-0.731898	-0.0234585	-0.102033	-0.0605763	-0.107058	-0.0162561
-0.0353778	-0.234781	-0.236944	0.0842071	-0.731898	0.0178534	-0.0758065	-0.0929133	-0.0787079	-0.0126343
0.274133	0.160653	0.130389	0.0842071	-0.731898	-0.134867	-0.036998	0.00366372	-0.124448	-0.0222385
0	0	0	0.0842071	-0.731898	0.0741893	0.128545	0.0575973	-0.25845	-0.0211269
0.166689	0.0460364	-0.112278	0.30568	-0.931819	-0.0840136	0.0375077	-0.00770275	0.111007	-0.113466
-0.235422	0.248701	-0.186333	0.30568	-0.931819	0.000951286	-0.0543218	-0.0609531	0.0983562	-0.0929566
0.154244	0.188111	0.1625	0.30568	-0.931819	-0.143868	-0.0685366	-0.0126074	0.0898109	-0.0728486
-0.00164444	0.210286	0.140333	0.30568	-0.931819	0.0469002	-0.127078	0.00784908	0.112482	-0.0801063
0.0955111	-0.08834	0.000444444	0.30568	-0.931819	-0.0771745	-0.136112	0.000767805	0.0931794	-0.0310814
0.0783333	0.0288579	0.0415556	0.30568	-0.931819	0.0807685	0.203955	0.0976491	0.182201	-0.0353653
0.307356	0.102809	0.0666667	0.30568	-0.931819	-0.227157	-0.00545914	0.0170047	0.099044	-0.0756145
0.189889	-0.100604	-0.125	0.30568	-0.931819	-0.000553461	-0.00852644	0.0274933	0.119709	-0.0487516
-0.136822	-0.0341121	0.0218889	0.30568	-0.931819	0.121655	0.217591	0.0900191	0.159716	-0.0335039
0.200822	0.228497	0.230667	0.30568	-0.931819	-0.167594	-0.0599908	-0.0419789	0.0728969	-0.0534291
-0.3084	-0.126591	-0.0680556	0.30568	-0.931819	0.0127735	-0.189513	-0.115948	0.0603012	-0.0369499
-0.180578	-0.02782	-0.00144444	0.30568	-0.931819	0.12671	0.221634	0.0883253	0.161508	-0.0345607
-0.121889	-0.00867786	0.177333	0.30568	-0.931819	0.124091	0.207093	0.0610772	0.158084	-0.0352236
0.239622	-0.145844	-0.0393333	0.30568	-0.931819	-0.135713	-0.15332	-0.0260919	0.060652	-0.0342577
0.0036	0.0667114	-0.170389	0.30568	-0.931819	0.0367448	0.0399909	-0.0724914	0.119055	-0.113257
0.3252	-0.0659221	0.247556	0.30568	-0.931819	-0.188141	-0.0579134	-0.0348738	0.0727898	-0.018572
-0.1652	0.0858964	-0.228889	0.30568	-0.931819	0.086543	0.0402878	-0.0574113	0.116709	-0.117322
-0.0520222	0.011925	-0.2065	0.30568	-0.931819	0.0885022	0.206343	-0.0607611	0.150243	-0.0776155
0.129911	0.0526007	-0.0603333	0.30568	-0.931819	0.021291	0.0806554	0.0196335	0.143568	-0.0922304
-0.0777333	0.124011	0.0947778	0.30568	-0.931819	0.103004	0.0166324	0.0527701	0.135516	-0.0881632
0.0244444	-0.0750836	-0.0174444	0.30568	-0.931819	0.01631	-0.102801	-0.0306543	0.103857	-0.0453544
-0.267911	-0.222866	0.0797222	0.30568	-0.931819	0.124673	-0.0143442	0.116578	0.105337	-0.048731
0.259178	-0.186034	0.208333	0.30568	-0.931819	-0.210368	-0.105523	-0.0238322	0.0566523	-0.0258148
-0.203222	0.136689	-0.0976111	0.30568	-0.931819	0.078045	0.0285237	-0.056596	0.12153	-0.119113
-0.0962222	0.171589	0.110333	0.30568	-0.931819	0.0871639	-0.0553662	0.0286286	0.129246	-0.0984377
-0.260422	-0.170646	-0.154167	0.30568	-0.931819	-0.00217342	-0.184741	-0.128489	0.0608685	-0.0360898
-0.327089	-0.200979	0.187667	0.30568	-0.931819	0.143386	0.00355558	0.126928	0.107329	-0.0424042
0.0576	-0.165549	-0.149778	0.30568	-0.931819	0.00355058	-0.206594	-0.105479	0.0726255	-0.0401378
-0.0353778	-0.234781	-0.236944	0.30568	-0.931819	0.0226709	-0.191136	-0.1329	0.0694525	-0.0393219
0.274133	0.160653	0.130389	0.30568	-0.931819	-0.210206	-0.0402231	-0.00786161	0.0831133	-0.0694689
0	0	0	0.30568	-0.931819	0.111705	0.228325	0.0993458	0.16008	-0.0350253
0.166689	0.0460364	-0.112278	0.00678173	-1.1006	-0.0484854	0.0211362	-0.007338	-0.219956	-0.0511858
-0.235422	0.248701	-0.186333	0.00678173	-1.1006	0.0101512	-0.0361469	-0.0287549	-0.204408	-0.0432045
0.154244	0.188111	0.1625	0.00678173	-1.1006	-0.0676892	-0.031583	0.000983047	-0.179052	-0.033762
-0.00164444	0.210286	0.140333	0.00678173	-1.1006	0.026345	-0.0631825	0.00815309	-0.235177	-0.0378681
0.0955111	-0.08834	0.000444444	0.00678173	-1.1006	-0.041258	-0.0596662	0.00987569	-0.196912	-0.0191711
0.0783333	0.0288579	0.0415556	0.00678173	-1.1006	0.0260343	0.0852384	0.0417109	-0.379004	-0.0266845
0.307356	0.102809	0.0666667	0.00678173	-1.1006	-0.114457	-4.89858e-07	0.0136066	-0.176572	-0.0352652
0.189889	-0.100604	-0.125	0.00678173	-1.1006	-0.0279011	-0.0215388	0.00142755	-0.215235	-0.0238808
-0.136822	-0.0341121	0.0218889	0.00678173	-1.1006	0.0626082	0.102394	0.0426176	-0.392128	-0.0309143
0.200822	0.228497	0.230667	0.00678173	-1.1006	-0.0854871	-0.0347329	-0.0171652	-0.150264	-0.026548
-0.3084	-0.126591	-0.0680556	0.00678173	-1.1006	0.0277263	-0.0754936	-0.0385498	-0.158851	-0.0184936
-0.180578	-0.02782	-0.00144444	0.00678173	-1.1006	0.0697486	0.109902	0.042789	-0.384459	-0.0248396
-0.121889	-0.00867786	0.177333	0.00678173	-1.1006	0.0609521	0.0991331	0.0276042	-0.384683	-0.0310298
0.239622	-0.145844	-0.0393333	0.00678173	-1.1006	-0.0861287	-0.0746678	-0.0125462	-0.12382	-0.0192848
0.0036	0.0667114	-0.170389	0.00678173	-1.1006	0.0185025	0.0160649	-0.0330181	-0.244351	-0.0528823
0.3252	-0.0659221	0.247556	0.00678173	-1.1006	-0.102908	-0.0314841	-0.0114111	-0.149324	-0.015645
-0.1652	0.0858964	-0.228889	0.00678173	-1.1006	0.0497498	0.0189752	-0.0218685	-0.261986	-0.0577795
-0.0520222	0.011925	-0.2065	0.00678173	-1.1006	0.0439672	0.0905498	-0.0257812	-0.326567	-0.0424618
0.129911	0.0526007	-0.0603333	0.00678173	-1.1006	-0.00749775	0.0304048	0.000332351	-0.273556	-0.0430318
-0.0777333	0.124011	0.0947778	0.00678173	-1.1006	0.0497722	0.00825666	0.0265293	-0.308277	-0.0495608
0.0244444	-0.0750836	-0.0174444	0.00678173	-1.1006	0.00689141	-0.0423939	-0.00820042	-0.215707	-0.0186617
-0.267911	-0.222866	0.0797222	0.00678173	-1.1006	0.0668408	-0.00509493	0.0498225	-0.307311	-0.0303906
0.259178	-0.186034	0.208333	0.00678173	-1.1006	-0.108409	-0.0542091	-0.00760644	-0.129748	-0.016846
-0.203222	0.136689	-0.0976111	0.00678173	-1.1006	0.0452642	0.0077913	-0.0247606	-0.257425	-0.0556551
-0.0962222	0.171589	0.110333	0.00678173	-1.1006	0.0417492	-0.0313461	0.015601	-0.276513	-0.0485043
-0.260422	-0.170646	-0.154167	0.00678173	-1.1006	0.01081	-0.0846076	-0.0541687	-0.151293	-0.0226124
-0.327089	-0.200979	0.187667	0.00678173	-1.1006	0.0755961	0.000707442	0.0524267	-0.323273	-0.0306956
0.0576	-0.165549	-0.149778	0.00678173	-1.1006	0.00190611	-0.0909106	-0.0432632	-0.154707	-0.0218234
-0.0353778	-0.234781	-0.236944	0.00678173	-1.1006	0.0188085	-0.0814462	-0.0538172	-0.16503	-0.0257622
0.274133	0.160653	0.130389	0.00678173	-1.1006	-0.102591	-0.0206925	0.00268086	-0.1627	-0.0323985
0	0	0	0.00678173	-1.1006	0.0633926	0.110881	0.0498858	-0.379486	-0.0340436
0.166689	0.0460364	-0.112278	0.181047	-0.757836	-0.0873657	0.0365245	-0.0068272	0.0234889	-0.0723875
-0.235422	0.248701	-0.186333	0.181047	-0.757836	0.00545609	-0.0595087	-0.0558867	0.0199779	-0.0559104
0.154244	0.188111	0.1625	0.181047	-0.757836	-0.143752	-0.072858	-0.0134677	0.020954	-0.0484891
-0.00164444	0.210286	0.140333	0.181047	-0.757836	0.0445496	-0.141584	0.00400113	0.0348517	-0.0557533
0.0955111	-0.08834	0.000444444	0.181047	-0.757836	-0.0812478	-0.134022	0.00642299	0.0367369	-0.0234954
0.0783333	0.0288579	0.0415556	0.181047	-0.757836	0.0739269	0.188895	0.0943532	0.105009	-0.0271875
0.307356	0.102809	0.0666667	0.181047	-0.757836	-0.23977	-0.0131899	0.0143365	0.0142848	-0.048054
0.189889	-0.100604	-0.125	0.181047	-0.757836	-0.0311629	-0.0446056	0.00236826	0.00502925	-0.0325935
-0.136822	-0.0341121	0.0218889	0.181047	-0.757836	0.123174	0.209369	0.0873175	0.0957126	-0.0245947
0.200822	0.228497	0.230667	0.181047	-0.757836	-0.161475	-0.0630114	-0.0380348	0.0106736	-0.0282094
-0.3084	-0.126591	-0.0680556	0.181047	-0.757836	0.0260493	-0.16717	-0.116061	0.033501	-0.0234283
-0.180578	-0.02782	-0.00144444	0.181047	-0.757836	0.126976	0.213126	0.0851736	0.0983518	-0.0263626
-0.121889	-0.00867786	0.177333	0.181047	-0.757836	0.125292	0.200051	0.062544	0.0975895	-0.0257767
0.239622	-0.145844	-0.0393333	0.181047	-0.757836	-0.136873	-0.135643	-0.0250674	0.0198233	-0.0207688
0.0036	0.0667114	-0.170389	0.181047	-0.757836	0.0352513	0.0295262	-0.0698433	0.0248072	-0.0721011
0.3252	-0.0659221	0.247556	0.181047	-0.757836	-0.202894	-0.0607776	-0.0257004	0.0140878	-0.0147486
-0.1652	0.0858964	-0.228889	0.181047	-0.757836	0.0900554	0.0352917	-0.050445	0.0344732	-0.0775658
-0.0520222	0.011925	-0.2065	0.181047	-0.757836	0.0924288	0.20166	-0.0557995	0.0750496	-0.0465156
0.129911	0.0526007	-0.0603333	0.181047	-0.757836	0.00880843	0.066155	0.00877643	0.0316116	-0.0545278
-0.0777333	0.124011	0.0947778	0.181047	-0.757836	0.1052	0.00719175	0.0538108	0.0612011	-0.0673782
0.0244444	-0.0750836	-0.0174444	0.181047	-0.757836	0.0141565	-0.103978	-0.03769	0.0359586	-0.0328787
-0.267911	-0.222866	0.0797222	0.181047	-0.757836	0.138787	0.0153414	0.120369	0.0791681	-0.0280792
0.259178	-0.186034	0.208333	0.181047	-0.757836	-0.211664	-0.0900457	-0.0157284	0.0247962	-0.014628
-0.203222	0.136689	-0.0976111	0.181047	-0.757836	0.0775333	0.0226901	-0.0548065	0.0314019	-0.077539
-0.0962222	0.171589	0.110333	0.181047	-0.757836	0.0863082	-0.0666483	0.0274787	0.0545321	-0.0744305
-0.260422	-0.170646	-0.154167	0.181047	-0.757836	0.00880795	-0.165958	-0.130389	0.0298036	-0.0230048
-0.327089	-0.200979	0.187667	0.181047	-0.757836	0.151152	0.0285301	0.130702	0.0821995	-0.0290456
0.0576	-0.165549	-0.149778	0.181047	-0.757836	0.0066237	-0.185425	-0.105984	0.0323978	-0.0262753
-0.0353778	-0.234781	-0.236944	0.181047	-0.757836	0.0280975	-0.172157	-0.136471	0.0317704	-0.0240079
0.274133	0.160653	0.130389	0.181047	-0.757836	-0.207083	-0.0450178	-0.00691739	0.0153889	-0.0427836
0	0	0	0.181047	-0.757836	0.114033	0.221505	0.0971257	0.0966586	-0.0245535
0.166689	0.0460364	-0.112278	0.147406	0.628952	-0.0769317	0.0649434	0.00977338	-0.0471776	0.0583086
-0.235422	0.248701	-0.186333	0.147406	0.628952	0.00461617	-0.048174	-0.0467687	-0.0199769	0.0321029
0.154244	0.188111	0.1625	0.147406	0.628952	-0.14169	-0.0603625	-0.0184102	-0.0331819	0.0304922
-0.00164444	0.210286	0.140333	0.147406	0.628952	0.0501377	-0.124122	-0.000866523	-0.0195612	0.0338642
0.0955111	-0.08834	0.000444444	0.147406	0.628952	-0.0881772	-0.145946	0.00604924	-0.0103256	0.0105955
0.0783333	0.0288579	0.0415556	0.147406	0.628952	0.0504989	0.158917	0.0768452	0.0131023	0.0270066
0.307356	0.102809	0.0666667	0.147406	0.628952	-0.240403	0.0079527	0.0183079	-0.0296942	0.0373014
0.189889	-0.100604	-0.125	0.147406	0.628952	-0.0476122	-0.0790111	-0.002189	-0.0624084	0.016036
-0.136822	-0.0341121	0.0218889	0.147406	0.628952	0.124426	0.18582	0.0765833	0.0387966	0.0216101
0.200822	0.228497	0.230667	0.147406	0.628952	-0.165109	-0.0565963	-0.047305	-0.0274067	0.0211656
-0.3084	-0.126591	-0.0680556	0.147406	0.628952	0.0262634	-0.17764	-0.104097	0.0152252	0.00277418
-0.180578	-0.02782	-0.00144444	0.147406	0.628952	0.127587	0.191481	0.0724592	0.0389275	0.0248309
-0.121889	-0.00867786	0.177333	0.147406	0.628952	0.124151	0.181098	0.0497695	0.039835	0.0214051
0.239622	-0.145844	-0.0393333	0.147406	0.628952	-0.137911	-0.145729	-0.024333	-0.00995724	0.0144967
0.0036	0.0667114	-0.170389	0.147406	0.628952	0.0350562	0.0621994	-0.0467459	-0.0289135	0.0567108
0.3252	-0.0659221	0.247556	0.147406	0.628952	-0.195256	-0.0734059	-0.0278036	-0.0119294	0.00895411
-0.1652	0.0858964	-0.228889	0.147406	0.628952	0.102692	0.073872	-0.0318824	-0.0114311	0.060322
-0.0520222	0.011925	-0.2065	0.147406	0.628952	0.0929685	0.170366	-0.0474107	-0.00251217	0.0401252
0.129911	0.0526007	-0.0603333	0.147406	0.628952	-0.0149798	0.0756038	0.00846905	-0.0494646	0.0465311
-0.0777333	0.124011	0.0947778	0.147406	0.628952	0.112975	0.040322	0.0535649	0.00600475	0.0515123
0.0244444	-0.0750836	-0.0174444	0.147406	0.628952	0.00111815	-0.12384	-0.0331551	-0.0231443	0.0162968
-0.267911	-0.222866	0.0797222	0.147406	0.628952	0.134004	-0.00530877	0.110787	0.0399925	0.00409439
0.259178	-0.186034	0.208333	0.147406	0.628952	-0.204917	-0.096958	-0.0178549	0.0021331	0.0109655
-0.203222	0.136689	-0.0976111	0.147406	0.628952	0.0904597	0.0562463	-0.0371638	-0.0195133	0.0571581
-0.0962222	0.171589	0.110333	0.147406	0.628952	0.0929485	-0.0392196	0.0301723	-0.0145203	0.0497527
-0.260422	-0.170646	-0.154167	0.147406	0.628952	0.00867075	-0.177731	-0.117622	0.00909054	0.0119278
-0.327089	-0.200979	0.187667	0.147406	0.628952	0.146128	0.0153631	0.117017	0.0378831	0.00314409
0.0576	-0.165549	-0.149778	0.147406	0.628952	0.000329283	-0.194793	-0.0903305	-0.000506525	0.0176898
-0.0353778	-0.234781	-0.236944	0.147406	0.628952	0.0310231	-0.185558	-0.128816	0.0059514	0.0158724
0.274133	0.160653	0.130389	0.147406	0.628952	-0.2073	-0.032474	-0.00860577	-0.0328498	0.0307772
0	0	0	0.147406	0.628952	0.114562	0.200857	0.0839067	0.035804	0.025468
0.166689	0.0460364	-0.112278	0.0893979	0.672311	-0.0809385	0.0423799	-0.00015691	-0.221244	0.0329863
-0.235422	0.248701	-0.186333	0.0893979	0.672311	0.0191427	-0.0505876	-0.035975	-0.154724	0.0188304
0.154244	0.188111	0.1625	0.0893979	0.672311	-0.105939	-0.0469678	-0.00649745	-0.158742	0.0190092
-0.00164444	0.210286	0.140333	0.0893979	0.672311	0.0328678	-0.101098	0.00200314	-0.184669	0.0207185
0.0955111	-0.08834	0.000444444	0.0893979	0.672311	-0.0880039	-0.0885439	0.00576151	-0.129006	0.00804121
0.0783333	0.0288579	0.0415556	0.0893979	0.672311	-0.0123515	0.0833391	0.044596	-0.291345	0.0190194
0.307356	0.102809	0.0666667	0.0893979	0.672311	-0.184027	0.00717461	0.0171675	-0.147956	0.024838
0.189889	-0.100604	-0.125	0.0893979	0.672311	-0.0607132	-0.0503271	-0.00650028	-0.177023	0.0100792
-0.136822	-0.0341121	0.0218889	0.0893979	0.672311	0.121233	0.143618	0.0625	-0.178278	0.0196385
0.200822	0.228497	0.230667	0.0893979	0.672311	-0.126336	-0.0476799	-0.0292182	-0.120513	0.0135809
-0.3084	-0.126591	-0.0680556	0.0893979	0.672311	0.0403629	-0.116072	-0.0759244	-0.0561374	-0.00121446
-0.180578	-0.02782	-0.00144444	0.0893979	0.672311	0.108476	0.131871	0.0453562	-0.21034	0.0154053
-0.121889	-0.00867786	0.177333	0.0893979	0.672311	0.105152	0.121969	0.0327962	-0.203113	0.0156697
0.239622	-0.145844	-0.0393333	0.0893979	0.672311	-0.121451	-0.101683	-0.0202795	-0.0812061	0.0099724
0.0036	0.0667114	-0.170389	0.0893979	0.672311	0.0186864	0.0439065	-0.0317152	-0.204738	0.0352128
0.3252	-0.0659221	0.247556	0.0893979	0.672311	-0.162571	-0.0481753	-0.016633	-0.0851875	0.00557956
-0.1652	0.0858964	-0.228889	0.0893979	0.672311	0.099015	0.0586872	-0.0200112	-0.169517	0.0367637
-0.0520222	0.011925	-0.2065	0.0893979	0.672311	0.0740861	0.108318	-0.0294493	-0.227182	0.0257887
0.129911	0.0526007	-0.0603333	0.0893979	0.672311	-0.0438064	0.0471261	0.00276225	-0.250778	0.0286034
-0.0777333	0.124011	0.0947778	0.0893979	0.672311	0.0891472	0.0271622	0.0390862	-0.197542	0.0367315
0.0244444	-0.0750836	-0.0174444	0.0893979	0.672311	-0.0282603	-0.0746454	-0.0258608	-0.163851	0.00881663
-0.267911	-0.222866	0.0797222	0.0893979	0.672311	0.122869	0.0205846	0.0861414	-0.106172	-0.00930881
0.259178	-0.186034	0.208333	0.0893979	0.672311	-0.16959	-0.0679733	-0.0109729	-0.0681737	0.00697792
-0.203222	0.136689	-0.0976111	0.0893979	0.672311	0.0805824	0.0343873	-0.0288118	-0.195588	0.0359603
-0.0962222	0.171589	0.110333	0.0893979	0.672311	0.0646507	-0.0560831	0.01744	-0.223631	0.0314926
-0.260422	-0.170646	-0.154167	0.0893979	0.672311	0.0213729	-0.119074	-0.0874308	-0.0582247	0.00741522
-0.327089	-0.200979	0.187667	0.0893979	0.672311	0.145993	0.0369471	0.0948966	-0.0996793	-0.0141297
0.0576	-0.165549	-0.149778	0.0893979	0.672311	-0.026007	-0.125899	-0.0579701	-0.105735	0.0104632
-0.0353778	-0.234781	-0.236944	0.0893979	0.672311	0.0238935	-0.123904	-0.0886503	-0.0805852	0.00845754
0.274133	0.160653	0.130389	0.0893979	0.672311	-0.149399	-0.0282692	-0.000578846	-0.142681	0.0209165
0	0	0	0.0893979	0.672311	0.0888877	0.138992	0.0596958	-0.221053	0.0237151
0.166689	0.0460364	-0.112278	0.0980062	0.0738184	-0.100194	0.036397	-0.00711717	-0.187118	0.011363
-0.235422	0.248701	-0.186333	0.0980062	0.0738184	0.0224157	-0.0513386	-0.0363293	-0.135581	0.0229141
0.154244	0.188111	0.1625	0.0980062	0.0738184	-0.112629	-0.0468421	-0.00220543	-0.145958	0.0147827
-0.00164444	0.210286	0.140333	0.0980062	0.0738184	0.0391684	-0.106139	0.00240829	-0.158416	0.0247732
0.0955111	-0.08834	0.000444444	0.0980062	0.0738184	-0.0965341	-0.0870784	0.00665149	-0.116497	0.00458054
0.0783333	0.0288579	0.0415556	0.0980062	0.0738184	-0.0233317	0.085545	0.0419844	-0.266809	0.00732312
0.307356	0.102809	0.0666667	0.0980062	0.0738184	-0.196421	0.00413519	0.0189937	-0.124444	0.012859
0.189889	-0.100604	-0.125	0.0980062	0.0738184	-0.071297	-0.0471794	-0.00932931	-0.163287	0.00329901
-0.136822	-0.0341121	0.0218889	0.0980062	0.0738184	0.130809	0.149652	0.0628206	-0.139467	0.0192336
0.200822	0.228497	0.230667	0.0980062	0.0738184	-0.13557	-0.0482236	-0.0253369	-0.109304	0.0103535
-0.3084	-0.126591	-0.0680556	0.0980062	0.0738184	0.0427231	-0.112975	-0.080988	-0.0386378	0.00343805
-0.180578	-0.02782	-0.00144444	0.0980062	0.0738184	0.114316	0.137915	0.0443835	-0.17368	0.0173359
-0.121889	-0.00867786	0.177333	0.0980062	0.0738184	0.118396	0.132825	0.0374854	-0.156082	0.0217264
0.239622	-0.145844	-0.0393333	0.0980062	0.0738184	-0.130292	-0.098202	-0.0215041	-0.0685883	0.00675195
0.0036	0.0667114	-0.170389	0.0980062	0.0738184	0.0244322	0.0430255	-0.034362	-0.165286	0.0316923
0.3252	-0.0659221	0.247556	0.0980062	0.0738184	-0.174029	-0.047159	-0.0133417	-0.0752947	0.00511364
-0.1652	0.0858964	-0.228889	0.0980062	0.0738184	0.107531	0.0599863	-0.0173382	-0.127443	0.044241
-0.0520222	0.011925	-0.2065	0.0980062	0.0738184	0.0888514	0.114234	-0.0325067	-0.183458	0.0373413
0.129911	0.0526007	-0.0603333	0.0980062	0.0738184	-0.0551908	0.0432424	-0.00369669	-0.221738	0.0139068
-0.0777333	0.124011	0.0947778	0.0980062	0.0738184	0.10072	0.0266635	0.0420069	-0.154701	0.0362562
0.0244444	-0.0750836	-0.0174444	0.0980062	0.0738184	-0.0354002	-0.074363	-0.0271823	-0.149599	0.00670989
-0.267911	-0.222866	0.0797222	0.0980062	0.0738184	0.126825	0.0173734	0.0895065	-0.0908497	-0.00408721
0.259178	-0.186034	0.208333	0.0980062	0.0738184	-0.180018	-0.0677052	-0.00823957	-0.0573681	0.00587466
-0.203222	0.136689	-0.0976111	0.0980062	0.0738184	0.0828524	0.0308208	-0.032874	-0.164618	0.0328476
-0.0962222	0.171589	0.110333	0.0980062	0.0738184	0.0708831	-0.0688489	0.0161473	-0.189994	0.0274491
-0.260422	-0.170646	-0.154167	0.0980062	0.0738184	0.023246	-0.118191	-0.0914774	-0.0412057	0.0123892
-0.327089	-0.200979	0.187667	0.0980062	0.0738184	0.1457	0.036986	0.0986632	-0.0889071	-0.00612511
0.0576	-0.165549	-0.149778	0.0980062	0.0738184	-0.0321776	-0.123513	-0.0599229	-0.093222	0.00795613
-0.0353778	-0.234781	-0.236944	0.0980062	0.0738184	0.0331301	-0.129118	-0.0913419	-0.0586728	0.0171927
0.274133	0.160653	0.130389	0.0980062	0.0738184	-0.155642	-0.0326989	0.00196422	-0.126653	0.0126525
0	0	0	0.0980062	0.0738184	0.106862	0.150109	0.060356	-0.171783	0.0300953
0.166689	0.0460364	-0.112278	0.0883676	0.626509	-0.0769317	0.0433549	0.00174863	-0.224917	0.0307099
-0.235422	0.248701	-0.186333	0.0883676	0.626509	0.0177242	-0.0473453	-0.0347747	-0.159387	0.0137863
0.154244	0.188111	0.1625	0.0883676	0.626509	-0.102799	-0.0440199	-0.00675829	-0.162922	0.0166754
-0.00164444	0.210286	0.140333	0.0883676	0.626509	0.031415	-0.0963302	0.00132277	-0.191118	0.0167012
0.0955111	-0.08834	0.000444444	0.0883676	0.626509	-0.0853901	-0.0855502	0.00508672	-0.133967	0.00517598
0.0783333	0.0288579	0.0415556	0.0883676	0.626509	-0.00931242	0.0813608	0.0426867	-0.300825	0.0131903
0.307356	0.102809	0.0666667	0.0883676	0.626509	-0.179138	0.0082401	0.0164225	-0.153834	0.0214786
0.189889	-0.100604	-0.125	0.0883676	0.626509	-0.0590508	-0.0480052	-0.0057015	-0.180341	0.00755423
-0.136822	-0.0341121	0.0218889	0.0883676	0.626509	0.114916	0.128994	0.0585403	-0.204606	0.00736954
0.200822	0.228497	0.230667	0.0883676	0.626509	-0.123689	-0.0449845	-0.0291717	-0.123939	0.0115397
-0.3084	-0.126591	-0.0680556	0.0883676	0.626509	0.0385998	-0.112172	-0.0745379	-0.0616839	-0.00642574
-0.180578	-0.02782	-0.00144444	0.0883676	0.626509	0.105257	0.122499	0.0433579	-0.231202	0.00471086
-0.121889	-0.00867786	0.177333	0.0883676	0.626509	0.101414	0.111603	0.0317611	-0.224811	0.00720655
0.239622	-0.145844	-0.0393333	0.0883676	0.626509	-0.11958	-0.099376	-0.0195562	-0.0840919	0.00750323
0.0036	0.0667114	-0.170389	0.0883676	0.626509	0.0200251	0.0445665	-0.0310097	-0.209595	0.0306456
0.3252	-0.0659221	0.247556	0.0883676	0.626509	-0.159672	-0.0465718	-0.0166189	-0.089679	0.00326822
-0.1652	0.0858964	-0.228889	0.0883676	0.626509	0.0973635	0.0581916	-0.0153032	-0.175257	0.0309868
-0.0520222	0.011925	-0.2065	0.0883676	0.626509	0.0729739	0.105774	-0.0260441	-0.235563	0.0193568
0.129911	0.0526007	-0.0603333	0.0883676	0.626509	-0.0411687	0.0481659	0.00394508	-0.254668	0.0248313
-0.0777333	0.124011	0.0947778	0.0883676	0.626509	0.0872523	0.0284639	0.0373153	-0.207192	0.0311651
0.0244444	-0.0750836	-0.0174444	0.0883676	0.626509	-0.0262038	-0.0718812	-0.0250711	-0.167241	0.00553661
-0.267911	-0.222866	0.0797222	0.0883676	0.626509	0.121414	0.0249309	0.0844069	-0.112742	-0.0159408
0.259178	-0.186034	0.208333	0.0883676	0.626509	-0.167113	-0.066178	-0.0109747	-0.0725052	0.00475157
-0.203222	0.136689	-0.0976111	0.0883676	0.626509	0.0783738	0.0360519	-0.0268134	-0.201352	0.0295436
-0.0962222	0.171589	0.110333	0.0883676	0.626509	0.0630386	-0.0522413	0.0162539	-0.22938	0.0265751
-0.260422	-0.170646	-0.154167	0.0883676	0.626509	0.0201963	-0.115162	-0.0850314	-0.0631823	0.00321692
-0.327089	-0.200979	0.187667	0.0883676	0.626509	0.144858	0.0412569	0.0938889	-0.104889	-0.0203258
0.0576	-0.165549	-0.149778	0.0883676	0.626509	-0.0250683	-0.123012	-0.0566042	-0.109337	0.00781266
-0.0353778	-0.234781	-0.236944	0.0883676	0.626509	0.0231434	-0.120839	-0.0869052	-0.086286	0.00439421
0.274133	0.160653	0.130389	0.0883676	0.626509	-0.146146	-0.0254326	-0.000848945	-0.146209	0.0185466
0	0	0	0.0883676	0.626509	0.0864474	0.129351	0.0568011	-0.241987	0.0162118
0.166689	0.0460364	-0.112278	0.196	-0.712411	-0.0927625	0.0470233	0.00789013	0.0752233	-0.0548456
-0.235422	0.248701	-0.186333	0.196	-0.712411	0.00178401	-0.0533324	-0.0385958	0.0605795	-0.0331863
0.154244	0.188111	0.1625	0.196	-0.712411	-0.141268	-0.0700259	-0.0212154	0.0500581	-0.039486
-0.00164444	0.210286	0.140333	0.196	-0.712411	0.0479954	-0.13621	-0.00714547	0.0654142	-0.0463136
0.0955111	-0.08834	0.000444444	0.196	-0.712411	-0.0779087	-0.134811	-0.00142996	0.0693982	-0.0208839
0.0783333	0.0288579	0.0415556	0.196	-0.712411	0.0810967	0.195964	0.082952	0.143461	-0.0201299
0.307356	0.102809	0.0666667	0.196	-0.712411	-0.249954	-0.00896507	0.00755551	0.0366163	-0.0402403
0.189889	-0.100604	-0.125	0.196	-0.712411	-0.0202144	-0.0230922	0.0272565	0.0777782	-0.0238878
-0.136822	-0.0341121	0.0218889	0.196	-0.712411	0.124652	0.209108	0.0776974	0.123552	-0.017881
0.200822	0.228497	0.230667	0.196	-0.712411	-0.162763	-0.0595392	-0.0452334	0.0367015	-0.0206422
-0.3084	-0.126591	-0.0680556	0.196	-0.712411	0.0148742	-0.190178	-0.112324	0.0478129	-0.0204227
-0.180578	-0.02782	-0.00144444	0.196	-0.712411	0.128291	0.214063	0.0738417	0.127621	-0.0191562
-0.121889	-0.00867786	0.177333	0.196	-0.712411	0.126677	0.201294	0.0482817	0.124485	-0.0199832
0.239622	-0.145844	-0.0393333	0.196	-0.712411	-0.141462	-0.150884	-0.0217657	0.0377657	-0.0153404
0.0036	0.0667114	-0.170389	0.196	-0.712411	0.0459072	0.0482015	-0.0486789	0.0863409	-0.0446955
0.3252	-0.0659221	0.247556	0.196	-0.712411	-0.20673	-0.057875	-0.0358588	0.037348	-0.0118363
-0.1652	0.0858964	-0.228889	0.196	-0.712411	0.0979539	0.0518451	-0.0295714	0.0884868	-0.0472429
-0.0520222	0.011925	-0.2065	0.196	-0.712411	0.0998477	0.211321	-0.0331332	0.128655	-0.021123
0.129911	0.0526007	-0.0603333	0.196	-0.712411	0.017443	0.0838208	0.0257359	0.0965288	-0.0386944
-0.0777333	0.124011	0.0947778	0.196	-0.712411	0.108475	0.0178743	0.0414087	0.0954847	-0.0553135
0.0244444	-0.0750836	-0.0174444	0.196	-0.712411	0.0237847	-0.0943463	-0.0227003	0.092824	-0.0227841
-0.267911	-0.222866	0.0797222	0.196	-0.712411	0.13471	0.0052308	0.118096	0.0934856	-0.0264897
0.259178	-0.186034	0.208333	0.196	-0.712411	-0.214386	-0.0979744	-0.0195319	0.0370769	-0.0116248
-0.203222	0.136689	-0.0976111	0.196	-0.712411	0.0845146	0.0387052	-0.0340811	0.0864502	-0.0505739
-0.0962222	0.171589	0.110333	0.196	-0.712411	0.0890738	-0.0602044	0.0166247	0.0858587	-0.0639751
-0.260422	-0.170646	-0.154167	0.196	-0.712411	0.0020677	-0.190826	-0.124588	0.047218	-0.017282
-0.327089	-0.200979	0.187667	0.196	-0.712411	0.1471	0.0188367	0.127195	0.0935351	-0.0276196
0.0576	-0.165549	-0.149778	0.196	-0.712411	0.00971071	-0.216434	-0.0989928	0.0580993	-0.0176142
-0.0353778	-0.234781	-0.236944	0.196	-0.712411	0.0300019	-0.200193	-0.130496	0.0571209	-0.014826
0.274133	0.160653	0.130389	0.196	-0.712411	-0.21539	-0.042553	-0.0130666	0.0358316	-0.0349223
0	0	0	0.196	-0.712411	0.115285	0.221566	0.0853801	0.125415	-0.0181451
0.166689	0.0460364	-0.112278	0.115969	0.912708	-0.0841875	0.0473135	0.000487822	-0.167267	0.0468235
-0.235422	0.248701	-0.186333	0.115969	0.912708	0.0157894	-0.0570493	-0.0417464	-0.112487	0.033878
0.154244	0.188111	0.1625	0.115969	0.912708	-0.124005	-0.0543301	-0.00962007	-0.116538	0.0269757
-0.00164444	0.210286	0.140333	0.115969	0.912708	0.0364525	-0.120896	0.00336599	-0.131959	0.0326514
0.0955111	-0.08834	0.000444444	0.115969	0.912708	-0.102013	-0.102836	0.00423476	-0.0884861	0.0136531
0.0783333	0.0288579	0.0415556	0.115969	0.912708	-0.00117783	0.0962772	0.0546112	-0.202997	0.0292063
0.307356	0.102809	0.0666667	0.115969	0.912708	-0.213692	0.00673185	0.0201596	-0.0981241	0.0298582
0.189889	-0.100604	-0.125	0.115969	0.912708	-0.0626734	-0.0524215	-0.00461708	-0.137346	0.0208722
-0.136822	-0.0341121	0.0218889	0.115969	0.912708	0.130465	0.156069	0.0709017	-0.0944261	0.0309389
0.200822	0.228497	0.230667	0.115969	0.912708	-0.142704	-0.0530681	-0.0331765	-0.084865	0.0200198
-0.3084	-0.126591	-0.0680556	0.115969	0.912708	0.0525539	-0.127366	-0.0915828	-0.00823801	0.00590458
-0.180578	-0.02782	-0.00144444	0.115969	0.912708	0.12655	0.152441	0.0588396	-0.109686	0.0344672
-0.121889	-0.00867786	0.177333	0.115969	0.912708	0.117378	0.140251	0.0472262	-0.110057	0.0277713
0.239622	-0.145844	-0.0393333	0.115969	0.912708	-0.133001	-0.111911	-0.0242937	-0.0521978	0.0134502
0.0036	0.0667114	-0.170389	0.115969	0.912708	0.0273008	0.0509024	-0.036868	-0.136774	0.0501195
0.3252	-0.0659221	0.247556	0.115969	0.912708	-0.184369	-0.0535559	-0.0206267	-0.052753	0.0101219
-0.1652	0.0858964	-0.228889	0.115969	0.912708	0.10001	0.0613519	-0.0345348	-0.116516	0.0532939
-0.0520222	0.011925	-0.2065	0.115969	0.912708	0.0780366	0.117899	-0.0440251	-0.161846	0.0406421
0.129911	0.0526007	-0.0603333	0.115969	0.912708	-0.0426346	0.0525071	-0.00189318	-0.193464	0.0386566
-0.0777333	0.124011	0.0947778	0.115969	0.912708	0.101695	0.0330404	0.0512982	-0.113337	0.0499553
0.0244444	-0.0750836	-0.0174444	0.115969	0.912708	-0.0266463	-0.0850094	-0.0332188	-0.117821	0.01681
-0.267911	-0.222866	0.0797222	0.115969	0.912708	0.152797	0.0378386	0.106164	-0.0215742	0.0278495
0.259178	-0.186034	0.208333	0.115969	0.912708	-0.193045	-0.0748576	-0.0122993	-0.0376552	0.0111865
-0.203222	0.136689	-0.0976111	0.115969	0.912708	0.0863256	0.0392547	-0.0395137	-0.134608	0.0539317
-0.0962222	0.171589	0.110333	0.115969	0.912708	0.0747008	-0.0590828	0.0294589	-0.150582	0.0492068
-0.260422	-0.170646	-0.154167	0.115969	0.912708	0.0232163	-0.13468	-0.104599	-0.0232844	0.0153247
-0.327089	-0.200979	0.187667	0.115969	0.912708	0.16438	0.0469686	0.104909	-0.0256373	0.01444
0.0576	-0.165549	-0.149778	0.115969	0.912708	-0.0246998	-0.144764	-0.0727983	-0.0699403	0.0158228
-0.0353778	-0.234781	-0.236944	0.115969	0.912708	0.0232832	-0.138091	-0.110194	-0.0460175	0.0189784
0.274133	0.160653	0.130389	0.115969	0.912708	-0.175489	-0.0329193	-0.0024602	-0.101221	0.0261572
0	0	0	0.115969	0.912708	0.098744	0.155678	0.0668917	-0.132337	0.03371
0.166689	0.0460364	-0.112278	0.0425608	-0.213624	-0.0475678	0.0299088	-0.00303256	-0.261046	-0.00124787
-0.235422	0.248701	-0.186333	0.0425608	-0.213624	0.0110988	-0.0298025	-0.0281936	-0.238438	0.00330802
0.154244	0.188111	0.1625	0.0425608	-0.213624	-0.0718263	-0.0281828	-0.000870396	-0.205233	0.00562747
-0.00164444	0.210286	0.140333	0.0425608	-0.213624	0.0342609	-0.05941	0.00803647	-0.251966	0.00988342
0.0955111	-0.08834	0.000444444	0.0425608	-0.213624	-0.048043	-0.0726467	0.00898428	-0.18675	0.000276936
0.0783333	0.0288579	0.0415556	0.0425608	-0.213624	0.0218099	0.0808996	0.0391159	-0.369312	-0.00139698
0.307356	0.102809	0.0666667	0.0425608	-0.213624	-0.12606	0.00496726	0.0149896	-0.197987	0.00166976
0.189889	-0.100604	-0.125	0.0425608	-0.213624	-0.0317284	-0.0357216	-0.00128611	-0.221333	-0.00367538
-0.136822	-0.0341121	0.0218889	0.0425608	-0.213624	0.0671398	0.107051	0.0439311	-0.367194	0.00375555
0.200822	0.228497	0.230667	0.0425608	-0.213624	-0.0952124	-0.0317559	-0.0212357	-0.166489	0.00396096
-0.3084	-0.126591	-0.0680556	0.0425608	-0.213624	0.0226376	-0.0937395	-0.0474389	-0.154745	-0.00486668
-0.180578	-0.02782	-0.00144444	0.0425608	-0.213624	0.0685237	0.109853	0.0427378	-0.365433	0.00116374
-0.121889	-0.00867786	0.177333	0.0425608	-0.213624	0.0670189	0.107135	0.0261906	-0.359512	0.00464865
0.239622	-0.145844	-0.0393333	0.0425608	-0.213624	-0.0887943	-0.0854714	-0.0143221	-0.1248	0.00170522
0.0036	0.0667114	-0.170389	0.0425608	-0.213624	0.0256916	0.027389	-0.0295894	-0.278641	0.00178733
0.3252	-0.0659221	0.247556	0.0425608	-0.213624	-0.110784	-0.0402355	-0.0141623	-0.143012	0.00113961
-0.1652	0.0858964	-0.228889	0.0425608	-0.213624	0.056095	0.0314336	-0.0188271	-0.301298	-0.00252701
-0.0520222	0.011925	-0.2065	0.0425608	-0.213624	0.0535604	0.0922819	-0.0267617	-0.340431	0.00356186
0.129911	0.0526007	-0.0603333	0.0425608	-0.213624	-0.0106143	0.0352108	0.00106437	-0.297909	-0.00279181
-0.0777333	0.124011	0.0947778	0.0425608	-0.213624	0.0574357	0.0156627	0.0281555	-0.321864	0.00120512
0.0244444	-0.0750836	-0.0174444	0.0425608	-0.213624	0.00120796	-0.0575338	-0.0144407	-0.217908	-0.000293056
-0.267911	-0.222866	0.0797222	0.0425608	-0.213624	0.0655931	-0.0138233	0.053388	-0.302729	-0.00520359
0.259178	-0.186034	0.208333	0.0425608	-0.213624	-0.115659	-0.0617153	-0.00870511	-0.12588	0.00216035
-0.203222	0.136689	-0.0976111	0.0425608	-0.213624	0.0495383	0.0202707	-0.0222651	-0.299819	-0.00165895
-0.0962222	0.171589	0.110333	0.0425608	-0.213624	0.0487643	-0.0241655	0.0171814	-0.300048	0.00242141
-0.260422	-0.170646	-0.154167	0.0425608	-0.213624	0.0107151	-0.0974583	-0.0586708	-0.147143	0.000569875
-0.327089	-0.200979	0.187667	0.0425608	-0.213624	0.0746444	-0.00516575	0.0566435	-0.313904	-0.00618054
0.0576	-0.165549	-0.149778	0.0425608	-0.213624	-0.000474213	-0.106759	-0.0445362	-0.156247	0.00153514
-0.0353778	-0.234781	-0.236944	0.0425608	-0.213624	0.0251786	-0.0966613	-0.0595598	-0.161499	0.00357941
0.274133	0.160653	0.130389	0.0425608	-0.213624	-0.112699	-0.01532	0.00353016	-0.184615	0.00481165
0	0	0	0.0425608	-0.213624	0.0894394	0.130845	0.062403	-0.323215	0.0192257
0.166689	0.0460364	-0.112278	0.572067	-1.17893	-0.0793018	0.0472948	-0.0113072	0.100554	-0.108675
-0.235422	0.248701	-0.186333	0.572067	-1.17893	-0.00539365	-0.0499976	-0.0562627	0.0732242	-0.0885176
0.154244	0.188111	0.1625	0.572067	-1.17893	-0.123095	-0.0610387	-0.0126212	0.083902	-0.0751437
-0.00164444	0.210286	0.140333	0.572067	-1.17893	0.0443339	-0.118611	0.00355576	0.0873734	-0.0734224
0.0955111	-0.08834	0.000444444	0.572067	-1.17893	-0.0676579	-0.123673	0.00812806	0.0875558	-0.0201745
0.0783333	0.0288579	0.0415556	0.572067	-1.17893	0.0772154	0.188658	0.0967206	0.14094	-0.0284624
0.307356	0.102809	0.0666667	0.572067	-1.17893	-0.208192	-0.0050328	0.0122147	0.0867822	-0.0740107
0.189889	-0.100604	-0.125	0.572067	-1.17893	-0.00772272	-0.0104471	0.0187088	0.0889945	-0.0415928
-0.136822	-0.0341121	0.0218889	0.572067	-1.17893	0.111339	0.201296	0.0934208	0.116544	-0.0263576
0.200822	0.228497	0.230667	0.572067	-1.17893	-0.143607	-0.0518455	-0.0301055	0.0883789	-0.0617951
-0.3084	-0.126591	-0.0680556	0.572067	-1.17893	0.0196837	-0.166782	-0.102714	0.0318053	-0.0098462
-0.180578	-0.02782	-0.00144444	0.572067	-1.17893	0.11807	0.207485	0.0963004	0.124652	-0.027685
-0.121889	-0.00867786	0.177333	0.572067	-1.17893	0.107501	0.188721	0.0526262	0.100028	-0.0280566
0.239622	-0.145844	-0.0393333	0.572067	-1.17893	-0.132545	-0.149998	-0.0243861	0.0527551	-0.0302269
0.0036	0.0667114	-0.170389	0.572067	-1.17893	0.0368086	0.0457597	-0.0690878	0.100687	-0.103145
0.3252	-0.0659221	0.247556	0.572067	-1.17893	-0.167886	-0.0521366	-0.0221824	0.0861343	-0.0220987
-0.1652	0.0858964	-0.228889	0.572067	-1.17893	0.0768559	0.0375251	-0.0576601	0.0806035	-0.107327
-0.0520222	0.011925	-0.2065	0.572067	-1.17893	0.076877	0.181783	-0.0662037	0.0934389	-0.0694223
0.129911	0.0526007	-0.0603333	0.572067	-1.17893	0.0226358	0.0895853	0.0203359	0.133313	-0.0805936
-0.0777333	0.124011	0.0947778	0.572067	-1.17893	0.089575	0.0147038	0.0442115	0.0915064	-0.0758831
0.0244444	-0.0750836	-0.0174444	0.572067	-1.17893	0.0150658	-0.0952631	-0.0261725	0.0822895	-0.0329283
-0.267911	-0.222866	0.0797222	0.572067	-1.17893	0.111929	-0.019867	0.103645	0.0544322	-0.0330524
0.259178	-0.186034	0.208333	0.572067	-1.17893	-0.20007	-0.10533	-0.0199252	0.0527168	-0.0265174
-0.203222	0.136689	-0.0976111	0.572067	-1.17893	0.062872	0.0254327	-0.0519263	0.0837791	-0.108827
-0.0962222	0.171589	0.110333	0.572067	-1.17893	0.0730072	-0.0568253	0.0209527	0.0853799	-0.087048
-0.260422	-0.170646	-0.154167	0.572067	-1.17893	-0.00511448	-0.172323	-0.122311	0.040259	-0.0278313
-0.327089	-0.200979	0.187667	0.572067	-1.17893	0.134603	0.00170626	0.113668	0.0602703	-0.0216096
0.0576	-0.165549	-0.149778	0.572067	-1.17893	0.00359555	-0.195258	-0.102104	0.0555413	-0.0318205
-0.0353778	-0.234781	-0.236944	0.572067	-1.17893	0.021521	-0.179988	-0.126391	0.0493871	-0.0320133
0.274133	0.160653	0.130389	0.572067	-1.17893	-0.182577	-0.0345321	-0.00644109	0.0811037	-0.0728754
0	0	0	0.572067	-1.17893	0.104497	0.215149	0.104445	0.12707	-0.0279533
0.166689	0.0460364	-0.112278	0.427448	-1.00627	-0.0844545	0.036625	-0.0110409	0.112399	-0.119565
-0.235422	0.248701	-0.186333	0.427448	-1.00627	0.00328863	-0.0486345	-0.0621924	0.107008	-0.099522
0.154244	0.188111	0.1625	0.427448	-1.00627	-0.140064	-0.0639808	-0.0102257	0.101644	-0.0797759
-0.00164444	0.210286	0.140333	0.427448	-1.00627	0.0502888	-0.120555	0.00970397	0.125934	-0.0847294
0.0955111	-0.08834	0.000444444	0.427448	-1.00627	-0.075461	-0.135307	0.00121856	0.0948217	-0.0285837
0.0783333	0.0288579	0.0415556	0.427448	-1.00627	0.0810143	0.20158	0.097634	0.184648	-0.0366577
0.307356	0.102809	0.0666667	0.427448	-1.00627	-0.232315	-0.00757356	0.0165941	0.097887	-0.0785793
0.189889	-0.100604	-0.125	0.427448	-1.00627	-0.00244941	-0.00732327	0.0249059	0.115424	-0.0479477
-0.136822	-0.0341121	0.0218889	0.427448	-1.00627	0.121189	0.215597	0.0896118	0.163755	-0.0351551
0.200822	0.228497	0.230667	0.427448	-1.00627	-0.16904	-0.0583197	-0.0385546	0.0829305	-0.0586738
-0.3084	-0.126591	-0.0680556	0.427448	-1.00627	0.0134612	-0.187161	-0.115151	0.0591143	-0.0330109
-0.180578	-0.02782	-0.00144444	0.427448	-1.00627	0.126086	0.219439	0.0879925	0.165794	-0.0367131
-0.121889	-0.00867786	0.177333	0.427448	-1.00627	0.122629	0.206279	0.0624297	0.163439	-0.0367283
0.239622	-0.145844	-0.0393333	0.427448	-1.00627	-0.138383	-0.152722	-0.0265544	0.0608711	-0.0356615
0.0036	0.0667114	-0.170389	0.427448	-1.00627	0.0379368	0.039256	-0.0748517	0.120739	-0.11534
0.3252	-0.0659221	0.247556	0.427448	-1.00627	-0.184662	-0.0573737	-0.0301248	0.0832251	-0.0242534
-0.1652	0.0858964	-0.228889	0.427448	-1.00627	0.0872527	0.0399488	-0.0590646	0.118763	-0.119514
-0.0520222	0.011925	-0.2065	0.427448	-1.00627	0.0887819	0.203394	-0.0630616	0.151304	-0.0803481
0.129911	0.0526007	-0.0603333	0.427448	-1.00627	0.0212659	0.0786852	0.0172807	0.145094	-0.0958199
-0.0777333	0.124011	0.0947778	0.427448	-1.00627	0.102422	0.0167902	0.0530785	0.139096	-0.0892152
0.0244444	-0.0750836	-0.0174444	0.427448	-1.00627	0.0177501	-0.101781	-0.0304295	0.100864	-0.041498
-0.267911	-0.222866	0.0797222	0.427448	-1.00627	0.123847	-0.0174186	0.116415	0.105948	-0.0484139
0.259178	-0.186034	0.208333	0.427448	-1.00627	-0.211294	-0.105999	-0.0203074	0.0614859	-0.0278075
-0.203222	0.136689	-0.0976111	0.427448	-1.00627	0.0782585	0.0282116	-0.0578506	0.123272	-0.120922
-0.0962222	0.171589	0.110333	0.427448	-1.00627	0.0861677	-0.0548131	0.029432	0.13369	-0.0995357
-0.260422	-0.170646	-0.154167	0.427448	-1.00627	-0.00181579	-0.18468	-0.129068	0.0619989	-0.0359498
-0.327089	-0.200979	0.187667	0.427448	-1.00627	0.145346	0.00352412	0.125949	0.111234	-0.0405688
0.0576	-0.165549	-0.149778	0.427448	-1.00627	0.00470753	-0.205847	-0.107013	0.073015	-0.0387624
-0.0353778	-0.234781	-0.236944	0.427448	-1.00627	0.0235329	-0.192478	-0.133582	0.0712701	-0.0400037
0.274133	0.160653	0.130389	0.427448	-1.00627	-0.210877	-0.0397768	-0.0044519	0.0879229	-0.0734189
0	0	0	0.427448	-1.00627	0.111005	0.225754	0.0979461	0.164714	-0.0377983
0.166689	0.0460364	-0.112278	0.175155	0.270873	-0.074619	0.0683963	0.0161256	0.0294714	0.0512215
-0.235422	0.248701	-0.186333	0.175155	0.270873	-0.00198698	-0.043186	-0.051183	0.0320746	0.034666
0.154244	0.188111	0.1625	0.175155	0.270873	-0.149649	-0.0579697	-0.0215058	0.0212913	0.0351387
-0.00164444	0.210286	0.140333	0.175155	0.270873	0.0533858	-0.118386	0.000372727	0.0428908	0.0380226
0.0955111	-0.08834	0.000444444	0.175155	0.270873	-0.080521	-0.162914	-0.000813132	0.0337083	0.00780119
0.0783333	0.0288579	0.0415556	0.175155	0.270873	0.0710819	0.175997	0.0815556	0.105477	0.0241335
0.307356	0.102809	0.0666667	0.175155	0.270873	-0.257512	0.0140781	0.0178718	0.0160089	0.040454
0.189889	-0.100604	-0.125	0.175155	0.270873	-0.032009	-0.0839484	0.00729815	-0.000741255	0.0135576
-0.136822	-0.0341121	0.0218889	0.175155	0.270873	0.125527	0.188775	0.07406	0.098577	0.0199934
0.200822	0.228497	0.230667	0.175155	0.270873	-0.177162	-0.0535066	-0.0610427	0.00672801	0.0214523
-0.3084	-0.126591	-0.0680556	0.175155	0.270873	0.0158217	-0.203384	-0.115567	0.0324218	0.00464725
-0.180578	-0.02782	-0.00144444	0.175155	0.270873	0.129926	0.196203	0.0714256	0.102823	0.0214691
-0.121889	-0.00867786	0.177333	0.175155	0.270873	0.127701	0.183649	0.0475799	0.101464	0.0210857
0.239622	-0.145844	-0.0393333	0.175155	0.270873	-0.140854	-0.163389	-0.0233747	0.0179335	0.013597
0.0036	0.0667114	-0.170389	0.175155	0.270873	0.0427043	0.0701145	-0.0480348	0.0386733	0.0597038
0.3252	-0.0659221	0.247556	0.175155	0.270873	-0.206006	-0.0789914	-0.035874	0.0108459	0.00669922
-0.1652	0.0858964	-0.228889	0.175155	0.270873	0.10692	0.0799796	-0.0294553	0.0538619	0.0622558
-0.0520222	0.011925	-0.2065	0.175155	0.270873	0.101288	0.198073	-0.033353	0.0876929	0.0411036
0.129911	0.0526007	-0.0603333	0.175155	0.270873	0.00611829	0.0908704	0.0192027	0.0429633	0.0484216
-0.0777333	0.124011	0.0947778	0.175155	0.270873	0.119405	0.0497224	0.055368	0.0762751	0.0540012
0.0244444	-0.0750836	-0.0174444	0.175155	0.270873	0.0154504	-0.135879	-0.0332449	0.0325706	0.0140212
-0.267911	-0.222866	0.0797222	0.175155	0.270873	0.136759	-0.0120009	0.120961	0.0849778	0.00874881
0.259178	-0.186034	0.208333	0.175155	0.270873	-0.216085	-0.105014	-0.0243853	0.0220809	0.00965409
-0.203222	0.136689	-0.0976111	0.175155	0.270873	0.094253	0.067998	-0.0345632	0.0509373	0.0609915
-0.0962222	0.171589	0.110333	0.175155	0.270873	0.102984	-0.0208266	0.0334068	0.0679706	0.051898
-0.260422	-0.170646	-0.154167	0.175155	0.270873	0.00222464	-0.200792	-0.126718	0.0304228	0.0118587
-0.327089	-0.200979	0.187667	0.175155	0.270873	0.150653	0.0106157	0.129977	0.0876894	0.0072316
0.0576	-0.165549	-0.149778	0.175155	0.270873	0.00571859	-0.225154	-0.100081	0.0334301	0.0161421
-0.0353778	-0.234781	-0.236944	0.175155	0.270873	0.029075	-0.213277	-0.136739	0.0343757	0.0153218
0.274133	0.160653	0.130389	0.175155	0.270873	-0.22891	-0.024536	-0.0100363	0.0131746	0.033916
0	0	0	0.175155	0.270873	0.115551	0.206932	0.0820232	0.0966087	0.0226912
0.166689	0.0460364	-0.112278	0.541153	-0.981578	-0.0765279	0.0448606	-0.00920471	0.0923273	-0.108882
-0.235422	0.248701	-0.186333	0.541153	-0.981578	-0.0028064	-0.0498364	-0.0560326	0.0675021	-0.0904471
0.154244	0.188111	0.1625	0.541153	-0.981578	-0.123386	-0.0618354	-0.0138751	0.0737021	-0.0724718
-0.00164444	0.210286	0.140333	0.541153	-0.981578	0.0466779	-0.119535	0.00370479	0.0794018	-0.072847
0.0955111	-0.08834	0.000444444	0.541153	-0.981578	-0.0694039	-0.127617	0.00908222	0.081582	-0.0278688
0.0783333	0.0288579	0.0415556	0.541153	-0.981578	0.0801588	0.196175	0.0976496	0.14095	-0.028533
0.307356	0.102809	0.0666667	0.541153	-0.981578	-0.212754	-0.00629339	0.012239	0.0737797	-0.0712893
0.189889	-0.100604	-0.125	0.541153	-0.981578	-0.00257206	-0.0119137	0.0206842	0.0854943	-0.0457384
-0.136822	-0.0341121	0.0218889	0.541153	-0.981578	0.113259	0.20487	0.0958892	0.113413	-0.0269447
0.200822	0.228497	0.230667	0.541153	-0.981578	-0.151706	-0.0546028	-0.0341536	0.0674475	-0.0566916
-0.3084	-0.126591	-0.0680556	0.541153	-0.981578	0.010656	-0.179728	-0.108785	0.0363464	-0.0336623
-0.180578	-0.02782	-0.00144444	0.541153	-0.981578	0.119877	0.211413	0.0963302	0.119344	-0.0283437
-0.121889	-0.00867786	0.177333	0.541153	-0.981578	0.110227	0.193643	0.0530639	0.0955065	-0.0283256
0.239622	-0.145844	-0.0393333	0.541153	-0.981578	-0.128438	-0.149766	-0.0246425	0.0470167	-0.0335819
0.0036	0.0667114	-0.170389	0.541153	-0.981578	0.0377676	0.0458833	-0.0688828	0.0931547	-0.105158
0.3252	-0.0659221	0.247556	0.541153	-0.981578	-0.165085	-0.0495878	-0.0215021	0.0771308	-0.0195574
-0.1652	0.0858964	-0.228889	0.541153	-0.981578	0.0788243	0.0377574	-0.05806	0.0734199	-0.108729
-0.0520222	0.011925	-0.2065	0.541153	-0.981578	0.0783851	0.189634	-0.0664742	0.0925451	-0.0712492
0.129911	0.0526007	-0.0603333	0.541153	-0.981578	0.0245512	0.088372	0.021462	0.125347	-0.083596
-0.0777333	0.124011	0.0947778	0.541153	-0.981578	0.0921202	0.0156024	0.0454193	0.0851902	-0.0763139
0.0244444	-0.0750836	-0.0174444	0.541153	-0.981578	0.015322	-0.0976073	-0.0268015	0.0783394	-0.0405932
-0.267911	-0.222866	0.0797222	0.541153	-0.981578	0.113111	-0.0202292	0.105959	0.0507628	-0.0384026
0.259178	-0.186034	0.208333	0.541153	-0.981578	-0.197954	-0.102792	-0.0195983	0.0453493	-0.026084
-0.203222	0.136689	-0.0976111	0.541153	-0.981578	0.066222	0.0259603	-0.0529404	0.0789482	-0.111053
-0.0962222	0.171589	0.110333	0.541153	-0.981578	0.0758364	-0.0567552	0.0217716	0.0784962	-0.0873274
-0.260422	-0.170646	-0.154167	0.541153	-0.981578	-0.00341175	-0.173559	-0.121685	0.0380345	-0.0337485
-0.327089	-0.200979	0.187667	0.541153	-0.981578	0.130724	-0.00138816	0.115932	0.053831	-0.0307435
0.0576	-0.165549	-0.149778	0.541153	-0.981578	0.00409799	-0.196605	-0.100512	0.0508389	-0.0371649
-0.0353778	-0.234781	-0.236944	0.541153	-0.981578	0.0227082	-0.179128	-0.126167	0.0443406	-0.0352378
0.274133	0.160653	0.130389	0.541153	-0.981578	-0.190075	-0.0379993	-0.00844975	0.0637172	-0.0681084
0	0	0	0.541153	-0.981578	0.107382	0.219956	0.105004	0.122014	-0.0287107
0.166689	0.0460364	-0.112278	0.226805	1.73129	-0.0532842	0.0909833	0.0390567	0.137189	0.0777419
-0.235422	0.248701	-0.186333	0.226805	1.73129	-0.00648024	-0.0294282	-0.0482713	0.110924	0.0530593
0.154244	0.188111	0.1625	0.226805	1.73129	-0.153406	-0.0506453	-0.0303491	0.107597	0.0402413
-0.00164444	0.210286	0.140333	0.226805	1.73129	0.0575798	-0.0965232	-0.00114427	0.132394	0.0526461
0.0955111	-0.08834	0.000444444	0.226805	1.73129	-0.0782764	-0.171412	-0.0117342	0.0985797	0.0168311
0.0783333	0.0288579	0.0415556	0.226805	1.73129	0.0751982	0.173623	0.0761784	0.177772	0.0292071
0.307356	0.102809	0.0666667	0.226805	1.73129	-0.263479	0.0194497	0.0145062	0.0992602	0.040261
0.189889	-0.100604	-0.125	0.226805	1.73129	-0.00745546	-0.0660819	0.0323332	0.116846	0.0179042
-0.136822	-0.0341121	0.0218889	0.226805	1.73129	0.124222	0.184377	0.0666444	0.153272	0.0330613
0.200822	0.228497	0.230667	0.226805	1.73129	-0.1876	-0.0455614	-0.0704392	0.0864738	0.0209961
-0.3084	-0.126591	-0.0680556	0.226805	1.73129	0.00796005	-0.237469	-0.121122	0.0664486	0.0236541
-0.180578	-0.02782	-0.00144444	0.226805	1.73129	0.129297	0.192005	0.0644897	0.158611	0.0348968
-0.121889	-0.00867786	0.177333	0.226805	1.73129	0.127844	0.177764	0.0401666	0.155952	0.0366305
0.239622	-0.145844	-0.0393333	0.226805	1.73129	-0.151928	-0.193084	-0.0242722	0.0602999	0.020771
0.0036	0.0667114	-0.170389	0.226805	1.73129	0.0493963	0.0922496	-0.0352106	0.146302	0.0681617
0.3252	-0.0659221	0.247556	0.226805	1.73129	-0.21875	-0.0820931	-0.0555167	0.0664784	0.00967503
-0.1652	0.0858964	-0.228889	0.226805	1.73129	0.106993	0.0929949	-0.0238263	0.141796	0.0734714
-0.0520222	0.011925	-0.2065	0.226805	1.73129	0.100045	0.202708	-0.0243078	0.16422	0.0545555
0.129911	0.0526007	-0.0603333	0.226805	1.73129	0.0274805	0.116696	0.0457839	0.164945	0.0614456
-0.0777333	0.124011	0.0947778	0.226805	1.73129	0.119347	0.0552441	0.0496045	0.152251	0.0638381
0.0244444	-0.0750836	-0.0174444	0.226805	1.73129	0.0268441	-0.126039	-0.0163636	0.12202	0.0350053
-0.267911	-0.222866	0.0797222	0.226805	1.73129	0.154384	-0.000799448	0.136438	0.121387	0.069553
0.259178	-0.186034	0.208333	0.226805	1.73129	-0.229589	-0.123844	-0.0329234	0.0576123	0.0167993
-0.203222	0.136689	-0.0976111	0.226805	1.73129	0.0963088	0.0848771	-0.0248697	0.145346	0.0723385
-0.0962222	0.171589	0.110333	0.226805	1.73129	0.109618	0.00271132	0.0330289	0.154967	0.0741048
-0.260422	-0.170646	-0.154167	0.226805	1.73129	-0.0049988	-0.235684	-0.132471	0.0647175	0.0267395
-0.327089	-0.200979	0.187667	0.226805	1.73129	0.169291	0.0135276	0.135601	0.119635	0.0601505
0.0576	-0.165549	-0.149778	0.226805	1.73129	0.00602488	-0.266555	-0.103111	0.0789304	0.0272814
-0.0353778	-0.234781	-0.236944	0.226805	1.73129	0.0233344	-0.249377	-0.142044	0.0759912	0.0294163
0.274133	0.160653	0.130389	0.226805	1.73129	-0.244747	-0.0136968	-0.0143076	0.0981068	0.0342544
0	0	0	0.226805	1.73129	0.111486	0.200881	0.073321	0.158512	0.0319897
0.166689	0.0460364	-0.112278	0.235879	1.08003	-0.0473124	0.0849017	0.0406932	0.15343	0.0757206
-0.235422	0.248701	-0.186333	0.235879	1.08003	-0.00880725	-0.0320356	-0.0480049	0.116977	0.0467292
0.154244	0.188111	0.1625	0.235879	1.08003	-0.152357	-0.0511475	-0.0315765	0.110608	0.037287
-0.00164444	0.210286	0.140333	0.235879	1.08003	0.0577729	-0.0963677	-0.00127074	0.133729	0.0469366
0.0955111	-0.08834	0.000444444	0.235879	1.08003	-0.076267	-0.162904	-0.0116692	0.107085	0.0172575
0.0783333	0.0288579	0.0415556	0.235879	1.08003	0.0791728	0.176675	0.0777659	0.184272	0.0274642
0.307356	0.102809	0.0666667	0.235879	1.08003	-0.260237	0.0214123	0.0124112	0.103699	0.0379202
0.189889	-0.100604	-0.125	0.235879	1.08003	0.0115934	-0.044204	0.0506945	0.147454	0.035363
-0.136822	-0.0341121	0.0218889	0.235879	1.08003	0.123363	0.183815	0.0671751	0.159628	0.0252464
0.200822	0.228497	0.230667	0.235879	1.08003	-0.189072	-0.0458621	-0.0737875	0.0838756	0.0187576
-0.3084	-0.126591	-0.0680556	0.235879	1.08003	0.00406789	-0.234699	-0.115665	0.0740955	0.0159108
-0.180578	-0.02782	-0.00144444	0.235879	1.08003	0.128104	0.190698	0.0642667	0.164937	0.0251544
-0.121889	-0.00867786	0.177333	0.235879	1.08003	0.126582	0.178823	0.0406177	0.161017	0.0280417
0.239622	-0.145844	-0.0393333	0.235879	1.08003	-0.150071	-0.190845	-0.0238031	0.066743	0.0185648
0.0036	0.0667114	-0.170389	0.235879	1.08003	0.0499238	0.0909136	-0.0352121	0.150221	0.0650523
0.3252	-0.0659221	0.247556	0.235879	1.08003	-0.213427	-0.0738847	-0.0617355	0.0725077	0.00956825
-0.1652	0.0858964	-0.228889	0.235879	1.08003	0.104102	0.0920912	-0.0227599	0.146548	0.0674129
-0.0520222	0.011925	-0.2065	0.235879	1.08003	0.0981297	0.199545	-0.0242478	0.16755	0.0457734
0.129911	0.0526007	-0.0603333	0.235879	1.08003	0.0296414	0.114842	0.0456898	0.172074	0.0576773
-0.0777333	0.124011	0.0947778	0.235879	1.08003	0.118787	0.057445	0.0480842	0.153818	0.0572585
0.0244444	-0.0750836	-0.0174444	0.235879	1.08003	0.0287083	-0.111999	-0.0116375	0.135288	0.0384339
-0.267911	-0.222866	0.0797222	0.235879	1.08003	0.143452	-0.0167542	0.128756	0.128933	0.0393571
0.259178	-0.186034	0.208333	0.235879	1.08003	-0.223922	-0.123	-0.0367397	0.0601121	0.0122907
-0.203222	0.136689	-0.0976111	0.235879	1.08003	0.0946443	0.0826299	-0.0239095	0.151665	0.0663786
-0.0962222	0.171589	0.110333	0.235879	1.08003	0.109957	0.00495552	0.0328288	0.158138	0.0676741
-0.260422	-0.170646	-0.154167	0.235879	1.08003	-0.00761772	-0.233436	-0.12881	0.0715123	0.0210848
-0.327089	-0.200979	0.187667	0.235879	1.08003	0.159452	-0.00266608	0.129263	0.127678	0.0317072
0.0576	-0.165549	-0.149778	0.235879	1.08003	0.00542453	-0.264182	-0.101023	0.0854139	0.0229539
-0.0353778	-0.234781	-0.236944	0.235879	1.08003	0.0222741	-0.24909	-0.136106	0.0800066	0.0238529
0.274133	0.160653	0.130389	0.235879	1.08003	-0.244174	-0.0144837	-0.0160638	0.10004	0.0317588
0	0	0	0.235879	1.08003	0.112302	0.199336	0.0740026	0.16015	0.024502
0.166689	0.0460364	-0.112278	0.117517	0.0746759	-0.097237	0.0395369	-0.00702109	-0.158402	0.00483791
-0.235422	0.248701	-0.186333	0.117517	0.0746759	0.01886	-0.0534828	-0.0381984	-0.115175	0.0165384
0.154244	0.188111	0.1625	0.117517	0.0746759	-0.119012	-0.0496221	-0.0044027	-0.122856	0.012108
-0.00164444	0.210286	0.140333	0.117517	0.0746759	0.0382179	-0.116044	0.00296047	-0.135406	0.017
0.0955111	-0.08834	0.000444444	0.117517	0.0746759	-0.100367	-0.0980668	0.00519617	-0.095308	-0.000987557
0.0783333	0.0288579	0.0415556	0.117517	0.0746759	-0.00420325	0.0958457	0.0506446	-0.207907	0.000370137
0.307356	0.102809	0.0666667	0.117517	0.0746759	-0.206879	0.00428895	0.0199307	-0.101493	0.0103812
0.189889	-0.100604	-0.125	0.117517	0.0746759	-0.067247	-0.0484728	-0.00755142	-0.139185	-0.00102759
-0.136822	-0.0341121	0.0218889	0.117517	0.0746759	0.128136	0.15508	0.0668281	-0.105305	0.00725186
0.200822	0.228497	0.230667	0.117517	0.0746759	-0.13789	-0.0498186	-0.0285174	-0.0912233	0.00917531
-0.3084	-0.126591	-0.0680556	0.117517	0.0746759	0.0479526	-0.121917	-0.0872411	-0.0171383	-0.00466567
-0.180578	-0.02782	-0.00144444	0.117517	0.0746759	0.119769	0.148245	0.0541085	-0.125613	0.00497918
-0.121889	-0.00867786	0.177333	0.117517	0.0746759	0.116484	0.140433	0.0458996	-0.117034	0.00910331
0.239622	-0.145844	-0.0393333	0.117517	0.0746759	-0.13287	-0.105912	-0.0222125	-0.0550505	0.00374845
0.0036	0.0667114	-0.170389	0.117517	0.0746759	0.0278489	0.0458603	-0.0379195	-0.135199	0.0244357
0.3252	-0.0659221	0.247556	0.117517	0.0746759	-0.179339	-0.0523551	-0.0171533	-0.0623914	0.00206665
-0.1652	0.0858964	-0.228889	0.117517	0.0746759	0.102086	0.0595129	-0.0271321	-0.113106	0.033938
-0.0520222	0.011925	-0.2065	0.117517	0.0746759	0.0844348	0.117938	-0.0419693	-0.15926	0.0245879
0.129911	0.0526007	-0.0603333	0.117517	0.0746759	-0.0485354	0.0461321	-0.00226177	-0.187411	0.00761454
-0.0777333	0.124011	0.0947778	0.117517	0.0746759	0.103124	0.029982	0.047541	-0.117028	0.0267697
0.0244444	-0.0750836	-0.0174444	0.117517	0.0746759	-0.0273015	-0.0819704	-0.030316	-0.120706	0.00147874
-0.267911	-0.222866	0.0797222	0.117517	0.0746759	0.14081	0.0286898	0.0989209	-0.0371342	-0.00678589
0.259178	-0.186034	0.208333	0.117517	0.0746759	-0.188551	-0.0729427	-0.0103876	-0.0444906	0.00338032
-0.203222	0.136689	-0.0976111	0.117517	0.0746759	0.0838752	0.03267	-0.0368659	-0.137177	0.0240086
-0.0962222	0.171589	0.110333	0.117517	0.0746759	0.0732335	-0.0661242	0.0244002	-0.150571	0.0194781
-0.260422	-0.170646	-0.154167	0.117517	0.0746759	0.0218163	-0.12817	-0.099674	-0.0294998	0.00441242
-0.327089	-0.200979	0.187667	0.117517	0.0746759	0.156739	0.0475067	0.104377	-0.039065	-0.0061496
0.0576	-0.165549	-0.149778	0.117517	0.0746759	-0.0247767	-0.135393	-0.0699815	-0.072738	0.00355634
-0.0353778	-0.234781	-0.236944	0.117517	0.0746759	0.0284559	-0.133485	-0.105721	-0.0473354	0.0116017
0.274133	0.160653	0.130389	0.117517	0.0746759	-0.165858	-0.0329235	0.000942821	-0.105446	0.0104205
0	0	0	0.117517	0.0746759	0.100144	0.15583	0.0640819	-0.141109	0.0144628
0.166689	0.0460364	-0.112278	0.440452	-1.23392	-0.084711	0.0387474	-0.0123778	0.116288	-0.117328
-0.235422	0.248701	-0.186333	0.440452	-1.23392	0.00252566	-0.0494018	-0.0618932	0.107808	-0.0985983
0.154244	0.188111	0.1625	0.440452	-1.23392	-0.139783	-0.0663252	-0.00975469	0.104784	-0.0801355
-0.00164444	0.210286	0.140333	0.440452	-1.23392	0.0495355	-0.122042	0.0101128	0.127835	-0.0843061
0.0955111	-0.08834	0.000444444	0.440452	-1.23392	-0.0712955	-0.13084	0.00182647	0.101854	-0.0221904
0.0783333	0.0288579	0.0415556	0.440452	-1.23392	0.0794941	0.199235	0.0974253	0.187069	-0.03825
0.307356	0.102809	0.0666667	0.440452	-1.23392	-0.232535	-0.0111839	0.0150666	0.0989818	-0.0776941
0.189889	-0.100604	-0.125	0.440452	-1.23392	-0.0044015	-0.00463616	0.0221385	0.119182	-0.0462878
-0.136822	-0.0341121	0.0218889	0.440452	-1.23392	0.119219	0.213526	0.089405	0.16667	-0.0368221
0.200822	0.228497	0.230667	0.440452	-1.23392	-0.167767	-0.0622555	-0.0363663	0.0877861	-0.0574849
-0.3084	-0.126591	-0.0680556	0.440452	-1.23392	0.0218408	-0.176995	-0.111127	0.0554359	-0.0173665
-0.180578	-0.02782	-0.00144444	0.440452	-1.23392	0.123616	0.217031	0.0864062	0.168377	-0.0399852
-0.121889	-0.00867786	0.177333	0.440452	-1.23392	0.120037	0.203077	0.0624477	0.166477	-0.0391969
0.239622	-0.145844	-0.0393333	0.440452	-1.23392	-0.138148	-0.149905	-0.0288524	0.0649924	-0.0331471
0.0036	0.0667114	-0.170389	0.440452	-1.23392	0.0369469	0.0387106	-0.0750413	0.12238	-0.114764
0.3252	-0.0659221	0.247556	0.440452	-1.23392	-0.1702	-0.0483873	-0.0158967	0.111355	-0.020773
-0.1652	0.0858964	-0.228889	0.440452	-1.23392	0.0860489	0.0394819	-0.0587102	0.120067	-0.11901
-0.0520222	0.011925	-0.2065	0.440452	-1.23392	0.086897	0.201061	-0.0628022	0.153099	-0.0818169
0.129911	0.0526007	-0.0603333	0.440452	-1.23392	0.0214619	0.0807822	0.0149907	0.148615	-0.0926904
-0.0777333	0.124011	0.0947778	0.440452	-1.23392	0.101621	0.0156166	0.0528793	0.140597	-0.0894002
0.0244444	-0.0750836	-0.0174444	0.440452	-1.23392	0.0151237	-0.100057	-0.0335763	0.104515	-0.0417242
-0.267911	-0.222866	0.0797222	0.440452	-1.23392	0.123975	-0.0167031	0.114591	0.108856	-0.0463199
0.259178	-0.186034	0.208333	0.440452	-1.23392	-0.208078	-0.10257	-0.0190967	0.0705392	-0.0258417
-0.203222	0.136689	-0.0976111	0.440452	-1.23392	0.0773726	0.027493	-0.0573748	0.124137	-0.120166
-0.0962222	0.171589	0.110333	0.440452	-1.23392	0.0850638	-0.0555293	0.0296852	0.135548	-0.0993341
-0.260422	-0.170646	-0.154167	0.440452	-1.23392	-0.00303525	-0.182998	-0.130446	0.0634406	-0.0335616
-0.327089	-0.200979	0.187667	0.440452	-1.23392	0.146062	0.00353508	0.12366	0.115866	-0.0385755
0.0576	-0.165549	-0.149778	0.440452	-1.23392	0.00238867	-0.204556	-0.10916	0.0754642	-0.037817
-0.0353778	-0.234781	-0.236944	0.440452	-1.23392	0.021432	-0.192481	-0.134282	0.0727402	-0.0395889
0.274133	0.160653	0.130389	0.440452	-1.23392	-0.209744	-0.042701	-0.00390409	0.0912252	-0.0726603
0	0	0	0.440452	-1.23392	0.109205	0.223736	0.0960338	0.167544	-0.0405988
0.166689	0.0460364	-0.112278	0.194899	0.674589	-0.0686495	0.0810731	0.0320388	0.0813402	0.0696833
-0.235422	0.248701	-0.186333	0.194899	0.674589	-0.00720123	-0.0411767	-0.0445211	0.0659398	0.0420344
0.154244	0.188111	0.1625	0.194899	0.674589	-0.151382	-0.0571029	-0.0297349	0.0502063	0.0361687
-0.00164444	0.210286	0.140333	0.194899	0.674589	0.0572772	-0.114845	-0.00685489	0.0735974	0.0436315
0.0955111	-0.08834	0.000444444	0.194899	0.674589	-0.0789078	-0.162344	-0.00629782	0.0672134	0.00856936
0.0783333	0.0288579	0.0415556	0.194899	0.674589	0.0796827	0.177509	0.0776116	0.139699	0.0261762
0.307356	0.102809	0.0666667	0.194899	0.674589	-0.266448	0.0181773	0.0130045	0.0412249	0.0456569
0.189889	-0.100604	-0.125	0.194899	0.674589	-0.0164429	-0.0579353	0.0311837	0.0720666	0.0182375
-0.136822	-0.0341121	0.0218889	0.194899	0.674589	0.125632	0.185489	0.07059	0.120452	0.0238255
0.200822	0.228497	0.230667	0.194899	0.674589	-0.181258	-0.0526907	-0.0686748	0.0290628	0.0228771
-0.3084	-0.126591	-0.0680556	0.194899	0.674589	0.00935787	-0.218663	-0.112958	0.0484864	0.00991626
-0.180578	-0.02782	-0.00144444	0.194899	0.674589	0.12978	0.192992	0.066857	0.12541	0.0243974
-0.121889	-0.00867786	0.177333	0.194899	0.674589	0.127803	0.179943	0.039156	0.121459	0.0229229
0.239622	-0.145844	-0.0393333	0.194899	0.674589	-0.144975	-0.17532	-0.0213292	0.0353663	0.0172549
0.0036	0.0667114	-0.170389	0.194899	0.674589	0.051333	0.0860725	-0.0362529	0.0987612	0.0675188
0.3252	-0.0659221	0.247556	0.194899	0.674589	-0.208985	-0.0729075	-0.0503108	0.0345744	0.00813634
-0.1652	0.0858964	-0.228889	0.194899	0.674589	0.108186	0.0907207	-0.0212741	0.100854	0.0693401
-0.0520222	0.011925	-0.2065	0.194899	0.674589	0.102461	0.19972	-0.0227089	0.127347	0.0440727
0.129911	0.0526007	-0.0603333	0.194899	0.674589	0.0197141	0.109253	0.0358488	0.106922	0.0568515
-0.0777333	0.124011	0.0947778	0.194899	0.674589	0.121116	0.0584132	0.0501862	0.110759	0.0603482
0.0244444	-0.0750836	-0.0174444	0.194899	0.674589	0.0241495	-0.122625	-0.0189719	0.0906234	0.0173425
-0.267911	-0.222866	0.0797222	0.194899	0.674589	0.134405	-0.019763	0.121324	0.0991077	0.0138303
0.259178	-0.186034	0.208333	0.194899	0.674589	-0.218561	-0.110526	-0.0295492	0.0341412	0.0117043
-0.203222	0.136689	-0.0976111	0.194899	0.674589	0.0973553	0.0812	-0.0231045	0.101512	0.0728244
-0.0962222	0.171589	0.110333	0.194899	0.674589	0.10719	-0.00940005	0.0307737	0.101689	0.0643708
-0.260422	-0.170646	-0.154167	0.194899	0.674589	-0.00231514	-0.218038	-0.12534	0.0474521	0.0155283
-0.327089	-0.200979	0.187667	0.194899	0.674589	0.149469	0.00153243	0.128126	0.0991482	0.0117859
0.0576	-0.165549	-0.149778	0.194899	0.674589	0.00832081	-0.247928	-0.0983996	0.0581282	0.0181803
-0.0353778	-0.234781	-0.236944	0.194899	0.674589	0.0291867	-0.23384	-0.135047	0.0565506	0.0179284
0.274133	0.160653	0.130389	0.194899	0.674589	-0.239832	-0.0224385	-0.0175913	0.0342936	0.0380279
0	0	0	0.194899	0.674589	0.116093	0.20277	0.0772316	0.121688	0.0261402
0.166689	0.0460364	-0.112278	0.448643	0.747335	-0.0461563	0.0881949	0.0366292	0.164055	0.0837982
-0.235422	0.248701	-0.186333	0.448643	0.747335	-0.00422418	-0.0160797	-0.0486601	0.143896	0.0506722
0.154244	0.188111	0.1625	0.448643	0.747335	-0.143931	-0.0371088	-0.0273554	0.140047	0.0497711
-0.00164444	0.210286	0.140333	0.448643	0.747335	0.0586172	-0.0801105	0.00209079	0.161092	0.0536807
0.0955111	-0.08834	0.000444444	0.448643	0.747335	-0.0758046	-0.173989	-0.0145612	0.106393	0.0148947
0.0783333	0.0288579	0.0415556	0.448643	0.747335	0.0751934	0.177183	0.0786084	0.189792	0.0298105
0.307356	0.102809	0.0666667	0.448643	0.747335	-0.249743	0.0242226	0.0138815	0.126684	0.0456014
0.189889	-0.100604	-0.125	0.448643	0.747335	0.00906027	-0.0549435	0.0426434	0.142468	0.0347859
-0.136822	-0.0341121	0.0218889	0.448643	0.747335	0.118754	0.186909	0.0686408	0.165963	0.0270099
0.200822	0.228497	0.230667	0.448643	0.747335	-0.186081	-0.0380013	-0.0688114	0.109765	0.0345292
-0.3084	-0.126591	-0.0680556	0.448643	0.747335	0.0045221	-0.243117	-0.116367	0.0735057	0.0163813
-0.180578	-0.02782	-0.00144444	0.448643	0.747335	0.123863	0.192294	0.064957	0.170618	0.0265976
-0.121889	-0.00867786	0.177333	0.448643	0.747335	0.120835	0.178409	0.0391107	0.167283	0.025961
0.239622	-0.145844	-0.0393333	0.448643	0.747335	-0.138791	-0.197975	-0.0277196	0.0750175	0.020525
0.0036	0.0667114	-0.170389	0.448643	0.747335	0.0463989	0.0945871	-0.0366257	0.155903	0.0694314
0.3252	-0.0659221	0.247556	0.448643	0.747335	-0.185445	-0.0800046	-0.0425723	0.104758	0.00837091
-0.1652	0.0858964	-0.228889	0.448643	0.747335	0.100685	0.0959586	-0.0245699	0.15216	0.0706868
-0.0520222	0.011925	-0.2065	0.448643	0.747335	0.0947758	0.199449	-0.0262384	0.170778	0.0477784
0.129911	0.0526007	-0.0603333	0.448643	0.747335	0.0280609	0.117832	0.0425796	0.179417	0.0613513
-0.0777333	0.124011	0.0947778	0.448643	0.747335	0.11324	0.0614768	0.0479917	0.161116	0.0602169
0.0244444	-0.0750836	-0.0174444	0.448643	0.747335	0.0201076	-0.13835	-0.0255209	0.118358	0.0250204
-0.267911	-0.222866	0.0797222	0.448643	0.747335	0.135868	-0.0295858	0.127252	0.124531	0.0392189
0.259178	-0.186034	0.208333	0.448643	0.747335	-0.214961	-0.130089	-0.0353946	0.0727029	0.0152854
-0.203222	0.136689	-0.0976111	0.448643	0.747335	0.091856	0.0882891	-0.0245202	0.158475	0.0716107
-0.0962222	0.171589	0.110333	0.448643	0.747335	0.103717	0.0103795	0.0323294	0.166932	0.071943
-0.260422	-0.170646	-0.154167	0.448643	0.747335	-0.00944926	-0.240163	-0.126854	0.0730006	0.0210784
-0.327089	-0.200979	0.187667	0.448643	0.747335	0.153336	-0.0115242	0.128249	0.127691	0.0324405
0.0576	-0.165549	-0.149778	0.448643	0.747335	0.00229195	-0.269079	-0.100609	0.0854682	0.023298
-0.0353778	-0.234781	-0.236944	0.448643	0.747335	0.0214007	-0.252439	-0.136353	0.0826371	0.0243253
0.274133	0.160653	0.130389	0.448643	0.747335	-0.23578	-0.0100024	-0.0128513	0.119034	0.0445024
0	0	0	0.448643	0.747335	0.109106	0.201635	0.0738923	0.166024	0.0271121
0.166689	0.0460364	-0.112278	0.534706	1.07291	-0.040127	0.0905748	0.037262	0.117675	0.0686068
-0.235422	0.248701	-0.186333	0.534706	1.07291	-0.0056599	-0.0162027	-0.0363059	0.0850219	0.0416395
0.154244	0.188111	0.1625	0.534706	1.07291	-0.119574	-0.0345023	-0.0319333	0.0907874	0.0366219
-0.00164444	0.210286	0.140333	0.534706	1.07291	0.0528864	-0.0791319	-0.00788628	0.0829458	0.0359056
0.0955111	-0.08834	0.000444444	0.534706	1.07291	-0.069503	-0.156921	-0.0054201	0.0707644	0.0029528
0.0783333	0.0288579	0.0415556	0.534706	1.07291	0.0727612	0.168954	0.0758854	0.115983	0.00839279
0.307356	0.102809	0.0666667	0.534706	1.07291	-0.220021	0.0255582	0.0106701	0.0842822	0.0333999
0.189889	-0.100604	-0.125	0.534706	1.07291	0.00576243	-0.0538538	0.0396189	0.0923657	0.0266578
-0.136822	-0.0341121	0.0218889	0.534706	1.07291	0.108693	0.174384	0.0714441	0.0855386	0.00573816
0.200822	0.228497	0.230667	0.534706	1.07291	-0.162705	-0.0326912	-0.0601069	0.0823514	0.0223495
-0.3084	-0.126591	-0.0680556	0.534706	1.07291	0.00318528	-0.224927	-0.102218	0.0342846	0.00807611
-0.180578	-0.02782	-0.00144444	0.534706	1.07291	0.115752	0.182135	0.0703529	0.094167	0.00608065
-0.121889	-0.00867786	0.177333	0.534706	1.07291	0.106359	0.168782	0.0298711	0.0695396	0.00966886
0.239622	-0.145844	-0.0393333	0.534706	1.07291	-0.128116	-0.18722	-0.0219042	0.0491315	0.0132443
0.0036	0.0667114	-0.170389	0.534706	1.07291	0.045404	0.0938479	-0.0285899	0.100918	0.0516496
0.3252	-0.0659221	0.247556	0.534706	1.07291	-0.17127	-0.0749579	-0.0431138	0.0700771	0.00159908
-0.1652	0.0858964	-0.228889	0.534706	1.07291	0.0902868	0.0888264	-0.0185072	0.081826	0.0556259
-0.0520222	0.011925	-0.2065	0.534706	1.07291	0.0835261	0.180994	-0.0266082	0.0859446	0.0319728
0.129911	0.0526007	-0.0603333	0.534706	1.07291	0.0282741	0.120077	0.0439661	0.1277	0.0421791
-0.0777333	0.124011	0.0947778	0.534706	1.07291	0.0975954	0.056722	0.036884	0.0728282	0.0392172
0.0244444	-0.0750836	-0.0174444	0.534706	1.07291	0.0187935	-0.124056	-0.0176574	0.0724036	0.0151829
-0.267911	-0.222866	0.0797222	0.534706	1.07291	0.118691	-0.0381031	0.109867	0.0316318	0.016367
0.259178	-0.186034	0.208333	0.534706	1.07291	-0.194677	-0.123728	-0.0298852	0.045933	0.00910265
-0.203222	0.136689	-0.0976111	0.534706	1.07291	0.077616	0.080673	-0.0158212	0.0889597	0.0547581
-0.0962222	0.171589	0.110333	0.534706	1.07291	0.0875985	0.00308752	0.0215181	0.075743	0.049916
-0.260422	-0.170646	-0.154167	0.534706	1.07291	-0.00871399	-0.221842	-0.11223	0.035092	0.0133027
-0.327089	-0.200979	0.187667	0.534706	1.07291	0.131695	-0.0238988	0.109893	0.0286314	0.00682973
0.0576	-0.165549	-0.149778	0.534706	1.07291	0.0039145	-0.249698	-0.0888573	0.048622	0.0150464
-0.0353778	-0.234781	-0.236944	0.534706	1.07291	0.021261	-0.232163	-0.119841	0.0399245	0.0158868
0.274133	0.160653	0.130389	0.534706	1.07291	-0.206464	-0.0101658	-0.0166298	0.0771193	0.0294692
0	0	0	0.534706	1.07291	0.101858	0.190886	0.0777798	0.0926133	0.00423408
0.166689	0.0460364	-0.112278	0.192904	-0.774622	-0.0877681	0.0375602	-0.0017184	0.048599	-0.0712237
-0.235422	0.248701	-0.186333	0.192904	-0.774622	0.0037743	-0.0598189	-0.0505925	0.0382297	-0.055242
0.154244	0.188111	0.1625	0.192904	-0.774622	-0.141281	-0.0728854	-0.0173125	0.0331191	-0.0488
-0.00164444	0.210286	0.140333	0.192904	-0.774622	0.0453942	-0.139977	-0.000915955	0.0457472	-0.0567227
0.0955111	-0.08834	0.000444444	0.192904	-0.774622	-0.0787422	-0.125869	0.00231841	0.0568776	-0.0230074
0.0783333	0.0288579	0.0415556	0.192904	-0.774622	0.0761631	0.190985	0.0885222	0.118358	-0.0271082
0.307356	0.102809	0.0666667	0.192904	-0.774622	-0.240934	-0.0124614	0.010172	0.0235907	-0.0483779
0.189889	-0.100604	-0.125	0.192904	-0.774622	-0.0185958	-0.0171829	0.0222109	0.060846	-0.0316183
-0.136822	-0.0341121	0.0218889	0.192904	-0.774622	0.123556	0.208255	0.0844272	0.10559	-0.0241519
0.200822	0.228497	0.230667	0.192904	-0.774622	-0.160294	-0.0638173	-0.0423805	0.0205581	-0.0292101
-0.3084	-0.126591	-0.0680556	0.192904	-0.774622	0.0190975	-0.174499	-0.113284	0.040248	-0.0259665
-0.180578	-0.02782	-0.00144444	0.192904	-0.774622	0.127429	0.21251	0.0814949	0.108685	-0.0256554
-0.121889	-0.00867786	0.177333	0.192904	-0.774622	0.124886	0.199816	0.0565436	0.106265	-0.0262193
0.239622	-0.145844	-0.0393333	0.192904	-0.774622	-0.13811	-0.141275	-0.0228474	0.0306824	-0.0203322
0.0036	0.0667114	-0.170389	0.192904	-0.774622	0.0373862	0.0327948	-0.0632193	0.0506505	-0.0714882
0.3252	-0.0659221	0.247556	0.192904	-0.774622	-0.202909	-0.0547543	-0.0343341	0.0281633	-0.0155811
-0.1652	0.0858964	-0.228889	0.192904	-0.774622	0.0905894	0.0374742	-0.0435255	0.0573193	-0.0759987
-0.0520222	0.011925	-0.2065	0.192904	-0.774622	0.0945925	0.204317	-0.0448696	0.101392	-0.0442658
0.129911	0.0526007	-0.0603333	0.192904	-0.774622	0.0140572	0.073935	0.0175601	0.0633162	-0.0527426
-0.0777333	0.124011	0.0947778	0.192904	-0.774622	0.105945	0.00974916	0.0476877	0.0729614	-0.0676762
0.0244444	-0.0750836	-0.0174444	0.192904	-0.774622	0.0184951	-0.0871564	-0.0254485	0.0738384	-0.0312611
-0.267911	-0.222866	0.0797222	0.192904	-0.774622	0.133216	0.00585576	0.116233	0.0823995	-0.0377589
0.259178	-0.186034	0.208333	0.192904	-0.774622	-0.210744	-0.0921544	-0.0187472	0.0306516	-0.0154463
-0.203222	0.136689	-0.0976111	0.192904	-0.774622	0.0786409	0.0242707	-0.0476712	0.054732	-0.0764606
-0.0962222	0.171589	0.110333	0.192904	-0.774622	0.0870549	-0.065409	0.022206	0.0661974	-0.0756721
-0.260422	-0.170646	-0.154167	0.192904	-0.774622	0.005751	-0.173769	-0.127848	0.0393072	-0.0241344
-0.327089	-0.200979	0.187667	0.192904	-0.774622	0.14628	0.0234289	0.128287	0.0856504	-0.0344202
0.0576	-0.165549	-0.149778	0.192904	-0.774622	0.00708055	-0.195464	-0.102596	0.0453466	-0.0267133
-0.0353778	-0.234781	-0.236944	0.192904	-0.774622	0.027808	-0.182798	-0.130162	0.0451755	-0.0249355
0.274133	0.160653	0.130389	0.192904	-0.774622	-0.208345	-0.0448003	-0.0103931	0.0241545	-0.0435833
0	0	0	0.192904	-0.774622	0.113642	0.219952	0.0929381	0.106506	-0.0243972
0.166689	0.0460364	-0.112278	0.160354	-0.432078	-0.088676	0.0502742	-0.00212746	-0.0181234	-0.0095018
-0.235422	0.248701	-0.186333	0.160354	-0.432078	0.0120466	-0.039293	-0.0541616	0.00454191	0.00364035
0.154244	0.188111	0.1625	0.160354	-0.432078	-0.145176	-0.0565631	-0.0111439	-0.00626201	0.00908926
-0.00164444	0.210286	0.140333	0.160354	-0.432078	0.0518507	-0.117748	0.00527445	0.0193447	0.00576763
0.0955111	-0.08834	0.000444444	0.160354	-0.432078	-0.0859101	-0.144498	0.00531723	0.0150831	-0.00779974
0.0783333	0.0288579	0.0415556	0.160354	-0.432078	0.0590306	0.166306	0.0836346	0.0628937	-0.0113213
0.307356	0.102809	0.0666667	0.160354	-0.432078	-0.242232	-0.00204358	0.0191918	-0.00682549	-0.000168078
0.189889	-0.100604	-0.125	0.160354	-0.432078	-0.0437033	-0.0636886	-0.00313022	-0.0321143	-0.00988442
-0.136822	-0.0341121	0.0218889	0.160354	-0.432078	0.123317	0.194293	0.0809222	0.0762223	-0.00841908
0.200822	0.228497	0.230667	0.160354	-0.432078	-0.170677	-0.0515282	-0.0403126	-0.0123326	0.00933578
-0.3084	-0.126591	-0.0680556	0.160354	-0.432078	0.0255966	-0.180475	-0.115011	0.0219613	-0.00776623
-0.180578	-0.02782	-0.00144444	0.160354	-0.432078	0.125875	0.199779	0.0798287	0.0798609	-0.00842601
-0.121889	-0.00867786	0.177333	0.160354	-0.432078	0.124514	0.188315	0.0570748	0.0768528	-0.00610157
0.239622	-0.145844	-0.0393333	0.160354	-0.432078	-0.13722	-0.14411	-0.0250078	0.00501082	-0.00236716
0.0036	0.0667114	-0.170389	0.160354	-0.432078	0.0333654	0.0478104	-0.0584749	-0.000915012	-0.00724659
0.3252	-0.0659221	0.247556	0.160354	-0.432078	-0.200864	-0.0706254	-0.0252467	-0.000229299	-0.00032694
-0.1652	0.0858964	-0.228889	0.160354	-0.432078	0.100474	0.0565254	-0.0417615	0.0142256	-0.00823194
-0.0520222	0.011925	-0.2065	0.160354	-0.432078	0.0977092	0.178434	-0.0550043	0.0390932	-0.00945302
0.129911	0.0526007	-0.0603333	0.160354	-0.432078	-0.00682258	0.0662027	0.00487455	-0.00231333	-0.0157713
-0.0777333	0.124011	0.0947778	0.160354	-0.432078	0.110742	0.0231035	0.0537183	0.0428907	-0.00874342
0.0244444	-0.0750836	-0.0174444	0.160354	-0.432078	0.00965792	-0.116771	-0.036729	0.00974906	-0.00990071
-0.267911	-0.222866	0.0797222	0.160354	-0.432078	0.140359	0.00381609	0.119443	0.0676661	-0.00605731
0.259178	-0.186034	0.208333	0.160354	-0.432078	-0.210003	-0.0973781	-0.0155831	0.0123264	0.00125468
-0.203222	0.136689	-0.0976111	0.160354	-0.432078	0.0887594	0.0445902	-0.0435448	0.0128169	-0.00597763
-0.0962222	0.171589	0.110333	0.160354	-0.432078	0.0953136	-0.0380652	0.0330673	0.03949	-0.00151722
-0.260422	-0.170646	-0.154167	0.160354	-0.432078	0.0100897	-0.178639	-0.128237	0.0182143	-0.00368312
-0.327089	-0.200979	0.187667	0.160354	-0.432078	0.151555	0.0205705	0.126589	0.0648255	-0.0065252
0.0576	-0.165549	-0.149778	0.160354	-0.432078	0.00324893	-0.196806	-0.101903	0.0146533	-0.00483157
-0.0353778	-0.234781	-0.236944	0.160354	-0.432078	0.0312829	-0.183682	-0.137158	0.0196308	-0.00356692
0.274133	0.160653	0.130389	0.160354	-0.432078	-0.214135	-0.0322157	-0.00363679	-0.00843379	0.00609616
0	0	0	0.160354	-0.432078	0.115792	0.21043	0.0911384	0.0774238	-0.00519159
0.166689	0.0460364	-0.112278	0.0815234	0.233896	-0.0604706	0.0364201	-0.00147252	-0.256298	0.02686
-0.235422	0.248701	-0.186333	0.0815234	0.233896	0.0146559	-0.0433427	-0.0351006	-0.206641	0.0135033
0.154244	0.188111	0.1625	0.0815234	0.233896	-0.0872268	-0.0368856	-0.00324825	-0.192792	0.0203693
-0.00164444	0.210286	0.140333	0.0815234	0.233896	0.0235563	-0.080551	0.00527489	-0.238999	0.0175868
0.0955111	-0.08834	0.000444444	0.0815234	0.233896	-0.067686	-0.0789083	0.00516296	-0.163394	0.00713256
0.0783333	0.0288579	0.0415556	0.0815234	0.233896	0.00316616	0.0772315	0.0379355	-0.347324	0.01284
0.307356	0.102809	0.0666667	0.0815234	0.233896	-0.153531	0.00942147	0.0162868	-0.182989	0.0236214
0.189889	-0.100604	-0.125	0.0815234	0.233896	-0.0436471	-0.0412108	-0.00339376	-0.203284	0.0103165
-0.136822	-0.0341121	0.0218889	0.0815234	0.233896	0.0894043	0.113208	0.0483829	-0.29774	0.00674451
0.200822	0.228497	0.230667	0.0815234	0.233896	-0.112039	-0.0393002	-0.0256102	-0.14883	0.0138335
-0.3084	-0.126591	-0.0680556	0.0815234	0.233896	0.0347423	-0.102751	-0.068841	-0.105596	-0.00443462
-0.180578	-0.02782	-0.00144444	0.0815234	0.233896	0.0962686	0.116902	0.0449508	-0.29287	0.00386732
-0.121889	-0.00867786	0.177333	0.0815234	0.233896	0.0808084	0.103026	0.0288018	-0.302963	0.0106878
0.239622	-0.145844	-0.0393333	0.0815234	0.233896	-0.10562	-0.0931344	-0.0174459	-0.106893	0.00793174
0.0036	0.0667114	-0.170389	0.0815234	0.233896	0.0228229	0.0355943	-0.0300923	-0.263516	0.0323576
0.3252	-0.0659221	0.247556	0.0815234	0.233896	-0.141665	-0.0443459	-0.0145959	-0.115682	0.00607198
-0.1652	0.0858964	-0.228889	0.0815234	0.233896	0.0769235	0.0437673	-0.0181245	-0.257203	0.0317237
-0.0520222	0.011925	-0.2065	0.0815234	0.233896	0.0580024	0.0966023	-0.0248234	-0.305098	0.0194337
0.129911	0.0526007	-0.0603333	0.0815234	0.233896	-0.0237506	0.0417762	0.00167203	-0.292971	0.0239495
-0.0777333	0.124011	0.0947778	0.0815234	0.233896	0.0676991	0.0226196	0.0342905	-0.283557	0.0307438
0.0244444	-0.0750836	-0.0174444	0.0815234	0.233896	-0.0134695	-0.0643153	-0.0209581	-0.197907	0.00704077
-0.267911	-0.222866	0.0797222	0.0815234	0.233896	0.10504	0.00992811	0.0706885	-0.196586	-0.00613052
0.259178	-0.186034	0.208333	0.0815234	0.233896	-0.148975	-0.0630762	-0.0103834	-0.0974719	0.00694373
-0.203222	0.136689	-0.0976111	0.0815234	0.233896	0.0660603	0.0250214	-0.0289544	-0.268518	0.0266257
-0.0962222	0.171589	0.110333	0.0815234	0.233896	0.051962	-0.035569	0.0182285	-0.279292	0.0249618
-0.260422	-0.170646	-0.154167	0.0815234	0.233896	0.0178373	-0.104702	-0.0751483	-0.103175	0.00456521
-0.327089	-0.200979	0.187667	0.0815234	0.233896	0.139491	0.0332	0.0864838	-0.172076	-0.00447329
0.0576	-0.165549	-0.149778	0.0815234	0.233896	-0.0155801	-0.115541	-0.0511205	-0.137722	0.00895298
-0.0353778	-0.234781	-0.236944	0.0815234	0.233896	0.0170423	-0.105557	-0.0717213	-0.130012	0.00835563
0.274133	0.160653	0.130389	0.0815234	0.233896	-0.132356	-0.0191667	0.00227505	-0.170281	0.0199911
0	0	0	0.0815234	0.233896	0.0779574	0.125089	0.0545058	-0.302572	0.0184278
0.166689	0.0460364	-0.112278	0.314572	0.264189	-0.0593678	0.0855161	0.0310581	0.149598	0.0650565
-0.235422	0.248701	-0.186333	0.314572	0.264189	-0.0106455	-0.0260628	-0.0474854	0.123309	0.0366935
0.154244	0.188111	0.1625	0.314572	0.264189	-0.14375	-0.044089	-0.0281365	0.114777	0.0433294
-0.00164444	0.210286	0.140333	0.314572	0.264189	0.0528155	-0.0901643	-0.000851313	0.135827	0.041714
0.0955111	-0.08834	0.000444444	0.314572	0.264189	-0.0779391	-0.17411	-0.0109924	0.0967833	0.00667016
0.0783333	0.0288579	0.0415556	0.314572	0.264189	0.0746005	0.180792	0.0777977	0.184039	0.0183351
0.307356	0.102809	0.0666667	0.314572	0.264189	-0.233583	0.0331643	0.0178412	0.125874	0.0494501
0.189889	-0.100604	-0.125	0.314572	0.264189	0.00239414	-0.0559345	0.0402344	0.132333	0.0201848
-0.136822	-0.0341121	0.0218889	0.314572	0.264189	0.118023	0.187042	0.0689478	0.160168	0.0139407
0.200822	0.228497	0.230667	0.314572	0.264189	-0.178571	-0.040912	-0.0736564	0.0897889	0.027896
-0.3084	-0.126591	-0.0680556	0.314572	0.264189	0.00236973	-0.236933	-0.111927	0.0681592	0.00784618
-0.180578	-0.02782	-0.00144444	0.314572	0.264189	0.123262	0.193802	0.0662509	0.165639	0.0158592
-0.121889	-0.00867786	0.177333	0.314572	0.264189	0.121179	0.181027	0.0374589	0.159124	0.0152138
0.239622	-0.145844	-0.0393333	0.314572	0.264189	-0.137575	-0.196764	-0.0223838	0.0699768	0.0171302
0.0036	0.0667114	-0.170389	0.314572	0.264189	0.0481021	0.0946791	-0.0346067	0.148932	0.0612659
0.3252	-0.0659221	0.247556	0.314572	0.264189	-0.19127	-0.0872086	-0.0564915	0.0766865	0.00951319
-0.1652	0.0858964	-0.228889	0.314572	0.264189	0.101137	0.0973358	-0.0227896	0.145761	0.0617856
-0.0520222	0.011925	-0.2065	0.314572	0.264189	0.0968622	0.201204	-0.0239259	0.165992	0.0378622
0.129911	0.0526007	-0.0603333	0.314572	0.264189	0.0234075	0.117013	0.0418764	0.169776	0.0494834
-0.0777333	0.124011	0.0947778	0.314572	0.264189	0.110798	0.0649745	0.0462787	0.152957	0.0501149
0.0244444	-0.0750836	-0.0174444	0.314572	0.264189	0.0192183	-0.138418	-0.0215677	0.113248	0.015176
-0.267911	-0.222866	0.0797222	0.314572	0.264189	0.126957	-0.0367915	0.120133	0.118597	0.0101067
0.259178	-0.186034	0.208333	0.314572	0.264189	-0.211851	-0.128837	-0.0350542	0.0625224	0.0121431
-0.203222	0.136689	-0.0976111	0.314572	0.264189	0.0940111	0.0880366	-0.0221948	0.153892	0.0628234
-0.0962222	0.171589	0.110333	0.314572	0.264189	0.0998648	0.00504885	0.0287202	0.15619	0.0544879
-0.260422	-0.170646	-0.154167	0.314572	0.264189	-0.0104943	-0.233921	-0.122737	0.0675438	0.0123933
-0.327089	-0.200979	0.187667	0.314572	0.264189	0.144127	-0.0161566	0.125583	0.119066	0.00884159
0.0576	-0.165549	-0.149778	0.314572	0.264189	0.00357936	-0.265813	-0.095374	0.0811307	0.0166949
-0.0353778	-0.234781	-0.236944	0.314572	0.264189	0.0233076	-0.248734	-0.13164	0.0775819	0.0158864
0.274133	0.160653	0.130389	0.314572	0.264189	-0.225066	-0.00817161	-0.0134653	0.109532	0.0454969
0	0	0	0.314572	0.264189	0.108622	0.203769	0.0759319	0.158821	0.017629
0.166689	0.0460364	-0.112278	0.169993	-0.15633	-0.0777873	0.0491134	0.00283082	0.00585321	-0.0089986
-0.235422	0.248701	-0.186333	0.169993	-0.15633	0.0094623	-0.0408763	-0.0528083	0.0143688	0.00423994
0.154244	0.188111	0.1625	0.169993	-0.15633	-0.142816	-0.0577832	-0.0118593	0.00727414	0.00932172
-0.00164444	0.210286	0.140333	0.169993	-0.15633	0.0510088	-0.119083	0.005833	0.0276553	0.00633131
0.0955111	-0.08834	0.000444444	0.169993	-0.15633	-0.0848661	-0.147763	0.00324679	0.0223302	-0.00845847
0.0783333	0.0288579	0.0415556	0.169993	-0.15633	0.0629192	0.174717	0.083634	0.0836617	-0.00982542
0.307356	0.102809	0.0666667	0.169993	-0.15633	-0.243863	-0.00155977	0.0193135	0.00358982	0.000711543
0.189889	-0.100604	-0.125	0.169993	-0.15633	-0.0350014	-0.0689841	-0.000621699	-0.0150136	-0.0102781
-0.136822	-0.0341121	0.0218889	0.169993	-0.15633	0.122774	0.195903	0.0785159	0.0861601	-0.00856508
0.200822	0.228497	0.230667	0.169993	-0.15633	-0.171589	-0.0535699	-0.047612	-0.00469115	0.00431254
-0.3084	-0.126591	-0.0680556	0.169993	-0.15633	0.0228884	-0.184902	-0.11701	0.0263712	-0.00829933
-0.180578	-0.02782	-0.00144444	0.169993	-0.15633	0.125333	0.201638	0.0773642	0.0904257	-0.00858874
-0.121889	-0.00867786	0.177333	0.169993	-0.15633	0.124067	0.188659	0.0551361	0.0887087	-0.00684964
0.239622	-0.145844	-0.0393333	0.169993	-0.15633	-0.137567	-0.147363	-0.0257148	0.0114574	-0.00249741
0.0036	0.0667114	-0.170389	0.169993	-0.15633	0.0330378	0.0478011	-0.0592403	0.0094122	-0.00625979
0.3252	-0.0659221	0.247556	0.169993	-0.15633	-0.202462	-0.0711021	-0.0292019	0.00503202	-0.00213852
-0.1652	0.0858964	-0.228889	0.169993	-0.15633	0.0996596	0.055913	-0.0395671	0.0257062	-0.00677309
-0.0520222	0.011925	-0.2065	0.169993	-0.15633	0.0982077	0.193434	-0.0465885	0.0645035	-0.0064172
0.129911	0.0526007	-0.0603333	0.169993	-0.15633	-0.00407175	0.0671906	0.00610768	0.0115194	-0.0153127
-0.0777333	0.124011	0.0947778	0.169993	-0.15633	0.110725	0.024278	0.0545575	0.0528594	-0.00767336
0.0244444	-0.0750836	-0.0174444	0.169993	-0.15633	0.0112025	-0.119882	-0.0384029	0.0169643	-0.00996934
-0.267911	-0.222866	0.0797222	0.169993	-0.15633	0.139987	0.00433332	0.121026	0.0767843	-0.00419684
0.259178	-0.186034	0.208333	0.169993	-0.15633	-0.211608	-0.0980528	-0.0186625	0.0174189	0.000608331
-0.203222	0.136689	-0.0976111	0.169993	-0.15633	0.0873493	0.0455188	-0.0429598	0.0240453	-0.00504432
-0.0962222	0.171589	0.110333	0.169993	-0.15633	0.0947445	-0.0391653	0.0333217	0.0477625	-0.00160186
-0.260422	-0.170646	-0.154167	0.169993	-0.15633	0.00776492	-0.183421	-0.1287	0.0238746	-0.00352149
-0.327089	-0.200979	0.187667	0.169993	-0.15633	0.156198	0.0253485	0.131331	0.0794247	-0.00164581
0.0576	-0.165549	-0.149778	0.169993	-0.15633	0.00399504	-0.201962	-0.102513	0.0222317	-0.00442738
-0.0353778	-0.234781	-0.236944	0.169993	-0.15633	0.0299052	-0.190154	-0.13715	0.024878	-0.00271937
0.274133	0.160653	0.130389	0.169993	-0.15633	-0.214878	-0.0325903	-0.00374159	0.00181189	0.00601831
0	0	0	0.169993	-0.15633	0.116338	0.211786	0.0890279	0.0857371	-0.00372886
0.166689	0.0460364	-0.112278	0.242488	-1.31059	-0.0765106	0.0347209	-0.00539877	0.120618	-0.106641
-0.235422	0.248701	-0.186333	0.242488	-1.31059	-0.00626499	-0.060511	-0.0606033	0.0929207	-0.0905392
0.154244	0.188111	0.1625	0.242488	-1.31059	-0.138295	-0.0731737	-0.0150657	0.0944529	-0.0673751
-0.00164444	0.210286	0.140333	0.242488	-1.31059	0.0465655	-0.130665	0.00764494	0.112427	-0.0785473
0.0955111	-0.08834	0.000444444	0.242488	-1.31059	-0.0625588	-0.119844	0.00487766	0.106642	-0.00774891
0.0783333	0.0288579	0.0415556	0.242488	-1.31059	0.0798264	0.197814	0.0963942	0.181693	-0.0354649
0.307356	0.102809	0.0666667	0.242488	-1.31059	-0.236166	-0.00931538	0.0125603	0.0885766	-0.0691272
0.189889	-0.100604	-0.125	0.242488	-1.31059	0.0159319	0.00955799	0.0384443	0.140008	-0.0225337
-0.136822	-0.0341121	0.0218889	0.242488	-1.31059	0.121158	0.211992	0.0887704	0.161296	-0.033395
0.200822	0.228497	0.230667	0.242488	-1.31059	-0.161156	-0.0612198	-0.043002	0.0779894	-0.0466525
-0.3084	-0.126591	-0.0680556	0.242488	-1.31059	0.0194242	-0.172353	-0.109272	0.060353	-0.0157479
-0.180578	-0.02782	-0.00144444	0.242488	-1.31059	0.125729	0.216401	0.0874508	0.163998	-0.0352384
-0.121889	-0.00867786	0.177333	0.242488	-1.31059	0.122982	0.202106	0.0607966	0.161085	-0.0361953
0.239622	-0.145844	-0.0393333	0.242488	-1.31059	-0.142893	-0.149365	-0.026857	0.0614303	-0.0264611
0.0036	0.0667114	-0.170389	0.242488	-1.31059	0.0364737	0.0370056	-0.0706031	0.121387	-0.110029
0.3252	-0.0659221	0.247556	0.242488	-1.31059	-0.200687	-0.0530285	-0.0414601	0.0714601	-0.0168149
-0.1652	0.0858964	-0.228889	0.242488	-1.31059	0.0845866	0.037763	-0.0554104	0.118441	-0.114994
-0.0520222	0.011925	-0.2065	0.242488	-1.31059	0.0869932	0.202205	-0.058146	0.153814	-0.076195
0.129911	0.0526007	-0.0603333	0.242488	-1.31059	0.0245752	0.0772278	0.0159058	0.146831	-0.0873678
-0.0777333	0.124011	0.0947778	0.242488	-1.31059	0.103462	0.0133385	0.0519871	0.135666	-0.0874125
0.0244444	-0.0750836	-0.0174444	0.242488	-1.31059	0.0194794	-0.0868386	-0.0273208	0.117084	-0.0372491
-0.267911	-0.222866	0.0797222	0.242488	-1.31059	0.1278	-0.00892029	0.116163	0.112298	-0.0469701
0.259178	-0.186034	0.208333	0.242488	-1.31059	-0.214785	-0.103997	-0.0265314	0.0578896	-0.0221904
-0.203222	0.136689	-0.0976111	0.242488	-1.31059	0.0758961	0.0248667	-0.0546259	0.121813	-0.116804
-0.0962222	0.171589	0.110333	0.242488	-1.31059	0.0873562	-0.0583157	0.0283565	0.129785	-0.0973164
-0.260422	-0.170646	-0.154167	0.242488	-1.31059	-0.00517221	-0.180022	-0.129919	0.0640746	-0.0307013
-0.327089	-0.200979	0.187667	0.242488	-1.31059	0.148044	0.00831256	0.125727	0.116119	-0.0406186
0.0576	-0.165549	-0.149778	0.242488	-1.31059	0.00311316	-0.202057	-0.106096	0.0781857	-0.0330687
-0.0353778	-0.234781	-0.236944	0.242488	-1.31059	0.0199847	-0.191076	-0.13264	0.0736089	-0.0354791
0.274133	0.160653	0.130389	0.242488	-1.31059	-0.207651	-0.0411748	-0.00710459	0.0851283	-0.0634526
0	0	0	0.242488	-1.31059	0.109893	0.221986	0.0971737	0.16261	-0.0370111
0.166689	0.0460364	-0.112278	0.575575	0.705664	-0.0383486	0.0966573	0.026154	0.15552	0.0833221
-0.235422	0.248701	-0.186333	0.575575	0.705664	-0.0280952	-0.0160919	-0.0406824	0.104417	0.0455855
0.154244	0.188111	0.1625	0.575575	0.705664	-0.104686	-0.0199	-0.0265687	0.150633	0.0570927
-0.00164444	0.210286	0.140333	0.575575	0.705664	0.0303383	-0.0759913	-0.00817352	0.10873	0.0467475
0.0955111	-0.08834	0.000444444	0.575575	0.705664	-0.0737747	-0.164078	-0.00507332	0.0975412	0.0130457
0.0783333	0.0288579	0.0415556	0.575575	0.705664	0.0601429	0.168018	0.0759911	0.13973	0.0268034
0.307356	0.102809	0.0666667	0.575575	0.705664	-0.170825	0.0393348	0.0112401	0.164301	0.0696695
0.189889	-0.100604	-0.125	0.575575	0.705664	0.00576382	-0.0697997	0.0284034	0.120053	0.0311101
-0.136822	-0.0341121	0.0218889	0.575575	0.705664	0.0941899	0.171013	0.0720201	0.103518	0.0222498
0.200822	0.228497	0.230667	0.575575	0.705664	-0.0947625	-0.00513722	-0.0390618	0.200459	0.0629946
-0.3084	-0.126591	-0.0680556	0.575575	0.705664	-0.0105947	-0.228014	-0.101627	0.0502543	0.0133768
-0.180578	-0.02782	-0.00144444	0.575575	0.705664	0.102152	0.179199	0.0729098	0.114398	0.0232769
-0.121889	-0.00867786	0.177333	0.575575	0.705664	0.0889002	0.162826	0.0255049	0.0861617	0.0187892
0.239622	-0.145844	-0.0393333	0.575575	0.705664	-0.0974134	-0.205665	-0.02419	0.104497	0.0324068
0.0036	0.0667114	-0.170389	0.575575	0.705664	0.036017	0.0992563	-0.0302361	0.129262	0.0666246
0.3252	-0.0659221	0.247556	0.575575	0.705664	-0.143516	-0.0969708	-0.0315501	0.132694	0.0269047
-0.1652	0.0858964	-0.228889	0.575575	0.705664	0.0749231	0.0923723	-0.0206159	0.102788	0.0658966
-0.0520222	0.011925	-0.2065	0.575575	0.705664	0.0705102	0.177491	-0.027739	0.101403	0.0433005
0.129911	0.0526007	-0.0603333	0.575575	0.705664	0.0183381	0.124667	0.0397323	0.158161	0.0594115
-0.0777333	0.124011	0.0947778	0.575575	0.705664	0.0771486	0.0595326	0.0322392	0.0932582	0.0512519
0.0244444	-0.0750836	-0.0174444	0.575575	0.705664	0.0120463	-0.132291	-0.0198178	0.0948415	0.0213464
-0.267911	-0.222866	0.0797222	0.575575	0.705664	0.0968989	-0.0504021	0.103898	0.0528305	0.0146643
0.259178	-0.186034	0.208333	0.575575	0.705664	-0.166883	-0.14683	-0.0228119	0.108822	0.0298921
-0.203222	0.136689	-0.0976111	0.575575	0.705664	0.0605703	0.0860435	-0.0167401	0.110824	0.0676953
-0.0962222	0.171589	0.110333	0.575575	0.705664	0.0636961	0.00895993	0.0174838	0.100255	0.0620916
-0.260422	-0.170646	-0.154167	0.575575	0.705664	-0.0208427	-0.22472	-0.113309	0.0509266	0.0182195
-0.327089	-0.200979	0.187667	0.575575	0.705664	0.113039	-0.0297052	0.10814	0.0534437	0.0117753
0.0576	-0.165549	-0.149778	0.575575	0.705664	-0.00150009	-0.254677	-0.0910065	0.0701741	0.0219847
-0.0353778	-0.234781	-0.236944	0.575575	0.705664	0.0123791	-0.237095	-0.123183	0.0564402	0.0203645
0.274133	0.160653	0.130389	0.575575	0.705664	-0.138172	0.0188222	-0.00820031	0.18234	0.0713003
0	0	0	0.575575	0.705664	0.0901287	0.189345	0.0805891	0.115221	0.0248275
0.166689	0.0460364	-0.112278	0.0444813	-0.662547	-0.050302	0.0245872	-0.00318877	-0.249962	-0.0264059
-0.235422	0.248701	-0.186333	0.0444813	-0.662547	0.0133038	-0.0274338	-0.0229031	-0.241901	-0.0106459
0.154244	0.188111	0.1625	0.0444813	-0.662547	-0.069306	-0.0293287	-0.00186074	-0.19082	-0.0136979
-0.00164444	0.210286	0.140333	0.0444813	-0.662547	0.0267331	-0.0607447	0.0037329	-0.249825	-0.0176042
0.0955111	-0.08834	0.000444444	0.0444813	-0.662547	-0.0439629	-0.0670317	0.00791373	-0.193076	-0.012216
0.0783333	0.0288579	0.0415556	0.0444813	-0.662547	0.0225032	0.0804291	0.0382124	-0.380827	-0.0196893
0.307356	0.102809	0.0666667	0.0444813	-0.662547	-0.119626	0.00308173	0.0123394	-0.191263	-0.017055
0.189889	-0.100604	-0.125	0.0444813	-0.662547	-0.0269284	-0.0286613	0.0008798	-0.22422	-0.0124666
-0.136822	-0.0341121	0.0218889	0.0444813	-0.662547	0.0658314	0.104776	0.0414584	-0.38255	-0.0187215
0.200822	0.228497	0.230667	0.0444813	-0.662547	-0.0885508	-0.0313769	-0.0198749	-0.161964	-0.00688074
-0.3084	-0.126591	-0.0680556	0.0444813	-0.662547	0.0237683	-0.0904789	-0.045239	-0.163248	-0.0172296
-0.180578	-0.02782	-0.00144444	0.0444813	-0.662547	0.068886	0.107756	0.0395535	-0.380272	-0.0211961
-0.121889	-0.00867786	0.177333	0.0444813	-0.662547	0.0643067	0.102026	0.0264375	-0.375444	-0.0172817
0.239622	-0.145844	-0.0393333	0.0444813	-0.662547	-0.0857496	-0.0811002	-0.0131304	-0.126668	-0.0095847
0.0036	0.0667114	-0.170389	0.0444813	-0.662547	0.0222105	0.0239348	-0.0260623	-0.281612	-0.0220221
[truncated: 1,101 more rows]

## Sheet: Induced (AR)
input_Ko	input_Nao	input_Cao	input_LA fibrosis	input_LA surface	shapley_Ko	shapley_Nao	shapley_Cao	shapley_LA fibrosis	shapley_LA surface
0.166689	0.0460364	-0.112278	0.552339	1.10146	-0.0365483	0.111166	0.0333277	0.266906	0.105389
-0.235422	0.248701	-0.186333	0.552339	1.10146	0.0750067	0.0292036	-0.00445529	0.231783	0.0685875
0.154244	0.188111	0.1625	0.552339	1.10146	-0.0971161	-0.00128499	-0.0241655	0.211172	0.126294
-0.00164444	0.210286	0.140333	0.552339	1.10146	0.0497544	-0.0468862	-0.00684872	0.211466	0.0933716
0.0955111	-0.08834	0.000444444	0.552339	1.10146	-0.0892211	-0.128892	0.00706979	0.174427	0.037034
0.0783333	0.0288579	0.0415556	0.552339	1.10146	0.0282986	0.126241	0.0578533	0.253072	0.0958247
0.307356	0.102809	0.0666667	0.552339	1.10146	-0.212217	0.0380347	0.0168368	0.195402	0.0694187
0.189889	-0.100604	-0.125	0.552339	1.10146	-0.0440392	-0.0604801	0.0215481	0.188833	0.0448078
-0.136822	-0.0341121	0.0218889	0.552339	1.10146	0.10094	0.13141	0.0472733	0.232249	0.0752959
0.200822	0.228497	0.230667	0.552339	1.10146	-0.191541	-0.0359584	-0.0658977	0.158926	0.056512
-0.3084	-0.126591	-0.0680556	0.552339	1.10146	0.0624868	-0.193181	-0.0900797	0.176428	0.0848704
-0.180578	-0.02782	-0.00144444	0.552339	1.10146	0.111759	0.135792	0.049879	0.228591	0.0661908
-0.121889	-0.00867786	0.177333	0.552339	1.10146	0.102414	0.121327	0.0211667	0.236598	0.0760083
0.239622	-0.145844	-0.0393333	0.552339	1.10146	-0.162971	-0.18986	-0.0265789	0.125693	0.0358149
0.0036	0.0667114	-0.170389	0.552339	1.10146	0.0193906	0.0942219	-0.017995	0.242398	0.131236
0.3252	-0.0659221	0.247556	0.552339	1.10146	-0.147072	0.0423556	-0.0203243	0.22694	-0.00410672
-0.1652	0.0858964	-0.228889	0.552339	1.10146	0.0904611	0.0903536	-0.0261437	0.248237	0.110235
-0.0520222	0.011925	-0.2065	0.552339	1.10146	0.0788811	0.144888	-0.0180698	0.264	0.0823217
0.129911	0.0526007	-0.0603333	0.552339	1.10146	-0.0150915	0.11221	0.0331576	0.265763	0.099049
-0.0777333	0.124011	0.0947778	0.552339	1.10146	0.0940405	0.0534174	0.0351234	0.228928	0.10718
0.0244444	-0.0750836	-0.0174444	0.552339	1.10146	0.0112498	-0.0218116	0.0219106	0.187255	0.0914008
-0.267911	-0.222866	0.0797222	0.552339	1.10146	0.156793	-0.0403992	0.111435	0.177919	0.0984058
0.259178	-0.186034	0.208333	0.552339	1.10146	-0.208121	-0.125415	-0.0139238	0.129592	0.0238078
-0.203222	0.136689	-0.0976111	0.552339	1.10146	0.0900734	0.0830612	-0.0112779	0.247086	0.102377
-0.0962222	0.171589	0.110333	0.552339	1.10146	0.0937508	0.0271994	0.025081	0.2274	0.107274
-0.260422	-0.170646	-0.154167	0.552339	1.10146	0.0172284	-0.233689	-0.130451	0.135094	0.055207
-0.327089	-0.200979	0.187667	0.552339	1.10146	0.174046	-0.0264184	0.0988493	0.186869	0.0868214
0.0576	-0.165549	-0.149778	0.552339	1.10146	-0.0276326	-0.258096	-0.0851844	0.136912	0.0588904
-0.0353778	-0.234781	-0.236944	0.552339	1.10146	0.0126727	-0.241873	-0.147715	0.127574	0.0512984
0.274133	0.160653	0.130389	0.552339	1.10146	-0.222587	0.00482596	-0.0111018	0.179189	0.0869334
0	0	0	0.552339	1.10146	0.0778749	0.139958	0.0544163	0.246031	0.0680951
0.166689	0.0460364	-0.112278	0.340344	0.471292	-0.0330154	0.11641	0.0278653	0.266892	0.114119
-0.235422	0.248701	-0.186333	0.340344	0.471292	0.0740216	0.0520672	0.0094193	0.244737	0.0834335
0.154244	0.188111	0.1625	0.340344	0.471292	-0.0851466	0.00840542	-0.028268	0.221799	0.13399
-0.00164444	0.210286	0.140333	0.340344	0.471292	0.0370607	-0.0342908	-0.0166512	0.216881	0.0854381
0.0955111	-0.08834	0.000444444	0.340344	0.471292	-0.083222	-0.133895	0.0106742	0.168526	0.0343647
0.0783333	0.0288579	0.0415556	0.340344	0.471292	0.0177478	0.129869	0.0562016	0.255141	0.08535
0.307356	0.102809	0.0666667	0.340344	0.471292	-0.172172	0.054533	0.0194563	0.214482	0.112563
0.189889	-0.100604	-0.125	0.340344	0.471292	-0.0170616	-0.0553048	0.0278516	0.19439	0.0627012
-0.136822	-0.0341121	0.0218889	0.340344	0.471292	0.091183	0.128088	0.0483395	0.22597	0.0603748
0.200822	0.228497	0.230667	0.340344	0.471292	-0.157383	-0.0168151	-0.0612221	0.176503	0.0990479
-0.3084	-0.126591	-0.0680556	0.340344	0.471292	0.0265364	-0.229709	-0.0909436	0.135979	0.0446138
-0.180578	-0.02782	-0.00144444	0.340344	0.471292	0.103887	0.138858	0.0535226	0.223283	0.0600457
-0.121889	-0.00867786	0.177333	0.340344	0.471292	0.0916172	0.128402	0.0142362	0.227552	0.0618847
0.239622	-0.145844	-0.0393333	0.340344	0.471292	-0.133359	-0.206783	-0.0276918	0.125301	0.0456819
0.0036	0.0667114	-0.170389	0.340344	0.471292	0.0167484	0.104629	-0.0125546	0.249766	0.134358
0.3252	-0.0659221	0.247556	0.340344	0.471292	-0.12443	0.0193889	-0.0284112	0.192488	0.0296353
-0.1652	0.0858964	-0.228889	0.340344	0.471292	0.0837754	0.100318	-0.0216379	0.251263	0.115455
-0.0520222	0.011925	-0.2065	0.340344	0.471292	0.0747052	0.148258	-0.0124069	0.261055	0.083006
0.129911	0.0526007	-0.0603333	0.340344	0.471292	-0.00843399	0.119606	0.0304887	0.268526	0.109438
-0.0777333	0.124011	0.0947778	0.340344	0.471292	0.0840205	0.0710457	0.0338605	0.237273	0.0974707
0.0244444	-0.0750836	-0.0174444	0.340344	0.471292	0.00372967	-0.0368817	0.0218252	0.18195	0.0712377
-0.267911	-0.222866	0.0797222	0.340344	0.471292	0.120073	-0.0852845	0.0967759	0.141133	0.0236883
0.259178	-0.186034	0.208333	0.340344	0.471292	-0.166636	-0.135297	-0.00534984	0.136651	0.0393761
-0.203222	0.136689	-0.0976111	0.340344	0.471292	0.0869124	0.0950112	-0.00598985	0.251925	0.10747
-0.0962222	0.171589	0.110333	0.340344	0.471292	0.0846962	0.0472099	0.0247956	0.240435	0.0991666
-0.260422	-0.170646	-0.154167	0.340344	0.471292	0.0128586	-0.246412	-0.112993	0.123135	0.0395542
-0.327089	-0.200979	0.187667	0.340344	0.471292	0.123342	-0.0752154	0.0847736	0.142271	0.00825268
0.0576	-0.165549	-0.149778	0.340344	0.471292	-0.0234796	-0.264502	-0.0776598	0.130767	0.0490414
-0.0353778	-0.234781	-0.236944	0.340344	0.471292	0.0105403	-0.253632	-0.135134	0.116638	0.0346579
0.274133	0.160653	0.130389	0.340344	0.471292	-0.183001	0.0211074	-0.0118653	0.201015	0.121076
0	0	0	0.340344	0.471292	0.069475	0.143412	0.0562243	0.242803	0.0610773
0.166689	0.0460364	-0.112278	0.236165	1.8002	-0.0961498	0.0799286	0.0097583	0.116846	0.0826942
-0.235422	0.248701	-0.186333	0.236165	1.8002	0.0950318	0.0314173	-0.015173	0.16213	0.101902
0.154244	0.188111	0.1625	0.236165	1.8002	-0.131596	0.00347694	-0.0118531	0.11604	0.114112
-0.00164444	0.210286	0.140333	0.236165	1.8002	0.0648549	-0.0388399	0.00395952	0.152053	0.140127
0.0955111	-0.08834	0.000444444	0.236165	1.8002	-0.118688	-0.123434	0.00554642	0.0766387	0.042176
0.0783333	0.0288579	0.0415556	0.236165	1.8002	0.0291711	0.112825	0.0576836	0.162448	0.115377
0.307356	0.102809	0.0666667	0.236165	1.8002	-0.248939	0.0328062	0.021114	0.0908464	0.0553317
0.189889	-0.100604	-0.125	0.236165	1.8002	-0.0778192	-0.053225	0.0112793	0.0805024	0.0281124
-0.136822	-0.0341121	0.0218889	0.236165	1.8002	0.127758	0.121562	0.0525765	0.16649	0.0961487
0.200822	0.228497	0.230667	0.236165	1.8002	-0.212885	-0.0169129	-0.0560175	0.077291	0.0585472
-0.3084	-0.126591	-0.0680556	0.236165	1.8002	0.0525046	-0.194433	-0.113368	0.0862964	0.0813504
-0.180578	-0.02782	-0.00144444	0.236165	1.8002	0.138563	0.125627	0.0542657	0.162597	0.0862412
-0.121889	-0.00867786	0.177333	0.236165	1.8002	0.125497	0.106588	0.0240372	0.169036	0.0924643
0.239622	-0.145844	-0.0393333	0.236165	1.8002	-0.171165	-0.15306	-0.0267405	0.0502243	0.0371988
0.0036	0.0667114	-0.170389	0.236165	1.8002	0.0263078	0.083324	-0.0230384	0.157843	0.137646
0.3252	-0.0659221	0.247556	0.236165	1.8002	-0.221723	-0.000825551	-0.0379862	0.0527681	0.00991178
-0.1652	0.0858964	-0.228889	0.236165	1.8002	0.111354	0.0818719	-0.0372548	0.174566	0.137853
-0.0520222	0.011925	-0.2065	0.236165	1.8002	0.103893	0.127991	-0.0265941	0.184151	0.106774
0.129911	0.0526007	-0.0603333	0.236165	1.8002	-0.0542071	0.0887877	0.0142513	0.131995	0.0936984
-0.0777333	0.124011	0.0947778	0.236165	1.8002	0.115048	0.0496843	0.0426788	0.168848	0.140028
0.0244444	-0.0750836	-0.0174444	0.236165	1.8002	0.0185287	-0.0121138	0.0154346	0.123237	0.0903499
-0.267911	-0.222866	0.0797222	0.236165	1.8002	0.171201	-0.0184275	0.120471	0.134602	0.107986
0.259178	-0.186034	0.208333	0.236165	1.8002	-0.23033	-0.100371	-0.0176307	0.0500665	0.0321479
-0.203222	0.136689	-0.0976111	0.236165	1.8002	0.115948	0.0806362	-0.0178725	0.172886	0.12449
-0.0962222	0.171589	0.110333	0.236165	1.8002	0.113174	0.0260192	0.0323361	0.168695	0.143322
-0.260422	-0.170646	-0.154167	0.236165	1.8002	0.025901	-0.218562	-0.134993	0.0808156	0.0598223
-0.327089	-0.200979	0.187667	0.236165	1.8002	0.183797	-0.00795195	0.109986	0.141961	0.0923153
0.0576	-0.165549	-0.149778	0.236165	1.8002	-0.0219232	-0.235952	-0.0799304	0.0785502	0.0639655
-0.0353778	-0.234781	-0.236944	0.236165	1.8002	0.0300616	-0.212676	-0.136667	0.0904258	0.0764508
0.274133	0.160653	0.130389	0.236165	1.8002	-0.247062	0.012474	4.95736e-05	0.0902444	0.0780634
0	0	0	0.236165	1.8002	0.101584	0.129731	0.0575439	0.176224	0.0909255
0.166689	0.0460364	-0.112278	0.0964233	-0.347649	-0.0392517	0.0336946	0.008154	-0.185471	-0.0276445
-0.235422	0.248701	-0.186333	0.0964233	-0.347649	0.0719295	-0.00495573	-0.0262486	-0.188348	-0.0304269
0.154244	0.188111	0.1625	0.0964233	-0.347649	-0.0848955	-0.0331326	-0.0143925	-0.14141	-0.0368131
-0.00164444	0.210286	0.140333	0.0964233	-0.347649	0.00922674	-0.0550219	-0.00568316	-0.183769	-0.0400164
0.0955111	-0.08834	0.000444444	0.0964233	-0.347649	-0.0801431	-0.0152102	0.0183641	-0.131455	-0.0214887
0.0783333	0.0288579	0.0415556	0.0964233	-0.347649	-0.023981	0.0518001	0.03776	-0.222592	-0.0405099
0.307356	0.102809	0.0666667	0.0964233	-0.347649	-0.119636	-0.000104049	0.0136769	-0.155741	-0.0322563
0.189889	-0.100604	-0.125	0.0964233	-0.347649	-0.0292394	0.0160907	0.0198165	-0.132989	-0.0101341
-0.136822	-0.0341121	0.0218889	0.0964233	-0.347649	0.0906123	0.0828173	0.0509871	-0.191953	-0.0346396
0.200822	0.228497	0.230667	0.0964233	-0.347649	-0.109097	-0.0350544	-0.0256471	-0.121056	-0.0299466
-0.3084	-0.126591	-0.0680556	0.0964233	-0.347649	0.0365834	-0.0684205	-0.0758486	-0.103464	-0.0233206
-0.180578	-0.02782	-0.00144444	0.0964233	-0.347649	0.114956	0.0898899	0.0657681	-0.188065	-0.0315637
-0.121889	-0.00867786	0.177333	0.0964233	-0.347649	0.0789641	0.0762426	0.0241055	-0.20398	-0.0364635
0.239622	-0.145844	-0.0393333	0.0964233	-0.347649	-0.0972489	-0.0676363	-0.0155086	-0.0901698	-0.0212186
0.0036	0.0667114	-0.170389	0.0964233	-0.347649	-0.0108126	0.0113569	-0.0226088	-0.190571	-0.0373889
0.3252	-0.0659221	0.247556	0.0964233	-0.347649	-0.115929	0.0221456	-0.0165594	-0.14852	-0.0253193
-0.1652	0.0858964	-0.228889	0.0964233	-0.347649	0.053339	0.00256405	-0.0494122	-0.200563	-0.0376898
-0.0520222	0.011925	-0.2065	0.0964233	-0.347649	0.0416951	0.0619194	-0.0273483	-0.223979	-0.0284441
0.129911	0.0526007	-0.0603333	0.0964233	-0.347649	-0.0329231	0.0259423	0.00386681	-0.207326	-0.03065
-0.0777333	0.124011	0.0947778	0.0964233	-0.347649	0.0460074	-0.00458073	0.0326692	-0.206058	-0.0439822
0.0244444	-0.0750836	-0.0174444	0.0964233	-0.347649	-0.0167389	0.0227413	0.0272474	-0.147757	-0.0326171
-0.267911	-0.222866	0.0797222	0.0964233	-0.347649	0.118696	0.00558201	0.0681241	-0.168575	-0.0238679
0.259178	-0.186034	0.208333	0.0964233	-0.347649	-0.133558	-0.0404806	-0.00728729	-0.0986612	-0.0206508
-0.203222	0.136689	-0.0976111	0.0964233	-0.347649	0.0577779	-0.00336849	-0.0372355	-0.213283	-0.0359735
-0.0962222	0.171589	0.110333	0.0964233	-0.347649	0.0391383	-0.030094	0.014578	-0.21197	-0.0451419
-0.260422	-0.170646	-0.154167	0.0964233	-0.347649	0.0436308	-0.0616997	-0.0773601	-0.0805607	-0.0190212
-0.327089	-0.200979	0.187667	0.0964233	-0.347649	0.119749	0.014132	0.0545631	-0.180485	-0.018423
0.0576	-0.165549	-0.149778	0.0964233	-0.347649	-0.0314701	-0.0759868	-0.0382586	-0.104649	-0.0236065
-0.0353778	-0.234781	-0.236944	0.0964233	-0.347649	0.00655791	-0.0767507	-0.0669377	-0.104408	-0.0248042
0.274133	0.160653	0.130389	0.0964233	-0.347649	-0.12083	-0.0221105	-0.00985021	-0.131305	-0.0349967
0	0	0	0.0964233	-0.347649	0.0312665	0.0815091	0.0563465	-0.22667	-0.0314585
0.166689	0.0460364	-0.112278	0.186963	-1.97527	-0.0698032	0.0514114	0.00414842	-0.00604564	-0.0751212
-0.235422	0.248701	-0.186333	0.186963	-1.97527	0.0883071	-0.0113569	-0.0175256	0.0174729	-0.0810338
0.154244	0.188111	0.1625	0.186963	-1.97527	-0.116092	-0.0496998	-0.0221219	-0.0171301	-0.0650528
-0.00164444	0.210286	0.140333	0.186963	-1.97527	0.0316071	-0.078856	-0.00579354	-0.00145135	-0.0805988
0.0955111	-0.08834	0.000444444	0.186963	-1.97527	-0.0926239	-0.0121376	0.0309225	-0.0146221	-0.00395492
0.0783333	0.0288579	0.0415556	0.186963	-1.97527	-0.0147017	0.0790585	0.0512537	0.00247133	-0.0871368
0.307356	0.102809	0.0666667	0.186963	-1.97527	-0.16063	0.00290041	0.0160798	-0.0147323	-0.0582076
0.189889	-0.100604	-0.125	0.186963	-1.97527	-0.0561423	0.0245098	0.00925307	-0.0136162	-0.0245114
-0.136822	-0.0341121	0.0218889	0.186963	-1.97527	0.10459	0.0968854	0.0544108	0.0239296	-0.088262
0.200822	0.228497	0.230667	0.186963	-1.97527	-0.148241	-0.046698	-0.0333503	-0.0139859	-0.0474206
-0.3084	-0.126591	-0.0680556	0.186963	-1.97527	0.035917	-0.111741	-0.107396	0.0138217	-0.0441236
-0.180578	-0.02782	-0.00144444	0.186963	-1.97527	0.124967	0.102104	0.0674787	0.0229136	-0.0813984
-0.121889	-0.00867786	0.177333	0.186963	-1.97527	0.0943917	0.0917606	0.0264488	0.0129611	-0.0850331
0.239622	-0.145844	-0.0393333	0.186963	-1.97527	-0.132918	-0.103872	-0.0227133	-0.0106956	-0.0329233
0.0036	0.0667114	-0.170389	0.186963	-1.97527	-0.00452981	0.0278605	-0.0264346	0.0191926	-0.0937366
0.3252	-0.0659221	0.247556	0.186963	-1.97527	-0.143002	0.0341365	-0.00450116	-0.0453944	0.00175084
-0.1652	0.0858964	-0.228889	0.186963	-1.97527	0.0850217	0.0249826	-0.0428345	0.0325428	-0.0932953
-0.0520222	0.011925	-0.2065	0.186963	-1.97527	0.074353	0.0920338	-0.0302009	0.0225167	-0.0853953
0.129911	0.0526007	-0.0603333	0.186963	-1.97527	-0.049619	0.0471752	0.0135618	-0.00137994	-0.0861242
-0.0777333	0.124011	0.0947778	0.186963	-1.97527	0.0735748	-5.84209e-05	0.0286042	0.016351	-0.10268
0.0244444	-0.0750836	-0.0174444	0.186963	-1.97527	-0.0097706	0.0324758	0.023668	0.0152007	-0.0495352
-0.267911	-0.222866	0.0797222	0.186963	-1.97527	0.137019	0.0342271	0.0906404	0.0496029	-0.064687
0.259178	-0.186034	0.208333	0.186963	-1.97527	-0.183713	-0.0575044	-0.00726348	-0.0151794	-0.0250667
-0.203222	0.136689	-0.0976111	0.186963	-1.97527	0.0939622	0.0250082	-0.0239911	0.036296	-0.0940403
-0.0962222	0.171589	0.110333	0.186963	-1.97527	0.0721536	-0.036435	0.0146314	0.00757685	-0.101847
-0.260422	-0.170646	-0.154167	0.186963	-1.97527	0.0366743	-0.112719	-0.1154	0.0194356	-0.0378119
-0.327089	-0.200979	0.187667	0.186963	-1.97527	0.150854	0.048673	0.0910522	0.0471145	-0.052499
0.0576	-0.165549	-0.149778	0.186963	-1.97527	-0.0305872	-0.124321	-0.0653959	0.00610061	-0.0416863
-0.0353778	-0.234781	-0.236944	0.186963	-1.97527	0.0202395	-0.124945	-0.113215	0.0166614	-0.0423683
0.274133	0.160653	0.130389	0.186963	-1.97527	-0.165006	-0.0312306	-0.0125765	-0.0172625	-0.0554505
0	0	0	0.186963	-1.97527	0.0612894	0.0983068	0.0639253	0.00818308	-0.08796
0.166689	0.0460364	-0.112278	0	1.28131	-0.0351197	0.037917	0.00319508	-0.306268	0.0402445
-0.235422	0.248701	-0.186333	0	1.28131	0.0445844	-0.00315978	-0.0162615	-0.324389	0.0328583
0.154244	0.188111	0.1625	0	1.28131	-0.062771	-0.00823317	-0.00555499	-0.274166	0.0429206
-0.00164444	0.210286	0.140333	0	1.28131	0.0231601	-0.0317623	0.00253465	-0.322085	0.0432305
0.0955111	-0.08834	0.000444444	0	1.28131	-0.0529293	-0.0437314	0.00987373	-0.24178	0.0238252
0.0783333	0.0288579	0.0415556	0	1.28131	0.00313743	0.0534385	0.0303908	-0.366974	0.048143
0.307356	0.102809	0.0666667	0	1.28131	-0.106491	0.0138496	0.015264	-0.254292	0.0336911
0.189889	-0.100604	-0.125	0	1.28131	-0.0384902	-0.0188199	0.00329359	-0.246043	0.0154935
-0.136822	-0.0341121	0.0218889	0	1.28131	0.0582722	0.0665971	0.0316891	-0.398495	0.0503961
0.200822	0.228497	0.230667	0	1.28131	-0.0926504	-0.0176835	-0.0224824	-0.211635	0.0279627
-0.3084	-0.126591	-0.0680556	0	1.28131	0.0281238	-0.076305	-0.0471343	-0.234593	0.035999
-0.180578	-0.02782	-0.00144444	0	1.28131	0.0864238	0.0739629	0.0436639	-0.381072	0.0471113
-0.121889	-0.00867786	0.177333	0	1.28131	0.0572865	0.059433	0.0162395	-0.385619	0.0472158
0.239622	-0.145844	-0.0393333	0	1.28131	-0.0844949	-0.0723416	-0.0122355	-0.168904	0.0232591
0.0036	0.0667114	-0.170389	0	1.28131	0.00611162	0.0283569	-0.0180959	-0.330628	0.052827
0.3252	-0.0659221	0.247556	0	1.28131	-0.0970353	0.00759012	-0.0139577	-0.22299	0.0140428
-0.1652	0.0858964	-0.228889	0	1.28131	0.0471244	0.0231548	-0.0309928	-0.349408	0.0516127
-0.0520222	0.011925	-0.2065	0	1.28131	0.0397115	0.0566337	-0.0194897	-0.357852	0.0444389
0.129911	0.0526007	-0.0603333	0	1.28131	-0.0241275	0.0357407	0.000756041	-0.323082	0.0427355
-0.0777333	0.124011	0.0947778	0	1.28131	0.0495297	0.0173165	0.028945	-0.370906	0.0573867
0.0244444	-0.0750836	-0.0174444	0	1.28131	0.00254474	0.0059926	0.0165179	-0.302739	0.0434738
-0.267911	-0.222866	0.0797222	0	1.28131	0.0822781	-0.0136824	0.0497961	-0.367365	0.0431739
0.259178	-0.186034	0.208333	0	1.28131	-0.105547	-0.0491842	-0.00609203	-0.175521	0.0207371
-0.203222	0.136689	-0.0976111	0	1.28131	0.0518264	0.0217831	-0.0219071	-0.352372	0.0493765
-0.0962222	0.171589	0.110333	0	1.28131	0.047935	0.000113823	0.0209376	-0.362307	0.0556231
-0.260422	-0.170646	-0.154167	0	1.28131	0.0207233	-0.0808584	-0.0580931	-0.209799	0.0258792
-0.327089	-0.200979	0.187667	0	1.28131	0.0797365	-0.00961753	0.0454239	-0.368656	0.0403844
0.0576	-0.165549	-0.149778	0	1.28131	-0.0150902	-0.0908437	-0.035305	-0.201012	0.029345
-0.0353778	-0.234781	-0.236944	0	1.28131	0.012153	-0.0871097	-0.0591229	-0.205294	0.0305035
0.274133	0.160653	0.130389	0	1.28131	-0.106592	-0.000121019	-0.00154625	-0.240205	0.0351693
0	0	0	0	1.28131	0.034337	0.0662757	0.0323053	-0.388431	0.0432147
0.166689	0.0460364	-0.112278	0.50365	-1.9228	-0.0499747	0.0751578	0.00472888	0.212188	-0.0901464
-0.235422	0.248701	-0.186333	0.50365	-1.9228	0.0866528	0.00587302	-0.0166107	0.198828	-0.101366
0.154244	0.188111	0.1625	0.50365	-1.9228	-0.124325	-0.0722545	-0.0200088	0.164954	-0.081919
-0.00164444	0.210286	0.140333	0.50365	-1.9228	0.0470558	-0.0802158	0.00174905	0.202927	-0.0716642
0.0955111	-0.08834	0.000444444	0.50365	-1.9228	-0.0615527	0.012977	0.0410056	0.212957	0.0659651
0.0783333	0.0288579	0.0415556	0.50365	-1.9228	0.00107494	0.116727	0.0566806	0.238343	-0.0642224
0.307356	0.102809	0.0666667	0.50365	-1.9228	-0.153228	-0.0152607	0.018888	0.1801	-0.0734517
0.189889	-0.100604	-0.125	0.50365	-1.9228	-0.0220438	0.056766	0.00674843	0.198472	0.0241571
-0.136822	-0.0341121	0.0218889	0.50365	-1.9228	0.0886055	0.131886	0.056172	0.238766	-0.0488575
0.200822	0.228497	0.230667	0.50365	-1.9228	-0.174029	-0.0787624	-0.0335105	0.142261	-0.0635438
-0.3084	-0.126591	-0.0680556	0.50365	-1.9228	0.0329741	-0.14092	-0.107743	0.157036	-0.0282576
-0.180578	-0.02782	-0.00144444	0.50365	-1.9228	0.101366	0.139593	0.0717952	0.233467	-0.0445599
-0.121889	-0.00867786	0.177333	0.50365	-1.9228	0.0899535	0.13217	0.0334198	0.242826	-0.0469975
0.239622	-0.145844	-0.0393333	0.50365	-1.9228	-0.133098	-0.133472	-0.0333296	0.13308	-0.00897072
0.0036	0.0667114	-0.170389	0.50365	-1.9228	-0.0104064	0.0314703	-0.04059	0.186637	-0.105371
0.3252	-0.0659221	0.247556	0.50365	-1.9228	-0.0606964	0.105819	0.0318039	0.274162	0.0391
-0.1652	0.0858964	-0.228889	0.50365	-1.9228	0.0788949	0.0309999	-0.055376	0.202861	-0.110533
-0.0520222	0.011925	-0.2065	0.50365	-1.9228	0.0715649	0.134393	-0.0375892	0.236899	-0.0779803
0.129911	0.0526007	-0.0603333	0.50365	-1.9228	-0.0219614	0.069701	0.0139445	0.223675	-0.091949
-0.0777333	0.124011	0.0947778	0.50365	-1.9228	0.083433	0.00377452	0.0354399	0.216729	-0.0904677
0.0244444	-0.0750836	-0.0174444	0.50365	-1.9228	-0.0213751	0.0399554	0.0156422	0.192695	-0.00440597
-0.267911	-0.222866	0.0797222	0.50365	-1.9228	0.112609	-0.0228514	0.0936609	0.162523	-0.040597
0.259178	-0.186034	0.208333	0.50365	-1.9228	-0.180072	-0.0815023	0.00576928	0.147149	0.00393212
-0.203222	0.136689	-0.0976111	0.50365	-1.9228	0.0883393	0.0262582	-0.0319352	0.206033	-0.10741
-0.0962222	0.171589	0.110333	0.50365	-1.9228	0.0859817	-0.0267808	0.0278757	0.217664	-0.0921412
-0.260422	-0.170646	-0.154167	0.50365	-1.9228	0.0132271	-0.163655	-0.136524	0.122885	-0.0246916
-0.327089	-0.200979	0.187667	0.50365	-1.9228	0.135956	0.00193804	0.0963672	0.176737	-0.0269723
0.0576	-0.165549	-0.149778	0.50365	-1.9228	-0.0308817	-0.170755	-0.0936977	0.132163	-0.0197183
-0.0353778	-0.234781	-0.236944	0.50365	-1.9228	0.0130903	-0.185239	-0.146857	0.121685	-0.0260684
0.274133	0.160653	0.130389	0.50365	-1.9228	-0.18857	-0.0578502	-0.00868956	0.152789	-0.0742426
0	0	0	0.50365	-1.9228	0.0680853	0.142327	0.0713257	0.249839	-0.0472792
0.166689	0.0460364	-0.112278	0.100165	0.10714	-0.040232	0.0334649	0.00527037	-0.183501	-0.0272904
-0.235422	0.248701	-0.186333	0.100165	0.10714	0.0672872	-0.0118982	-0.0300558	-0.195485	-0.0258799
0.154244	0.188111	0.1625	0.100165	0.10714	-0.0886194	-0.0354269	-0.0134284	-0.138305	-0.0351504
-0.00164444	0.210286	0.140333	0.100165	0.10714	0.00733005	-0.0578959	-0.00533786	-0.177908	-0.0377682
0.0955111	-0.08834	0.000444444	0.100165	0.10714	-0.0855775	-0.0184137	0.0173151	-0.12513	-0.024734
0.0783333	0.0288579	0.0415556	0.100165	0.10714	-0.028199	0.0500544	0.0388943	-0.216225	-0.0387497
0.307356	0.102809	0.0666667	0.100165	0.10714	-0.123716	-0.00316543	0.0154853	-0.150982	-0.0307011
0.189889	-0.100604	-0.125	0.100165	0.10714	-0.0333628	0.014308	0.0155976	-0.131578	-0.0141537
-0.136822	-0.0341121	0.0218889	0.100165	0.10714	0.0903177	0.0789477	0.0529214	-0.185028	-0.0364653
0.200822	0.228497	0.230667	0.100165	0.10714	-0.114047	-0.0366023	-0.0241951	-0.115924	-0.0279017
-0.3084	-0.126591	-0.0680556	0.100165	0.10714	0.0434361	-0.0710548	-0.0879923	-0.0968467	-0.0233833
-0.180578	-0.02782	-0.00144444	0.100165	0.10714	0.118506	0.0842452	0.0667528	-0.181	-0.0327544
-0.121889	-0.00867786	0.177333	0.100165	0.10714	0.0761446	0.069203	0.0261326	-0.200256	-0.0386434
0.239622	-0.145844	-0.0393333	0.100165	0.10714	-0.0974813	-0.0704385	-0.0188289	-0.089334	-0.0216277
0.0036	0.0667114	-0.170389	0.100165	0.10714	-0.0119292	0.0119735	-0.0230237	-0.18901	-0.0350179
0.3252	-0.0659221	0.247556	0.100165	0.10714	-0.123456	0.0196079	-0.0153693	-0.140925	-0.0267821
-0.1652	0.0858964	-0.228889	0.100165	0.10714	0.0554938	0.00166233	-0.0509685	-0.199224	-0.0328618
-0.0520222	0.011925	-0.2065	0.100165	0.10714	0.0401869	0.0570327	-0.0294897	-0.222881	-0.0315027
0.129911	0.0526007	-0.0603333	0.100165	0.10714	-0.0361067	0.0251654	0.000831765	-0.202501	-0.0320261
-0.0777333	0.124011	0.0947778	0.100165	0.10714	0.0453201	-0.00628508	0.0346492	-0.20036	-0.0400993
0.0244444	-0.0750836	-0.0174444	0.100165	0.10714	-0.0224434	0.0211922	0.0265923	-0.147881	-0.0331153
-0.267911	-0.222866	0.0797222	0.100165	0.10714	0.14079	0.0475039	0.0770796	-0.0991946	-0.0230425
0.259178	-0.186034	0.208333	0.100165	0.10714	-0.141116	-0.0411603	-0.00574084	-0.0903921	-0.0195453
-0.203222	0.136689	-0.0976111	0.100165	0.10714	0.0598549	-0.00439282	-0.0426145	-0.211269	-0.0338622
-0.0962222	0.171589	0.110333	0.100165	0.10714	0.0376182	-0.0324251	0.0155056	-0.207961	-0.0425429
-0.260422	-0.170646	-0.154167	0.100165	0.10714	0.0397094	-0.0647128	-0.0889795	-0.0833573	-0.0201597
-0.327089	-0.200979	0.187667	0.100165	0.10714	0.150876	0.0611675	0.0695611	-0.0920585	-0.0239471
0.0576	-0.165549	-0.149778	0.100165	0.10714	-0.0330395	-0.0792562	-0.0422451	-0.101521	-0.0256409
-0.0353778	-0.234781	-0.236944	0.100165	0.10714	0.00179766	-0.07925	-0.0777676	-0.0995131	-0.0267767
0.274133	0.160653	0.130389	0.100165	0.10714	-0.124224	-0.0240814	-0.00874574	-0.126985	-0.0329255
0	0	0	0.100165	0.10714	0.0303006	0.0765573	0.0565354	-0.222545	-0.033467
0.166689	0.0460364	-0.112278	0.223369	0.469222	-0.079754	0.0676736	0.00499326	0.0365179	0.0172932
-0.235422	0.248701	-0.186333	0.223369	0.469222	0.0900969	0.0209917	-0.0190299	0.0733545	0.0211209
0.154244	0.188111	0.1625	0.223369	0.469222	-0.131732	-0.0269802	-0.0211706	0.0545374	0.00546963
-0.00164444	0.210286	0.140333	0.223369	0.469222	0.0417735	-0.0689781	-0.00482571	0.0834227	0.0113622
0.0955111	-0.08834	0.000444444	0.223369	0.469222	-0.107675	-0.0796063	0.0172804	0.0539978	0.00246472
0.0783333	0.0288579	0.0415556	0.223369	0.469222	-0.00261428	0.0977924	0.061579	0.0896407	0.00750829
0.307356	0.102809	0.0666667	0.223369	0.469222	-0.184808	0.0277627	0.0230745	0.0583567	0.0143315
0.189889	-0.100604	-0.125	0.223369	0.469222	-0.0469258	-0.0164748	0.015063	0.0465742	0.00844106
-0.136822	-0.0341121	0.0218889	0.223369	0.469222	0.112747	0.117348	0.0620074	0.112969	0.00772814
0.200822	0.228497	0.230667	0.223369	0.469222	-0.164524	-0.0284057	-0.0402087	0.0467697	0.00657541
-0.3084	-0.126591	-0.0680556	0.223369	0.469222	0.0261262	-0.175584	-0.117368	0.0448772	-0.00858341
-0.180578	-0.02782	-0.00144444	0.223369	0.469222	0.124365	0.125215	0.0684847	0.103927	0.00695196
-0.121889	-0.00867786	0.177333	0.223369	0.469222	0.113963	0.114437	0.0337499	0.118617	0.00711733
0.239622	-0.145844	-0.0393333	0.223369	0.469222	-0.134527	-0.139182	-0.025743	0.0283146	0.00709366
0.0036	0.0667114	-0.170389	0.223369	0.469222	-0.00178537	0.0561579	-0.0365047	0.0653904	0.0167477
0.3252	-0.0659221	0.247556	0.223369	0.469222	-0.164459	0.0116126	-0.0303758	0.0378611	-0.0051112
-0.1652	0.0858964	-0.228889	0.223369	0.469222	0.0922939	0.060019	-0.0562958	0.0788529	0.027049
-0.0520222	0.011925	-0.2065	0.223369	0.469222	0.0823266	0.1138	-0.0454131	0.0866447	0.0130094
0.129911	0.0526007	-0.0603333	0.223369	0.469222	-0.0460009	0.0755171	0.0188708	0.0588877	0.0231702
-0.0777333	0.124011	0.0947778	0.223369	0.469222	0.0993482	0.0374024	0.0447169	0.103138	0.0328295
0.0244444	-0.0750836	-0.0174444	0.223369	0.469222	-0.00653827	-0.00274105	0.0213068	0.0770032	-0.00142818
-0.267911	-0.222866	0.0797222	0.223369	0.469222	0.135888	-0.0184501	0.108531	0.0936443	-0.0119655
0.259178	-0.186034	0.208333	0.223369	0.469222	-0.189538	-0.0870613	-0.00528529	0.0363887	0.00742557
-0.203222	0.136689	-0.0976111	0.223369	0.469222	0.0962839	0.0607512	-0.0307815	0.0881436	0.0210989
-0.0962222	0.171589	0.110333	0.223369	0.469222	0.0995808	0.00643102	0.0350329	0.104811	0.030929
-0.260422	-0.170646	-0.154167	0.223369	0.469222	0.0172877	-0.179651	-0.132536	0.0396923	-0.0061395
-0.327089	-0.200979	0.187667	0.223369	0.469222	0.150816	-0.00574591	0.100837	0.105972	-0.0211798
0.0576	-0.165549	-0.149778	0.223369	0.469222	-0.0288868	-0.185489	-0.081751	0.0384163	-0.000435836
-0.0353778	-0.234781	-0.236944	0.223369	0.469222	0.0224203	-0.181631	-0.134801	0.0509855	0.000907742
0.274133	0.160653	0.130389	0.223369	0.469222	-0.195439	-0.00996957	-0.00920624	0.0535202	0.00639463
0	0	0	0.223369	0.469222	0.0850312	0.131588	0.0729249	0.116634	0.0105648
0.166689	0.0460364	-0.112278	0.0845498	-0.0555453	-0.0361587	0.0345155	0.00359541	-0.246694	-0.028484
-0.235422	0.248701	-0.186333	0.0845498	-0.0555453	0.0645224	-0.00187223	-0.0225561	-0.255403	-0.0298852
0.154244	0.188111	0.1625	0.0845498	-0.0555453	-0.0695144	-0.0203467	-0.00949564	-0.184396	-0.0365616
-0.00164444	0.210286	0.140333	0.0845498	-0.0555453	0.0083881	-0.033225	-0.00245366	-0.238435	-0.0380072
0.0955111	-0.08834	0.000444444	0.0845498	-0.0555453	-0.0633514	-0.0239116	0.0168049	-0.197099	-0.0259627
0.0783333	0.0288579	0.0415556	0.0845498	-0.0555453	-0.0193403	0.0492195	0.030561	-0.293887	-0.0405461
0.307356	0.102809	0.0666667	0.0845498	-0.0555453	-0.0960339	0.00549723	0.0138701	-0.200392	-0.0310713
0.189889	-0.100604	-0.125	0.0845498	-0.0555453	-0.0293265	0.00449712	0.0112253	-0.206964	-0.0160638
-0.136822	-0.0341121	0.0218889	0.0845498	-0.0555453	0.0633625	0.067264	0.0367244	-0.31009	-0.0414188
0.200822	0.228497	0.230667	0.0845498	-0.0555453	-0.0911474	-0.0235944	-0.019412	-0.158298	-0.0289386
-0.3084	-0.126591	-0.0680556	0.0845498	-0.0555453	0.0302244	-0.069956	-0.0558687	-0.170924	-0.0277212
-0.180578	-0.02782	-0.00144444	0.0845498	-0.0555453	0.123782	0.0812926	0.0635998	-0.263561	-0.042715
-0.121889	-0.00867786	0.177333	0.0845498	-0.0555453	0.0528834	0.0650605	0.013151	-0.312264	-0.0418385
0.239622	-0.145844	-0.0393333	0.0845498	-0.0555453	-0.0820892	-0.0633647	-0.0135266	-0.138344	-0.0212499
0.0036	0.0667114	-0.170389	0.0845498	-0.0555453	-0.0137101	0.0153432	-0.0179221	-0.248766	-0.0371945
0.3252	-0.0659221	0.247556	0.0845498	-0.0555453	-0.0886751	0.0135758	-0.0123627	-0.201056	-0.0284571
-0.1652	0.0858964	-0.228889	0.0845498	-0.0555453	0.0486071	0.00884043	-0.0349414	-0.263055	-0.0359575
-0.0520222	0.011925	-0.2065	0.0845498	-0.0555453	0.0354264	0.0551104	-0.0167177	-0.298512	-0.0329249
0.129911	0.0526007	-0.0603333	0.0845498	-0.0555453	-0.0311041	0.0282035	0.00248567	-0.26161	-0.0319874
-0.0777333	0.124011	0.0947778	0.0845498	-0.0555453	0.0353586	0.00375016	0.0245415	-0.284723	-0.042088
0.0244444	-0.0750836	-0.0174444	0.0845498	-0.0555453	-0.0192495	0.010458	0.0200365	-0.234212	-0.0353142
-0.267911	-0.222866	0.0797222	0.0845498	-0.0555453	0.0884377	-0.0124329	0.0519816	-0.277975	-0.0331215
0.259178	-0.186034	0.208333	0.0845498	-0.0555453	-0.103559	-0.0417265	-0.00486803	-0.146708	-0.0220551
-0.203222	0.136689	-0.0976111	0.0845498	-0.0555453	0.0555993	0.0063018	-0.0286632	-0.271719	-0.0350653
-0.0962222	0.171589	0.110333	0.0845498	-0.0555453	0.0326476	-0.0130888	0.0118871	-0.277331	-0.0433093
-0.260422	-0.170646	-0.154167	0.0845498	-0.0555453	0.033872	-0.0667545	-0.0584937	-0.153919	-0.0231316
-0.327089	-0.200979	0.187667	0.0845498	-0.0555453	0.0905146	-0.00435499	0.0382699	-0.29151	-0.0310269
0.0576	-0.165549	-0.149778	0.0845498	-0.0555453	-0.0262004	-0.0717717	-0.031483	-0.160918	-0.0232147
-0.0353778	-0.234781	-0.236944	0.0845498	-0.0555453	0.00524615	-0.0737007	-0.0524714	-0.166058	-0.02451
0.274133	0.160653	0.130389	0.0845498	-0.0555453	-0.100483	-0.0112464	-0.0063891	-0.169613	-0.03366
0	0	0	0.0845498	-0.0555453	0.0183226	0.069915	0.042492	-0.325599	-0.0372723
0.166689	0.0460364	-0.112278	0.127043	-0.129762	-0.0440383	0.0326723	0.00352949	-0.147596	-0.0232727
-0.235422	0.248701	-0.186333	0.127043	-0.129762	0.0667457	-0.0197258	-0.0430102	-0.158082	-0.027335
0.154244	0.188111	0.1625	0.127043	-0.129762	-0.0992868	-0.0410794	-0.015612	-0.102825	-0.0373516
-0.00164444	0.210286	0.140333	0.127043	-0.129762	0.0153324	-0.070853	-0.0037989	-0.123905	-0.0413777
0.0955111	-0.08834	0.000444444	0.127043	-0.129762	-0.0984207	-0.023114	0.0214197	-0.084713	-0.0225634
0.0783333	0.0288579	0.0415556	0.127043	-0.129762	-0.0321232	0.0522161	0.0464626	-0.157985	-0.0456441
0.307356	0.102809	0.0666667	0.127043	-0.129762	-0.142575	-0.00660744	0.0196716	-0.116217	-0.032277
0.189889	-0.100604	-0.125	0.127043	-0.129762	-0.037175	0.0123806	0.0135622	-0.0986508	-0.00842359
-0.136822	-0.0341121	0.0218889	0.127043	-0.129762	0.0985485	0.0859205	0.064172	-0.113865	-0.0420391
0.200822	0.228497	0.230667	0.127043	-0.129762	-0.129462	-0.0419093	-0.0271362	-0.0884309	-0.0291099
-0.3084	-0.126591	-0.0680556	0.127043	-0.129762	0.0421894	-0.0772904	-0.105756	-0.0592129	-0.0228706
-0.180578	-0.02782	-0.00144444	0.127043	-0.129762	0.122203	0.0890443	0.0727839	-0.113655	-0.0341193
-0.121889	-0.00867786	0.177333	0.127043	-0.129762	0.0879128	0.0755368	0.0324402	-0.129847	-0.0433304
0.239622	-0.145844	-0.0393333	0.127043	-0.129762	-0.107713	-0.073981	-0.0226959	-0.0647085	-0.0190158
0.0036	0.0667114	-0.170389	0.127043	-0.129762	-0.010335	0.0105964	-0.0318759	-0.146307	-0.0360047
0.3252	-0.0659221	0.247556	0.127043	-0.129762	-0.145332	0.0198519	-0.0159533	-0.108474	-0.0271967
-0.1652	0.0858964	-0.228889	0.127043	-0.129762	0.0573781	-0.000368969	-0.0630342	-0.155455	-0.0361256
-0.0520222	0.011925	-0.2065	0.127043	-0.129762	0.049622	0.061991	-0.0422989	-0.17226	-0.0282021
0.129911	0.0526007	-0.0603333	0.127043	-0.129762	-0.037347	0.0250286	0.000949696	-0.16356	-0.0285335
-0.0777333	0.124011	0.0947778	0.127043	-0.129762	0.056716	-0.0121844	0.0389099	-0.135581	-0.0451324
0.0244444	-0.0750836	-0.0174444	0.127043	-0.129762	-0.0214355	0.0223969	0.0290339	-0.0906041	-0.0367991
-0.267911	-0.222866	0.0797222	0.127043	-0.129762	0.168094	0.090061	0.097784	0.0123388	-0.021143
0.259178	-0.186034	0.208333	0.127043	-0.129762	-0.163652	-0.0420706	-0.00525159	-0.0606088	-0.0187123
-0.203222	0.136689	-0.0976111	0.127043	-0.129762	0.0625754	-0.00665856	-0.0519541	-0.165773	-0.0345208
-0.0962222	0.171589	0.110333	0.127043	-0.129762	0.0470456	-0.0445607	0.0178108	-0.14855	-0.0491861
-0.260422	-0.170646	-0.154167	0.127043	-0.129762	0.040521	-0.0685704	-0.105805	-0.0454417	-0.0178714
-0.327089	-0.200979	0.187667	0.127043	-0.129762	0.177636	0.0909315	0.0827789	0.00120882	-0.0156518
0.0576	-0.165549	-0.149778	0.127043	-0.129762	-0.0334623	-0.0836356	-0.049328	-0.0677786	-0.0201547
-0.0353778	-0.234781	-0.236944	0.127043	-0.129762	0.00231606	-0.0817303	-0.101505	-0.0586434	-0.0208368
0.274133	0.160653	0.130389	0.127043	-0.129762	-0.139586	-0.0294577	-0.00997457	-0.0980165	-0.0357069
0	0	0	0.127043	-0.129762	0.048686	0.0853275	0.0718473	-0.140009	-0.0334674
0.166689	0.0460364	-0.112278	0.268923	-0.578291	-0.079061	0.078862	0.0239536	0.121153	-0.04696
-0.235422	0.248701	-0.186333	0.268923	-0.578291	0.102735	0.0216218	0.00271043	0.150284	-0.0393752
0.154244	0.188111	0.1625	0.268923	-0.578291	-0.140542	-0.0436654	-0.0362269	0.090617	-0.0774755
-0.00164444	0.210286	0.140333	0.268923	-0.578291	0.046985	-0.0797987	-0.0181676	0.133433	-0.0625694
0.0955111	-0.08834	0.000444444	0.268923	-0.578291	-0.106927	-0.0786494	0.0181986	0.0891708	-0.0305412
0.0783333	0.0288579	0.0415556	0.268923	-0.578291	-0.00126312	0.119189	0.0611658	0.168333	-0.0504714
0.307356	0.102809	0.0666667	0.268923	-0.578291	-0.189325	0.0135814	0.0152691	0.0927013	-0.0481174
0.189889	-0.100604	-0.125	0.268923	-0.578291	-0.047351	-0.0188532	0.0298909	0.089956	-0.0259354
-0.136822	-0.0341121	0.0218889	0.268923	-0.578291	0.112459	0.136682	0.0568108	0.177481	-0.0323635
0.200822	0.228497	0.230667	0.268923	-0.578291	-0.17954	-0.0475377	-0.0513712	0.0740355	-0.0500391
-0.3084	-0.126591	-0.0680556	0.268923	-0.578291	0.0321714	-0.174643	-0.112745	0.0881339	-0.0312595
-0.180578	-0.02782	-0.00144444	0.268923	-0.578291	0.126742	0.14426	0.0692561	0.173864	-0.0293781
-0.121889	-0.00867786	0.177333	0.268923	-0.578291	0.115139	0.136757	0.0241478	0.181133	-0.0348632
0.239622	-0.145844	-0.0393333	0.268923	-0.578291	-0.144659	-0.14349	-0.020578	0.0613763	-0.0232828
0.0036	0.0667114	-0.170389	0.268923	-0.578291	-0.00646638	0.0434193	-0.0223218	0.13706	-0.0646332
0.3252	-0.0659221	0.247556	0.268923	-0.578291	-0.173655	0.0275079	-0.0233544	0.0752059	-0.0280667
-0.1652	0.0858964	-0.228889	0.268923	-0.578291	0.0892009	0.044551	-0.0457267	0.147723	-0.0603574
-0.0520222	0.011925	-0.2065	0.268923	-0.578291	0.0895322	0.138997	-0.0268741	0.182019	-0.0374223
0.129911	0.0526007	-0.0603333	0.268923	-0.578291	-0.0420896	0.0766635	0.0318408	0.136358	-0.0466954
-0.0777333	0.124011	0.0947778	0.268923	-0.578291	0.09615	0.0161186	0.0322319	0.156201	-0.0572733
0.0244444	-0.0750836	-0.0174444	0.268923	-0.578291	-0.011338	-0.0111751	0.0148659	0.114285	-0.0485903
-0.267911	-0.222866	0.0797222	0.268923	-0.578291	0.142101	-0.0177779	0.104877	0.116207	-0.0267966
0.259178	-0.186034	0.208333	0.268923	-0.578291	-0.205624	-0.0919819	-0.00830036	0.0588855	-0.0245512
-0.203222	0.136689	-0.0976111	0.268923	-0.578291	0.100164	0.0452801	-0.0169821	0.156326	-0.053379
-0.0962222	0.171589	0.110333	0.268923	-0.578291	0.0971107	-0.0125568	0.0232308	0.159307	-0.0603539
-0.260422	-0.170646	-0.154167	0.268923	-0.578291	0.0245259	-0.17917	-0.123227	0.0815593	-0.0212229
-0.327089	-0.200979	0.187667	0.268923	-0.578291	0.164337	0.00355889	0.0967885	0.120726	-0.0236419
0.0576	-0.165549	-0.149778	0.268923	-0.578291	-0.0261704	-0.180448	-0.0705087	0.0859462	-0.0244284
-0.0353778	-0.234781	-0.236944	0.268923	-0.578291	0.0233841	-0.186084	-0.133863	0.0856707	-0.024827
0.274133	0.160653	0.130389	0.268923	-0.578291	-0.202748	-0.024429	-0.02409	0.0853408	-0.0611771
0	0	0	0.268923	-0.578291	0.0883589	0.148889	0.0714782	0.190772	-0.0334285
0.166689	0.0460364	-0.112278	0.0211492	-0.171666	-0.0274239	0.033037	0.00524732	-0.269984	-0.0265273
-0.235422	0.248701	-0.186333	0.0211492	-0.171666	0.0508261	0.000971839	-0.0119565	-0.295157	-0.0285651
0.154244	0.188111	0.1625	0.0211492	-0.171666	-0.0578375	-0.0183492	-0.00808705	-0.203519	-0.0344797
-0.00164444	0.210286	0.140333	0.0211492	-0.171666	0.0183095	-0.0290476	-0.000746107	-0.259084	-0.0358197
0.0955111	-0.08834	0.000444444	0.0211492	-0.171666	-0.0475663	-0.0232007	0.0127356	-0.225187	-0.0229933
0.0783333	0.0288579	0.0415556	0.0211492	-0.171666	-0.00515651	0.0471907	0.0296421	-0.321233	-0.0380299
0.307356	0.102809	0.0666667	0.0211492	-0.171666	-0.0833126	0.0068562	0.0125909	-0.222282	-0.0293074
0.189889	-0.100604	-0.125	0.0211492	-0.171666	-0.0181184	0.0043155	0.0138449	-0.229093	-0.0114142
-0.136822	-0.0341121	0.0218889	0.0211492	-0.171666	0.0486992	0.0588752	0.0300039	-0.372842	-0.0378579
0.200822	0.228497	0.230667	0.0211492	-0.171666	-0.0797693	-0.0217061	-0.0179029	-0.176726	-0.0272443
-0.3084	-0.126591	-0.0680556	0.0211492	-0.171666	0.0230401	-0.0650802	-0.0447608	-0.20539	-0.0244596
-0.180578	-0.02782	-0.00144444	0.0211492	-0.171666	0.0757413	0.0664381	0.0415849	-0.368586	-0.0416424
-0.121889	-0.00867786	0.177333	0.0211492	-0.171666	0.0482372	0.058934	0.0147596	-0.357178	-0.0377928
0.239622	-0.145844	-0.0393333	0.0211492	-0.171666	-0.0724453	-0.0608108	-0.0110786	-0.156811	-0.0190042
0.0036	0.0667114	-0.170389	0.0211492	-0.171666	-0.00550213	0.0175461	-0.0157808	-0.268624	-0.0349
0.3252	-0.0659221	0.247556	0.0211492	-0.171666	-0.0747207	0.013162	-0.00988372	-0.222386	-0.0259426
-0.1652	0.0858964	-0.228889	0.0211492	-0.171666	0.0397065	0.013314	-0.0263272	-0.298798	-0.0347277
-0.0520222	0.011925	-0.2065	0.0211492	-0.171666	0.035673	0.0522832	-0.0128088	-0.330929	-0.0304055
0.129911	0.0526007	-0.0603333	0.0211492	-0.171666	-0.0210706	0.0302531	0.00548563	-0.281644	-0.0282951
-0.0777333	0.124011	0.0947778	0.0211492	-0.171666	0.0387729	0.00768157	0.0196754	-0.318657	-0.0404775
0.0244444	-0.0750836	-0.0174444	0.0211492	-0.171666	-0.00370608	0.00881044	0.0160283	-0.26381	-0.0319459
-0.267911	-0.222866	0.0797222	0.0211492	-0.171666	0.0730825	-0.00604576	0.0454394	-0.331193	-0.0292292
0.259178	-0.186034	0.208333	0.0211492	-0.171666	-0.0898639	-0.0404412	-0.00358004	-0.16607	-0.0201894
-0.203222	0.136689	-0.0976111	0.0211492	-0.171666	0.0473348	0.0117828	-0.0176453	-0.306185	-0.0334009
-0.0962222	0.171589	0.110333	0.0211492	-0.171666	0.0367355	-0.00840692	0.0127741	-0.304955	-0.0416347
-0.260422	-0.170646	-0.154167	0.0211492	-0.171666	0.0222488	-0.0634458	-0.0479922	-0.193515	-0.0205842
-0.327089	-0.200979	0.187667	0.0211492	-0.171666	0.0732651	-0.000692869	0.0365372	-0.340144	-0.0291574
0.0576	-0.165549	-0.149778	0.0211492	-0.171666	-0.0165333	-0.0694084	-0.0289883	-0.180323	-0.0207171
-0.0353778	-0.234781	-0.236944	0.0211492	-0.171666	0.0106888	-0.070183	-0.049315	-0.187212	-0.0217473
0.274133	0.160653	0.130389	0.0211492	-0.171666	-0.0884099	-0.0095925	-0.00491209	-0.188587	-0.0318469
0	0	0	0.0211492	-0.171666	0.0301718	0.0624654	0.0360112	-0.364926	-0.0340388
0.166689	0.0460364	-0.112278	0.0926325	0.311071	-0.0233383	0.0534123	0.0222049	-0.130051	0.0392289
-0.235422	0.248701	-0.186333	0.0926325	0.311071	0.0611461	0.00185784	-0.0219495	-0.160915	0.00225096
0.154244	0.188111	0.1625	0.0926325	0.311071	-0.084099	-0.0271214	-0.0213609	-0.125409	0.0174704
-0.00164444	0.210286	0.140333	0.0926325	0.311071	0.00991451	-0.0536545	-0.0100629	-0.164693	0.00991969
0.0955111	-0.08834	0.000444444	0.0926325	0.311071	-0.080514	-0.0335781	0.0142597	-0.109986	0.00363982
0.0783333	0.0288579	0.0415556	0.0926325	0.311071	-0.0178714	0.0685889	0.036351	-0.192351	0.0200099
0.307356	0.102809	0.0666667	0.0926325	0.311071	-0.120563	0.0136744	0.00989688	-0.129314	0.0259903
0.189889	-0.100604	-0.125	0.0926325	0.311071	-0.0218184	-0.00468208	0.0278737	-0.0922642	0.0125275
-0.136822	-0.0341121	0.0218889	0.0926325	0.311071	0.0924409	0.0880136	0.0513955	-0.167058	0.0108155
0.200822	0.228497	0.230667	0.0926325	0.311071	-0.104781	-0.0325396	-0.0350756	-0.0993262	0.0164201
-0.3084	-0.126591	-0.0680556	0.0926325	0.311071	0.0223958	-0.0874171	-0.0706724	-0.0814788	-0.00515787
-0.180578	-0.02782	-0.00144444	0.0926325	0.311071	0.108618	0.0963817	0.065376	-0.169578	0.0110908
-0.121889	-0.00867786	0.177333	0.0926325	0.311071	0.0809543	0.0838326	0.0227894	-0.179662	0.0107257
0.239622	-0.145844	-0.0393333	0.0926325	0.311071	-0.0856017	-0.0844535	-0.00600062	-0.0567262	0.0127172
0.0036	0.0667114	-0.170389	0.0926325	0.311071	-0.00522172	0.0242934	-0.0176975	-0.155891	0.0191206
0.3252	-0.0659221	0.247556	0.0926325	0.311071	-0.112861	0.0163633	-0.0268103	-0.120309	0.00385782
-0.1652	0.0858964	-0.228889	0.0926325	0.311071	0.0488092	0.0183456	-0.0478386	-0.177434	0.0148828
-0.0520222	0.011925	-0.2065	0.0926325	0.311071	0.03942	0.0727454	-0.0251644	-0.187907	0.0118962
0.129911	0.0526007	-0.0603333	0.0926325	0.311071	-0.0281213	0.0405459	0.0118538	-0.166936	0.0319487
-0.0777333	0.124011	0.0947778	0.0926325	0.311071	0.0552612	0.0162085	0.0370351	-0.173661	0.025888
0.0244444	-0.0750836	-0.0174444	0.0926325	0.311071	-0.010145	0.0100656	0.0293483	-0.122946	0.00354913
-0.267911	-0.222866	0.0797222	0.0926325	0.311071	0.10881	-0.0236572	0.063548	-0.155251	-0.00378674
0.259178	-0.186034	0.208333	0.0926325	0.311071	-0.122577	-0.0544368	-0.011317	-0.0860441	0.0111159
-0.203222	0.136689	-0.0976111	0.0926325	0.311071	0.0474774	0.0109873	-0.0349229	-0.191319	0.0137896
-0.0962222	0.171589	0.110333	0.0926325	0.311071	0.0477926	-0.0185949	0.015015	-0.187726	0.017573
-0.260422	-0.170646	-0.154167	0.0926325	0.311071	0.0307403	-0.0847422	-0.0732162	-0.0564998	-0.00792052
-0.327089	-0.200979	0.187667	0.0926325	0.311071	0.0991288	-0.0197108	0.0503508	-0.168011	-0.0122693
0.0576	-0.165549	-0.149778	0.0926325	0.311071	-0.0267522	-0.0973374	-0.034488	-0.0703229	0.00302891
-0.0353778	-0.234781	-0.236944	0.0926325	0.311071	0.00888195	-0.0959621	-0.0663225	-0.0758722	0.000917465
0.274133	0.160653	0.130389	0.0926325	0.311071	-0.119864	-0.0128197	-0.015053	-0.111482	0.0199885
0	0	0	0.0926325	0.311071	0.0341871	0.0869967	0.0524888	-0.201348	0.0159004
0.166689	0.0460364	-0.112278	0.197013	1.13928	-0.0830841	0.070231	0.00459209	0.0392534	0.0711539
-0.235422	0.248701	-0.186333	0.197013	1.13928	0.0787136	0.00716981	-0.0330633	0.0678701	0.058293
0.154244	0.188111	0.1625	0.197013	1.13928	-0.132177	-0.0140138	-0.0123275	0.0438046	0.102102
-0.00164444	0.210286	0.140333	0.197013	1.13928	0.058668	-0.0637409	0.00561812	0.0885646	0.106514
0.0955111	-0.08834	0.000444444	0.197013	1.13928	-0.112903	-0.104722	0.0119403	0.0494132	0.0432543
0.0783333	0.0288579	0.0415556	0.197013	1.13928	0.0240402	0.0956107	0.0631307	0.0986064	0.0978317
0.307356	0.102809	0.0666667	0.197013	1.13928	-0.236173	0.023571	0.0227406	0.0386699	0.0549787
0.189889	-0.100604	-0.125	0.197013	1.13928	-0.06782	-0.0437532	0.00240906	0.0328753	0.0270651
-0.136822	-0.0341121	0.0218889	0.197013	1.13928	0.124296	0.122242	0.0620257	0.118203	0.0859363
0.200822	0.228497	0.230667	0.197013	1.13928	-0.193511	-0.0301767	-0.0532175	0.0307183	0.0520448
-0.3084	-0.126591	-0.0680556	0.197013	1.13928	0.0514559	-0.169289	-0.119204	0.0528279	0.0654397
-0.180578	-0.02782	-0.00144444	0.197013	1.13928	0.13367	0.124927	0.0635574	0.111854	0.0743137
-0.121889	-0.00867786	0.177333	0.197013	1.13928	0.122571	0.107413	0.0359338	0.118829	0.0883551
0.239622	-0.145844	-0.0393333	0.197013	1.13928	-0.161247	-0.139775	-0.0281882	0.0264682	0.0317768
0.0036	0.0667114	-0.170389	0.197013	1.13928	0.023089	0.0708028	-0.0432332	0.0719131	0.107264
0.3252	-0.0659221	0.247556	0.197013	1.13928	-0.213138	0.00957805	-0.036301	0.0256347	0.0194335
-0.1652	0.0858964	-0.228889	0.197013	1.13928	0.102277	0.0716202	-0.0505429	0.0921099	0.103751
-0.0520222	0.011925	-0.2065	0.197013	1.13928	0.0847878	0.11503	-0.0509675	0.0871544	0.0689031
0.129911	0.0526007	-0.0603333	0.197013	1.13928	-0.0402418	0.0805723	0.0173757	0.0665623	0.0880518
-0.0777333	0.124011	0.0947778	0.197013	1.13928	0.107828	0.0396311	0.04963	0.109831	0.117781
0.0244444	-0.0750836	-0.0174444	0.197013	1.13928	0.0198903	0.00364791	0.0247681	0.0849464	0.0909954
-0.267911	-0.222866	0.0797222	0.197013	1.13928	0.169946	-0.00050973	0.123171	0.111252	0.0912931
0.259178	-0.186034	0.208333	0.197013	1.13928	-0.224388	-0.0875019	-0.013768	0.0332357	0.031695
-0.203222	0.136689	-0.0976111	0.197013	1.13928	0.103014	0.0695783	-0.032915	0.0949224	0.092563
-0.0962222	0.171589	0.110333	0.197013	1.13928	0.104557	0.00661106	0.0376083	0.102034	0.121281
-0.260422	-0.170646	-0.154167	0.197013	1.13928	0.0256089	-0.187608	-0.145444	0.0435022	0.0413441
-0.327089	-0.200979	0.187667	0.197013	1.13928	0.179874	0.00762371	0.11274	0.113714	0.0792685
0.0576	-0.165549	-0.149778	0.197013	1.13928	-0.0243784	-0.207053	-0.0924188	0.0393375	0.0472792
-0.0353778	-0.234781	-0.236944	0.197013	1.13928	0.0263893	-0.188514	-0.134692	0.0676599	0.0523509
0.274133	0.160653	0.130389	0.197013	1.13928	-0.234491	-0.00294966	-0.00132451	0.034279	0.0705146
0	0	0	0.197013	1.13928	0.0928995	0.126408	0.0672967	0.122414	0.0783189
0.166689	0.0460364	-0.112278	0.432	-0.863562	-0.0651903	0.0974616	0.0208947	0.211882	-0.0697345
-0.235422	0.248701	-0.186333	0.432	-0.863562	0.104852	0.0356493	0.00531856	0.206467	-0.0382828
0.154244	0.188111	0.1625	0.432	-0.863562	-0.141959	-0.0537802	-0.0343107	0.153787	-0.0898204
-0.00164444	0.210286	0.140333	0.432	-0.863562	0.0511206	-0.067717	-0.0172245	0.191972	-0.0562269
0.0955111	-0.08834	0.000444444	0.432	-0.863562	-0.0897556	-0.0682531	0.0207357	0.166018	-0.0354548
0.0783333	0.0288579	0.0415556	0.432	-0.863562	0.00185677	0.129828	0.0609257	0.231583	-0.0496322
0.307356	0.102809	0.0666667	0.432	-0.863562	-0.172921	0.00865701	0.0198575	0.176053	-0.0696007
0.189889	-0.100604	-0.125	0.432	-0.863562	-0.0384552	-0.0132119	0.0122967	0.158374	-0.0494972
-0.136822	-0.0341121	0.0218889	0.432	-0.863562	0.100932	0.135178	0.0549219	0.224135	-0.034162
0.200822	0.228497	0.230667	0.432	-0.863562	-0.183965	-0.0609126	-0.0474433	0.134082	-0.0696065
-0.3084	-0.126591	-0.0680556	0.432	-0.863562	0.0269101	-0.186338	-0.112188	0.117138	-0.039054
-0.180578	-0.02782	-0.00144444	0.432	-0.863562	0.115714	0.142516	0.0666636	0.217544	-0.0305118
-0.121889	-0.00867786	0.177333	0.432	-0.863562	0.10414	0.136315	0.0227413	0.226654	-0.0346038
0.239622	-0.145844	-0.0393333	0.432	-0.863562	-0.138011	-0.158453	-0.0248059	0.108248	-0.0353047
0.0036	0.0667114	-0.170389	0.432	-0.863562	-0.0165961	0.0512735	-0.0292766	0.18741	-0.0747752
0.3252	-0.0659221	0.247556	0.432	-0.863562	-0.103461	0.0728328	0.0188807	0.236441	-0.0259649
-0.1652	0.0858964	-0.228889	0.432	-0.863562	0.0923249	0.0537496	-0.0451492	0.2076	-0.0601895
-0.0520222	0.011925	-0.2065	0.432	-0.863562	0.0835081	0.144779	-0.0233538	0.235517	-0.0397039
0.129911	0.0526007	-0.0603333	0.432	-0.863562	-0.0305927	0.0951578	0.0284828	0.227406	-0.0630157
-0.0777333	0.124011	0.0947778	0.432	-0.863562	0.0932367	0.0265497	0.0330065	0.214813	-0.0558114
0.0244444	-0.0750836	-0.0174444	0.432	-0.863562	-0.0235548	-0.0101478	0.0118963	0.158183	-0.054643
-0.267911	-0.222866	0.0797222	0.432	-0.863562	0.124763	-0.049635	0.0958224	0.138381	-0.0510146
0.259178	-0.186034	0.208333	0.432	-0.863562	-0.190998	-0.100692	-0.000325233	0.119057	-0.0364516
-0.203222	0.136689	-0.0976111	0.432	-0.863562	0.102759	0.0527902	-0.0193259	0.211065	-0.0551638
-0.0962222	0.171589	0.110333	0.432	-0.863562	0.0969452	-0.00271402	0.0221557	0.213803	-0.0589227
-0.260422	-0.170646	-0.154167	0.432	-0.863562	0.0222794	-0.192329	-0.12587	0.105112	-0.0262623
-0.327089	-0.200979	0.187667	0.432	-0.863562	0.146909	-0.0182973	0.0973294	0.147411	-0.0354008
0.0576	-0.165549	-0.149778	0.432	-0.863562	-0.0345714	-0.195741	-0.082922	0.110535	-0.0352615
-0.0353778	-0.234781	-0.236944	0.432	-0.863562	0.0209199	-0.206754	-0.137803	0.109174	-0.0301641
0.274133	0.160653	0.130389	0.432	-0.863562	-0.205081	-0.0370921	-0.0203828	0.145187	-0.0818904
0	0	0	0.432	-0.863562	0.0795586	0.150144	0.0690676	0.238829	-0.0322728
0.166689	0.0460364	-0.112278	0.160477	0.48255	-0.0753537	0.0641913	0.00643178	-0.0617454	0.0423112
-0.235422	0.248701	-0.186333	0.160477	0.48255	0.0709086	0.0014884	-0.0424627	-0.0400284	0.0388672
0.154244	0.188111	0.1625	0.160477	0.48255	-0.127011	-0.0222917	-0.0196296	-0.0693698	0.0662914
-0.00164444	0.210286	0.140333	0.160477	0.48255	0.0410387	-0.0655782	-0.00338408	-0.0244379	0.0666783
0.0955111	-0.08834	0.000444444	0.160477	0.48255	-0.10897	-0.0801887	0.0190673	-0.0159824	0.0247991
0.0783333	0.0288579	0.0415556	0.160477	0.48255	0.00185788	0.083047	0.0560894	-0.016946	0.0573615
0.307356	0.102809	0.0666667	0.160477	0.48255	-0.203734	0.021169	0.0223855	-0.0664898	0.0527001
0.189889	-0.100604	-0.125	0.160477	0.48255	-0.0610472	-0.0246743	0.00858422	-0.0431067	0.0128634
-0.136822	-0.0341121	0.0218889	0.160477	0.48255	0.120058	0.10152	0.0687327	0.0145114	0.0630352
0.200822	0.228497	0.230667	0.160477	0.48255	-0.169087	-0.0269686	-0.0436294	-0.0707048	0.0486868
-0.3084	-0.126591	-0.0680556	0.160477	0.48255	0.0429364	-0.146917	-0.109	0.000383496	0.0249887
-0.180578	-0.02782	-0.00144444	0.160477	0.48255	0.134013	0.106696	0.0772951	0.0143425	0.0577841
-0.121889	-0.00867786	0.177333	0.160477	0.48255	0.115985	0.0952091	0.0308422	0.00133404	0.0701272
0.239622	-0.145844	-0.0393333	0.160477	0.48255	-0.139979	-0.119027	-0.0238162	-0.0251385	0.0248195
0.0036	0.0667114	-0.170389	0.160477	0.48255	0.0247545	0.0613924	-0.0317878	-0.024325	0.0657073
0.3252	-0.0659221	0.247556	0.160477	0.48255	-0.178133	0.00560788	-0.0293671	-0.0681568	0.0239947
-0.1652	0.0858964	-0.228889	0.160477	0.48255	0.0853533	0.054769	-0.0615625	-0.0268451	0.0670959
-0.0520222	0.011925	-0.2065	0.160477	0.48255	0.0716336	0.0955645	-0.0493922	-0.0333099	0.0442503
0.129911	0.0526007	-0.0603333	0.160477	0.48255	-0.0448195	0.069841	0.0102004	-0.0484795	0.0578187
-0.0777333	0.124011	0.0947778	0.160477	0.48255	0.0912318	0.0338779	0.0467087	-0.000974657	0.0841023
0.0244444	-0.0750836	-0.0174444	0.160477	0.48255	0.00249044	-0.00408218	0.0345895	-0.000941466	0.0425894
-0.267911	-0.222866	0.0797222	0.160477	0.48255	0.154193	0.0205374	0.107799	0.0687918	0.0353093
0.259178	-0.186034	0.208333	0.160477	0.48255	-0.191397	-0.0734611	-0.0131548	-0.0280927	0.0287735
-0.203222	0.136689	-0.0976111	0.160477	0.48255	0.0931669	0.0538187	-0.038223	-0.0161019	0.0690219
-0.0962222	0.171589	0.110333	0.160477	0.48255	0.0914209	-0.00142759	0.0291396	-0.0109125	0.0851263
-0.260422	-0.170646	-0.154167	0.160477	0.48255	0.0305295	-0.149217	-0.129424	-0.00189746	0.0189846
-0.327089	-0.200979	0.187667	0.160477	0.48255	0.154368	0.0161397	0.0918431	0.0567229	0.0217676
0.0576	-0.165549	-0.149778	0.160477	0.48255	-0.0203271	-0.168343	-0.0713136	-0.00853623	0.0234374
-0.0353778	-0.234781	-0.236944	0.160477	0.48255	0.0170161	-0.150739	-0.125318	0.00658772	0.0248291
0.274133	0.160653	0.130389	0.160477	0.48255	-0.202783	-0.00903196	-0.00976002	-0.0769737	0.0584305
0	0	0	0.160477	0.48255	0.0791575	0.106952	0.0749736	0.0112334	0.0577974
0.166689	0.0460364	-0.112278	0.300353	-1.15115	-0.0704216	0.0801352	0.0135413	0.14602	-0.0788486
-0.235422	0.248701	-0.186333	0.300353	-1.15115	0.0994779	0.0180772	-0.00895572	0.153677	-0.0665277
0.154244	0.188111	0.1625	0.300353	-1.15115	-0.140523	-0.0480622	-0.0277221	0.111154	-0.0851715
-0.00164444	0.210286	0.140333	0.300353	-1.15115	0.0541548	-0.0714003	-0.00515538	0.152272	-0.0564701
0.0955111	-0.08834	0.000444444	0.300353	-1.15115	-0.0982453	-0.0639186	0.0235058	0.119991	-0.0409199
0.0783333	0.0288579	0.0415556	0.300353	-1.15115	0.00568771	0.127983	0.0637819	0.191122	-0.0516993
0.307356	0.102809	0.0666667	0.300353	-1.15115	-0.184858	0.0113431	0.0195943	0.115719	-0.0611003
0.189889	-0.100604	-0.125	0.300353	-1.15115	-0.0396667	-0.00650873	0.0176102	0.120703	-0.0571898
-0.136822	-0.0341121	0.0218889	0.300353	-1.15115	0.106291	0.13276	0.0607838	0.186731	-0.04076
0.200822	0.228497	0.230667	0.300353	-1.15115	-0.180024	-0.0557351	-0.0418763	0.09225	-0.0586738
-0.3084	-0.126591	-0.0680556	0.300353	-1.15115	0.0306366	-0.166198	-0.111807	0.0948873	-0.0426804
-0.180578	-0.02782	-0.00144444	0.300353	-1.15115	0.119809	0.140987	0.0730203	0.181828	-0.038597
-0.121889	-0.00867786	0.177333	0.300353	-1.15115	0.104196	0.133322	0.0286578	0.189778	-0.0450453
0.239622	-0.145844	-0.0393333	0.300353	-1.15115	-0.139684	-0.142479	-0.0220427	0.078019	-0.0369944
0.0036	0.0667114	-0.170389	0.300353	-1.15115	-0.00770331	0.0411639	-0.0369954	0.142526	-0.0835368
0.3252	-0.0659221	0.247556	0.300353	-1.15115	-0.148282	0.0389457	-0.00399594	0.108335	-0.0180577
-0.1652	0.0858964	-0.228889	0.300353	-1.15115	0.0885201	0.0426279	-0.0542316	0.15501	-0.0787397
-0.0520222	0.011925	-0.2065	0.300353	-1.15115	0.0847747	0.140394	-0.0362259	0.188537	-0.0541695
0.129911	0.0526007	-0.0603333	0.300353	-1.15115	-0.0382403	0.0754119	0.0209983	0.156755	-0.0762455
-0.0777333	0.124011	0.0947778	0.300353	-1.15115	0.0987758	0.0222546	0.041229	0.176533	-0.0596864
0.0244444	-0.0750836	-0.0174444	0.300353	-1.15115	-0.0121575	-0.00396452	0.0104381	0.124761	-0.0561853
-0.267911	-0.222866	0.0797222	0.300353	-1.15115	0.129812	-0.0398201	0.096034	0.108912	-0.050276
0.259178	-0.186034	0.208333	0.300353	-1.15115	-0.194842	-0.0886051	-0.00011024	0.085305	-0.0322628
-0.203222	0.136689	-0.0976111	0.300353	-1.15115	0.0981309	0.0450174	-0.0269761	0.162563	-0.0709019
-0.0962222	0.171589	0.110333	0.300353	-1.15115	0.100957	-0.00460104	0.0315048	0.178481	-0.0611688
-0.260422	-0.170646	-0.154167	0.300353	-1.15115	0.0259441	-0.170646	-0.125151	0.0859735	-0.0335958
-0.327089	-0.200979	0.187667	0.300353	-1.15115	0.147296	-0.0131454	0.095587	0.115475	-0.0385646
0.0576	-0.165549	-0.149778	0.300353	-1.15115	-0.027201	-0.176654	-0.08201	0.091834	-0.0402511
-0.0353778	-0.234781	-0.236944	0.300353	-1.15115	0.0248859	-0.184511	-0.133757	0.0881972	-0.033795
0.274133	0.160653	0.130389	0.300353	-1.15115	-0.201501	-0.0287859	-0.0168824	0.104883	-0.0675518
0	0	0	0.300353	-1.15115	0.0849962	0.145866	0.0727018	0.200369	-0.0398076
0.166689	0.0460364	-0.112278	0.0165866	1.11459	-0.0344973	0.0384089	0.00365304	-0.307497	0.0409544
-0.235422	0.248701	-0.186333	0.0165866	1.11459	0.0450766	-0.00351193	-0.0161452	-0.323769	0.0319824
0.154244	0.188111	0.1625	0.0165866	1.11459	-0.0627784	-0.00921704	-0.00536565	-0.275039	0.0426058
-0.00164444	0.210286	0.140333	0.0165866	1.11459	0.0231347	-0.0329574	0.00243367	-0.319794	0.0422607
0.0955111	-0.08834	0.000444444	0.0165866	1.11459	-0.0531987	-0.0433507	0.0097516	-0.241347	0.0234031
0.0783333	0.0288579	0.0415556	0.0165866	1.11459	0.00247464	0.0535377	0.0306752	-0.368063	0.0475222
0.307356	0.102809	0.0666667	0.0165866	1.11459	-0.105919	0.0145037	0.0155591	-0.255334	0.0342646
0.189889	-0.100604	-0.125	0.0165866	1.11459	-0.0386007	-0.0192552	0.00335768	-0.245366	0.0152979
-0.136822	-0.0341121	0.0218889	0.0165866	1.11459	0.0577093	0.067398	0.0307219	-0.398047	0.0506771
0.200822	0.228497	0.230667	0.0165866	1.11459	-0.0926263	-0.0189633	-0.022364	-0.211567	0.0270424
-0.3084	-0.126591	-0.0680556	0.0165866	1.11459	0.0281624	-0.0762366	-0.0472871	-0.234389	0.0358402
-0.180578	-0.02782	-0.00144444	0.0165866	1.11459	0.0858719	0.0747316	0.0427497	-0.380613	0.0473491
-0.121889	-0.00867786	0.177333	0.0165866	1.11459	0.0572016	0.0617521	0.0176757	-0.385254	0.0497009
0.239622	-0.145844	-0.0393333	0.0165866	1.11459	-0.0847396	-0.072776	-0.0123291	-0.167634	0.0227625
0.0036	0.0667114	-0.170389	0.0165866	1.11459	0.00474209	0.0278018	-0.019298	-0.331022	0.0507197
0.3252	-0.0659221	0.247556	0.0165866	1.11459	-0.0963598	0.0085809	-0.0139418	-0.222981	0.0153931
-0.1652	0.0858964	-0.228889	0.0165866	1.11459	0.0487892	0.0232283	-0.0290764	-0.349101	0.0534708
-0.0520222	0.011925	-0.2065	0.0165866	1.11459	0.0400896	0.0570109	-0.0205945	-0.357447	0.044383
0.129911	0.0526007	-0.0603333	0.0165866	1.11459	-0.0236672	0.0362815	0.00106538	-0.32386	0.0432558
-0.0777333	0.124011	0.0947778	0.0165866	1.11459	0.0493691	0.0176442	0.0287796	-0.370748	0.0572275
0.0244444	-0.0750836	-0.0174444	0.0165866	1.11459	0.00261269	0.00821258	0.018971	-0.30378	0.046194
-0.267911	-0.222866	0.0797222	0.0165866	1.11459	0.0818821	-0.0165977	0.0491609	-0.366627	0.0397757
0.259178	-0.186034	0.208333	0.0165866	1.11459	-0.105616	-0.0501671	-0.00607619	-0.173863	0.0201138
-0.203222	0.136689	-0.0976111	0.0165866	1.11459	0.0518969	0.0217875	-0.0219645	-0.352147	0.0491341
-0.0962222	0.171589	0.110333	0.0165866	1.11459	0.0481221	-0.000170871	0.0209411	-0.362096	0.0555062
-0.260422	-0.170646	-0.154167	0.0165866	1.11459	0.0208092	-0.0806981	-0.0582909	-0.209484	0.0255158
-0.327089	-0.200979	0.187667	0.0165866	1.11459	0.0813161	-0.0112924	0.0453572	-0.367244	0.0391349
0.0576	-0.165549	-0.149778	0.0165866	1.11459	-0.0154906	-0.0901413	-0.0357875	-0.199982	0.0284952
-0.0353778	-0.234781	-0.236944	0.0165866	1.11459	0.0119036	-0.0878202	-0.0576476	-0.205036	0.0297294
0.274133	0.160653	0.130389	0.0165866	1.11459	-0.106906	-0.00110006	-0.00135521	-0.240475	0.0345515
0	0	0	0.0165866	1.11459	0.0341994	0.0668484	0.0315583	-0.388305	0.0434008
0.166689	0.0460364	-0.112278	0	-0.996045	-0.0339773	0.0325552	0.0014855	-0.258321	-0.0271316
-0.235422	0.248701	-0.186333	0	-0.996045	0.0567901	0.00562255	-0.0134022	-0.288727	-0.0123482
0.154244	0.188111	0.1625	0	-0.996045	-0.0653299	-0.0206279	-0.0055086	-0.20041	-0.0295846
-0.00164444	0.210286	0.140333	0	-0.996045	0.0222734	-0.0266948	0.00298	-0.261541	-0.0181954
0.0955111	-0.08834	0.000444444	0	-0.996045	-0.0504711	-0.0210947	0.0139923	-0.217712	-0.014519
0.0783333	0.0288579	0.0415556	0	-0.996045	-0.00320182	0.0494754	0.0321383	-0.315181	-0.0230844
0.307356	0.102809	0.0666667	0	-0.996045	-0.0884401	0.00492882	0.0133764	-0.216254	-0.0250613
0.189889	-0.100604	-0.125	0	-0.996045	-0.0277659	0.0018631	0.00350732	-0.21642	-0.0160918
-0.136822	-0.0341121	0.0218889	0	-0.996045	0.0513096	0.0605219	0.0318194	-0.368169	-0.0206339
0.200822	0.228497	0.230667	0	-0.996045	-0.0881263	-0.0245331	-0.0154934	-0.172167	-0.0227941
-0.3084	-0.126591	-0.0680556	0	-0.996045	0.0260485	-0.0662496	-0.0463981	-0.202755	-0.0141186
-0.180578	-0.02782	-0.00144444	0	-0.996045	0.0794963	0.0696119	0.044902	-0.360604	-0.0205587
-0.121889	-0.00867786	0.177333	0	-0.996045	0.0482361	0.0592326	0.0161159	-0.355423	-0.0238769
0.239622	-0.145844	-0.0393333	0	-0.996045	-0.0766691	-0.0619233	-0.0104817	-0.151359	-0.0147846
0.0036	0.0667114	-0.170389	0	-0.996045	-0.00403454	0.0166558	-0.0209879	-0.262696	-0.0282397
0.3252	-0.0659221	0.247556	0	-0.996045	-0.0746538	0.0200295	-0.00282129	-0.222446	-0.00909308
-0.1652	0.0858964	-0.228889	0	-0.996045	0.0430582	0.0112284	-0.0294085	-0.297534	-0.0262167
-0.0520222	0.011925	-0.2065	0	-0.996045	0.0368166	0.0513409	-0.0181933	-0.328423	-0.0236163
0.129911	0.0526007	-0.0603333	0	-0.996045	-0.0254153	0.0296935	0.00401248	-0.27091	-0.0253644
-0.0777333	0.124011	0.0947778	0	-0.996045	0.0406154	0.00589002	0.0215709	-0.318161	-0.0289281
0.0244444	-0.0750836	-0.0174444	0	-0.996045	-0.00228453	0.0104431	0.0129467	-0.256385	-0.0204128
-0.267911	-0.222866	0.0797222	0	-0.996045	0.0751151	-0.00531358	0.0441899	-0.315208	-0.0154056
0.259178	-0.186034	0.208333	0	-0.996045	-0.0952521	-0.0426784	-0.00210637	-0.160607	-0.0153521
-0.203222	0.136689	-0.0976111	0	-0.996045	0.0502142	0.0106258	-0.0202691	-0.306239	-0.0243505
-0.0962222	0.171589	0.110333	0	-0.996045	0.0407981	-0.00764775	0.0146011	-0.303659	-0.0268029
-0.260422	-0.170646	-0.154167	0	-0.996045	0.0269198	-0.0630308	-0.0491028	-0.191003	-0.00992712
-0.327089	-0.200979	0.187667	0	-0.996045	0.0782295	-0.00119031	0.037694	-0.331735	-0.0120494
0.0576	-0.165549	-0.149778	0	-0.996045	-0.0180238	-0.0696503	-0.0332545	-0.175017	-0.0156021
-0.0353778	-0.234781	-0.236944	0	-0.996045	0.0117714	-0.0683655	-0.0517467	-0.182236	-0.0128128
0.274133	0.160653	0.130389	0	-0.996045	-0.0947525	-0.012026	-0.0030305	-0.18651	-0.026795
0	0	0	0	-0.996045	0.0304924	0.0602409	0.0369884	-0.360068	-0.0231354
0.166689	0.0460364	-0.112278	0.285781	-0.0292145	-0.0766776	0.0805383	0.0234339	0.125125	-0.052924
-0.235422	0.248701	-0.186333	0.285781	-0.0292145	0.105602	0.0262245	0.00447102	0.162356	-0.0425778
0.154244	0.188111	0.1625	0.285781	-0.0292145	-0.142905	-0.043137	-0.0378094	0.0940522	-0.0843539
-0.00164444	0.210286	0.140333	0.285781	-0.0292145	0.0491155	-0.0749059	-0.0198504	0.142877	-0.0699589
0.0955111	-0.08834	0.000444444	0.285781	-0.0292145	-0.106991	-0.0773877	0.017574	0.0943945	-0.039213
0.0783333	0.0288579	0.0415556	0.285781	-0.0292145	-0.00289231	0.119609	0.0593501	0.174474	-0.0616136
0.307356	0.102809	0.0666667	0.285781	-0.0292145	-0.191106	0.0156595	0.0166267	0.0994202	-0.0548421
0.189889	-0.100604	-0.125	0.285781	-0.0292145	-0.0437358	-0.0126228	0.0320312	0.0967581	-0.0288163
-0.136822	-0.0341121	0.0218889	0.285781	-0.0292145	0.112063	0.131541	0.0545012	0.183547	-0.0441669
0.200822	0.228497	0.230667	0.285781	-0.0292145	-0.182631	-0.0467162	-0.0530293	0.0768729	-0.0558088
-0.3084	-0.126591	-0.0680556	0.285781	-0.0292145	0.0327826	-0.17601	-0.111024	0.0930637	-0.037559
-0.180578	-0.02782	-0.00144444	0.285781	-0.0292145	0.126194	0.13911	0.0672212	0.179939	-0.0406655
-0.121889	-0.00867786	0.177333	0.285781	-0.0292145	0.116342	0.132828	0.022651	0.187734	-0.0452804
0.239622	-0.145844	-0.0393333	0.285781	-0.0292145	-0.143743	-0.140492	-0.0204706	0.0647353	-0.0291056
0.0036	0.0667114	-0.170389	0.285781	-0.0292145	-0.00934046	0.0448358	-0.0219593	0.140363	-0.0712451
0.3252	-0.0659221	0.247556	0.285781	-0.0292145	-0.172504	0.0236066	-0.0256973	0.0783069	-0.0394028
-0.1652	0.0858964	-0.228889	0.285781	-0.0292145	0.0920412	0.0484233	-0.04209	0.160009	-0.0607178
-0.0520222	0.011925	-0.2065	0.285781	-0.0292145	0.0891994	0.138451	-0.0219911	0.190246	-0.0429236
0.129911	0.0526007	-0.0603333	0.285781	-0.0292145	-0.0446047	0.078324	0.0291255	0.139923	-0.0564682
-0.0777333	0.124011	0.0947778	0.285781	-0.0292145	0.0986533	0.0226022	0.033361	0.169924	-0.0636482
0.0244444	-0.0750836	-0.0174444	0.285781	-0.0292145	-0.0112578	-0.00985021	0.0181871	0.11831	-0.0541122
-0.267911	-0.222866	0.0797222	0.285781	-0.0292145	0.140163	-0.0269016	0.102525	0.119595	-0.0382997
0.259178	-0.186034	0.208333	0.285781	-0.0292145	-0.203334	-0.0893295	-0.00829379	0.062124	-0.0295656
-0.203222	0.136689	-0.0976111	0.285781	-0.0292145	0.103295	0.0487026	-0.0188376	0.165747	-0.0572702
-0.0962222	0.171589	0.110333	0.285781	-0.0292145	0.100046	-0.00553755	0.0242957	0.173465	-0.0662073
-0.260422	-0.170646	-0.154167	0.285781	-0.0292145	0.0247263	-0.180918	-0.121825	0.0863289	-0.0271382
-0.327089	-0.200979	0.187667	0.285781	-0.0292145	0.159119	-0.00600231	0.0944643	0.123632	-0.0374067
0.0576	-0.165549	-0.149778	0.285781	-0.0292145	-0.0270751	-0.180557	-0.0693258	0.0886449	-0.031367
-0.0353778	-0.234781	-0.236944	0.285781	-0.0292145	0.0232713	-0.18853	-0.132383	0.0891505	-0.0299154
0.274133	0.160653	0.130389	0.285781	-0.0292145	-0.207982	-0.0248452	-0.024719	0.0872731	-0.0697091
0	0	0	0.285781	-0.0292145	0.0886786	0.146182	0.0710013	0.195021	-0.0399474
0.166689	0.0460364	-0.112278	0.292132	1.34609	-0.0521805	0.0925857	0.0257066	0.209805	0.117409
-0.235422	0.248701	-0.186333	0.292132	1.34609	0.0826184	0.0371289	-0.00904942	0.215939	0.0964508
0.154244	0.188111	0.1625	0.292132	1.34609	-0.104182	0.00708994	-0.0176886	0.186205	0.145276
-0.00164444	0.210286	0.140333	0.292132	1.34609	0.0560592	-0.0325548	0.00311317	0.199192	0.13156
0.0955111	-0.08834	0.000444444	0.292132	1.34609	-0.0912758	-0.119985	0.00823406	0.148514	0.0604563
0.0783333	0.0288579	0.0415556	0.292132	1.34609	0.0351006	0.117066	0.0557483	0.21638	0.113772
0.307356	0.102809	0.0666667	0.292132	1.34609	-0.232082	0.0345544	0.0173919	0.1478	0.0763558
0.189889	-0.100604	-0.125	0.292132	1.34609	-0.0400389	-0.04332	0.0280452	0.171168	0.0630603
-0.136822	-0.0341121	0.0218889	0.292132	1.34609	0.113224	0.122391	0.0501848	0.204647	0.0880411
0.200822	0.228497	0.230667	0.292132	1.34609	-0.205507	-0.0214786	-0.0676705	0.125908	0.0742968
-0.3084	-0.126591	-0.0680556	0.292132	1.34609	0.0450742	-0.196109	-0.106262	0.136131	0.086426
-0.180578	-0.02782	-0.00144444	0.292132	1.34609	0.123967	0.127858	0.0527388	0.201707	0.0787883
-0.121889	-0.00867786	0.177333	0.292132	1.34609	0.11139	0.109838	0.0220354	0.209164	0.0866864
0.239622	-0.145844	-0.0393333	0.292132	1.34609	-0.160441	-0.163653	-0.0268362	0.106213	0.0524657
0.0036	0.0667114	-0.170389	0.292132	1.34609	0.0286051	0.0896286	-0.0174337	0.214789	0.14935
0.3252	-0.0659221	0.247556	0.292132	1.34609	-0.203865	0.00710513	-0.0473523	0.114826	0.0186812
-0.1652	0.0858964	-0.228889	0.292132	1.34609	0.0960654	0.0861634	-0.0313675	0.219178	0.130774
-0.0520222	0.011925	-0.2065	0.292132	1.34609	0.0889466	0.137516	-0.0193568	0.233541	0.0985521
0.129911	0.0526007	-0.0603333	0.292132	1.34609	-0.0210195	0.0957953	0.0250535	0.212008	0.118419
-0.0777333	0.124011	0.0947778	0.292132	1.34609	0.103726	0.0503853	0.0412944	0.21031	0.125608
0.0244444	-0.0750836	-0.0174444	0.292132	1.34609	0.0174004	-0.0154694	0.0184627	0.168404	0.101016
-0.267911	-0.222866	0.0797222	0.292132	1.34609	0.15912	-0.034994	0.118534	0.157843	0.107232
0.259178	-0.186034	0.208333	0.292132	1.34609	-0.216899	-0.10397	-0.0208922	0.104106	0.0425842
-0.203222	0.136689	-0.0976111	0.292132	1.34609	0.0988708	0.0808384	-0.0146384	0.219267	0.121494
-0.0962222	0.171589	0.110333	0.292132	1.34609	0.102385	0.0298875	0.0328969	0.215537	0.129304
-0.260422	-0.170646	-0.154167	0.292132	1.34609	0.0164499	-0.225104	-0.133559	0.119471	0.0613939
-0.327089	-0.200979	0.187667	0.292132	1.34609	0.173154	-0.0234872	0.10709	0.16452	0.0985507
0.0576	-0.165549	-0.149778	0.292132	1.34609	-0.0180394	-0.243163	-0.0846113	0.126648	0.0728768
-0.0353778	-0.234781	-0.236944	0.292132	1.34609	0.0145772	-0.23515	-0.146795	0.111329	0.0601109
0.274133	0.160653	0.130389	0.292132	1.34609	-0.234343	0.0115834	-0.00482579	0.147974	0.0991555
0	0	0	0.292132	1.34609	0.0880081	0.131764	0.0557128	0.21705	0.080335
0.166689	0.0460364	-0.112278	0.182282	-1.00375	-0.0826804	0.0627757	0.0147816	0.0132238	-0.0339591
-0.235422	0.248701	-0.186333	0.182282	-1.00375	0.105628	0.00243999	-0.0128785	0.0376008	-0.0138324
0.154244	0.188111	0.1625	0.182282	-1.00375	-0.133221	-0.0445713	-0.0308269	-0.00050868	-0.0426422
-0.00164444	0.210286	0.140333	0.182282	-1.00375	0.0383359	-0.0728883	-0.0133877	0.0173364	-0.0320214
0.0955111	-0.08834	0.000444444	0.182282	-1.00375	-0.113419	-0.0496957	0.0182035	0.0139116	-0.0215356
0.0783333	0.0288579	0.0415556	0.182282	-1.00375	-0.0151477	0.0886942	0.0556331	0.0273819	-0.0397002
0.307356	0.102809	0.0666667	0.182282	-1.00375	-0.186756	0.0104288	0.0180688	0.000398014	-0.0330989
0.189889	-0.100604	-0.125	0.182282	-1.00375	-0.0621599	-0.00514364	0.0126235	0.0127445	-0.0238552
-0.136822	-0.0341121	0.0218889	0.182282	-1.00375	0.120469	0.10451	0.0584807	0.0536903	-0.0252745
0.200822	0.228497	0.230667	0.182282	-1.00375	-0.172115	-0.0445534	-0.0411794	-0.00405217	-0.0309819
-0.3084	-0.126591	-0.0680556	0.182282	-1.00375	0.0421752	-0.135054	-0.112127	0.0339053	-0.0163217
-0.180578	-0.02782	-0.00144444	0.182282	-1.00375	0.142958	0.109115	0.0678428	0.0543612	-0.0193415
-0.121889	-0.00867786	0.177333	0.182282	-1.00375	0.109084	0.0985112	0.0217127	0.0402343	-0.0296558
0.239622	-0.145844	-0.0393333	0.182282	-1.00375	-0.144057	-0.11454	-0.0166458	0.00671879	-0.0187288
0.0036	0.0667114	-0.170389	0.182282	-1.00375	-0.00482018	0.0384463	-0.0212214	0.038958	-0.0437162
0.3252	-0.0659221	0.247556	0.182282	-1.00375	-0.175381	0.0224609	-0.0148971	-0.0292403	-0.00991236
-0.1652	0.0858964	-0.228889	0.182282	-1.00375	0.0981774	0.0375417	-0.0429774	0.0524097	-0.0288047
-0.0520222	0.011925	-0.2065	0.182282	-1.00375	0.0828147	0.10236	-0.0283729	0.0442287	-0.0232909
0.129911	0.0526007	-0.0603333	0.182282	-1.00375	-0.0579162	0.060571	0.0241272	0.0181105	-0.0400437
-0.0777333	0.124011	0.0947778	0.182282	-1.00375	0.0844198	0.00894429	0.032023	0.0402673	-0.0410553
0.0244444	-0.0750836	-0.0174444	0.182282	-1.00375	-0.00883571	0.0103481	0.0243699	0.0434034	-0.0338008
-0.267911	-0.222866	0.0797222	0.182282	-1.00375	0.148603	0.0201243	0.0955321	0.0809262	-0.0264402
0.259178	-0.186034	0.208333	0.182282	-1.00375	-0.202171	-0.06511	-0.00921064	0.00230031	-0.01841
-0.203222	0.136689	-0.0976111	0.182282	-1.00375	0.110919	0.0375581	-0.0191844	0.0600562	-0.0273677
-0.0962222	0.171589	0.110333	0.182282	-1.00375	0.0852383	-0.0256262	0.0163548	0.0325324	-0.0409602
-0.260422	-0.170646	-0.154167	0.182282	-1.00375	0.0427141	-0.13332	-0.118631	0.0384844	-0.00727295
-0.327089	-0.200979	0.187667	0.182282	-1.00375	0.163643	0.0408715	0.0944338	0.0770249	-0.0146662
0.0576	-0.165549	-0.149778	0.182282	-1.00375	-0.0321208	-0.140536	-0.0639138	0.0253076	-0.0194535
-0.0353778	-0.234781	-0.236944	0.182282	-1.00375	0.0222988	-0.144291	-0.116687	0.030254	-0.0194898
0.274133	0.160653	0.130389	0.182282	-1.00375	-0.190705	-0.0261204	-0.0201314	-0.00547932	-0.0366093
0	0	0	0.182282	-1.00375	0.0732587	0.10908	0.0654621	0.0390839	-0.0325918
0.166689	0.0460364	-0.112278	0.301493	0.461076	-0.0563926	0.0925931	0.0263544	0.161581	0.0137809
-0.235422	0.248701	-0.186333	0.301493	0.461076	0.0962623	0.0380245	0.00364822	0.177674	0.0127051
0.154244	0.188111	0.1625	0.301493	0.461076	-0.125068	-0.0328751	-0.0347663	0.124317	-0.00644891
-0.00164444	0.210286	0.140333	0.301493	0.461076	0.044535	-0.0608624	-0.014047	0.149644	-0.00624593
0.0955111	-0.08834	0.000444444	0.301493	0.461076	-0.0880084	-0.0848194	0.0175706	0.125797	-0.00232193
0.0783333	0.0288579	0.0415556	0.301493	0.461076	0.00916725	0.123681	0.0608635	0.188038	-7.96301e-05
0.307356	0.102809	0.0666667	0.301493	0.461076	-0.18892	0.0261998	0.0159352	0.119468	0.00771123
0.189889	-0.100604	-0.125	0.301493	0.461076	-0.0201672	-0.0144078	0.0341398	0.141836	0.0112321
-0.136822	-0.0341121	0.0218889	0.301493	0.461076	0.105013	0.124656	0.0554697	0.181945	-0.00152172
0.200822	0.228497	0.230667	0.301493	0.461076	-0.174336	-0.0429345	-0.0574091	0.0928464	-0.00226299
-0.3084	-0.126591	-0.0680556	0.301493	0.461076	0.0207647	-0.194118	-0.102414	0.101426	-0.0122766
-0.180578	-0.02782	-0.00144444	0.301493	0.461076	0.117554	0.136445	0.0644274	0.17761	0.000430572
-0.121889	-0.00867786	0.177333	0.301493	0.461076	0.10685	0.129107	0.0231676	0.184209	-0.00102883
0.239622	-0.145844	-0.0393333	0.301493	0.461076	-0.128709	-0.151709	-0.0221249	0.0878663	0.0108349
0.0036	0.0667114	-0.170389	0.301493	0.461076	-0.00490899	0.0653937	-0.0257809	0.15538	0.0056074
0.3252	-0.0659221	0.247556	0.301493	0.461076	-0.152089	0.0207433	-0.0344881	0.103384	-0.0104495
-0.1652	0.0858964	-0.228889	0.301493	0.461076	0.0930707	0.0710725	-0.0346043	0.175905	0.0192061
-0.0520222	0.011925	-0.2065	0.301493	0.461076	0.0827215	0.140414	-0.0218697	0.197082	0.00780523
0.129911	0.0526007	-0.0603333	0.301493	0.461076	-0.0273933	0.0938486	0.0299482	0.16926	0.0148388
-0.0777333	0.124011	0.0947778	0.301493	0.461076	0.100101	0.0459489	0.0383641	0.173625	0.0134295
0.0244444	-0.0750836	-0.0174444	0.301493	0.461076	-0.00754754	-0.017381	0.0182408	0.129252	-0.00936037
-0.267911	-0.222866	0.0797222	0.301493	0.461076	0.122692	-0.0551527	0.0984161	0.112422	-0.0200873
0.259178	-0.186034	0.208333	0.301493	0.461076	-0.173718	-0.0872091	-0.00375477	0.0892715	0.0120622
-0.203222	0.136689	-0.0976111	0.301493	0.461076	0.0967616	0.0664241	-0.0179411	0.177315	0.0115691
-0.0962222	0.171589	0.110333	0.301493	0.461076	0.102798	0.0169429	0.0287216	0.177295	0.0095297
-0.260422	-0.170646	-0.154167	0.301493	0.461076	0.0156107	-0.203609	-0.122003	0.0930159	-0.00865631
-0.327089	-0.200979	0.187667	0.301493	0.461076	0.129544	-0.0449122	0.0893817	0.116789	-0.0306572
0.0576	-0.165549	-0.149778	0.301493	0.461076	-0.0249427	-0.206258	-0.0797727	0.0975322	-0.00331765
-0.0353778	-0.234781	-0.236944	0.301493	0.461076	0.0175375	-0.209794	-0.131871	0.0932219	-0.00110812
0.274133	0.160653	0.130389	0.301493	0.461076	-0.203425	-0.0180357	-0.0204573	0.107648	-0.00294707
0	0	0	0.301493	0.461076	0.0811356	0.144127	0.0680172	0.19308	0.00138769
0.166689	0.0460364	-0.112278	0.060133	-1.61558	-0.0293089	0.0296313	-0.00254457	-0.24562	-0.034829
-0.235422	0.248701	-0.186333	0.060133	-1.61558	0.0505802	-0.00216774	-0.0156292	-0.26132	-0.0344335
0.154244	0.188111	0.1625	0.060133	-1.61558	-0.0591034	-0.0243729	-0.00320644	-0.194628	-0.0336675
-0.00164444	0.210286	0.140333	0.060133	-1.61558	0.0181888	-0.0327944	0.00534181	-0.247417	-0.0335592
0.0955111	-0.08834	0.000444444	0.060133	-1.61558	-0.0383543	-0.00168209	0.0240842	-0.240188	0.0111208
0.0783333	0.0288579	0.0415556	0.060133	-1.61558	-0.0018525	0.0485746	0.0291916	-0.304793	-0.0312641
0.307356	0.102809	0.0666667	0.060133	-1.61558	-0.081842	0.00128642	0.011643	-0.20818	-0.031114
0.189889	-0.100604	-0.125	0.060133	-1.61558	-0.0227024	0.0200136	0.00368457	-0.232354	-0.00281796
-0.136822	-0.0341121	0.0218889	0.060133	-1.61558	0.0455788	0.0611287	0.02999	-0.356025	-0.0330485
0.200822	0.228497	0.230667	0.060133	-1.61558	-0.0812084	-0.0275288	-0.0130578	-0.168768	-0.0260695
-0.3084	-0.126591	-0.0680556	0.060133	-1.61558	0.0231539	-0.0597113	-0.0467759	-0.200009	-0.0214977
-0.180578	-0.02782	-0.00144444	0.060133	-1.61558	0.0760907	0.0699132	0.0483199	-0.344033	-0.0300357
-0.121889	-0.00867786	0.177333	0.060133	-1.61558	0.0434646	0.0609805	0.0176056	-0.34479	-0.032976
0.239622	-0.145844	-0.0393333	0.060133	-1.61558	-0.0737027	-0.0598971	-0.0132046	-0.152487	-0.0171364
0.0036	0.0667114	-0.170389	0.060133	-1.61558	-0.00210917	0.0129373	-0.0237777	-0.245777	-0.0398692
0.3252	-0.0659221	0.247556	0.060133	-1.61558	-0.0577059	0.0262696	0.00533252	-0.233257	0.0116371
-0.1652	0.0858964	-0.228889	0.060133	-1.61558	0.0388448	0.00570744	-0.0299793	-0.272047	-0.0438002
-0.0520222	0.011925	-0.2065	0.060133	-1.61558	0.0327903	0.050419	-0.0206926	-0.309967	-0.0378633
0.129911	0.0526007	-0.0603333	0.060133	-1.61558	-0.0214406	0.0258454	0.000129168	-0.254872	-0.0349287
-0.0777333	0.124011	0.0947778	0.060133	-1.61558	0.0361135	0.00162587	0.0204967	-0.297103	-0.0460808
0.0244444	-0.0750836	-0.0174444	0.060133	-1.61558	-0.00118371	0.0217416	0.0141032	-0.266742	-0.0135271
-0.267911	-0.222866	0.0797222	0.060133	-1.61558	0.0714467	-0.00102945	0.042762	-0.314216	-0.0254706
0.259178	-0.186034	0.208333	0.060133	-1.61558	-0.0913968	-0.0412412	-0.00138622	-0.168099	-0.0141486
-0.203222	0.136689	-0.0976111	0.060133	-1.61558	0.0453062	0.00493631	-0.0225816	-0.279805	-0.0438083
-0.0962222	0.171589	0.110333	0.060133	-1.61558	0.0355663	-0.0138111	0.0151464	-0.283056	-0.0442239
-0.260422	-0.170646	-0.154167	0.060133	-1.61558	0.0240714	-0.0579821	-0.0502823	-0.185999	-0.0183912
-0.327089	-0.200979	0.187667	0.060133	-1.61558	0.0739506	0.00377089	0.0373677	-0.326619	-0.018473
0.0576	-0.165549	-0.149778	0.060133	-1.61558	-0.0167451	-0.0671024	-0.0352482	-0.174224	-0.0198708
-0.0353778	-0.234781	-0.236944	0.060133	-1.61558	0.00985673	-0.0656517	-0.0519657	-0.182374	-0.0204897
0.274133	0.160653	0.130389	0.060133	-1.61558	-0.0879005	-0.015468	-0.00116732	-0.181265	-0.0308318
0	0	0	0.060133	-1.61558	0.0255293	0.0613794	0.0393128	-0.348131	-0.0305657
0.166689	0.0460364	-0.112278	0.0539598	-0.086861	-0.0271838	0.0333015	0.00541961	-0.268688	-0.0268906
-0.235422	0.248701	-0.186333	0.0539598	-0.086861	0.0513274	0.00108095	-0.0121256	-0.294842	-0.0287002
0.154244	0.188111	0.1625	0.0539598	-0.086861	-0.0580674	-0.0183728	-0.00777691	-0.20293	-0.0351246
-0.00164444	0.210286	0.140333	0.0539598	-0.086861	0.0182408	-0.028931	-0.000831217	-0.258563	-0.0363034
0.0955111	-0.08834	0.000444444	0.0539598	-0.086861	-0.0486252	-0.0232602	0.013099	-0.223314	-0.0241112
0.0783333	0.0288579	0.0415556	0.0539598	-0.086861	-0.00548531	0.0471191	0.0293763	-0.319571	-0.0390258
0.307356	0.102809	0.0666667	0.0539598	-0.086861	-0.0834207	0.00693807	0.0127865	-0.221936	-0.0298226
0.189889	-0.100604	-0.125	0.0539598	-0.086861	-0.0201944	0.00419262	0.0127039	-0.228048	-0.0140804
-0.136822	-0.0341121	0.0218889	0.0539598	-0.086861	0.0489082	0.0588969	0.0296081	-0.372145	-0.0383899
0.200822	0.228497	0.230667	0.0539598	-0.086861	-0.0798618	-0.0216282	-0.0175741	-0.176658	-0.0276264
-0.3084	-0.126591	-0.0680556	0.0539598	-0.086861	0.0233658	-0.0651541	-0.0450204	-0.205051	-0.0247913
-0.180578	-0.02782	-0.00144444	0.0539598	-0.086861	0.0770675	0.066453	0.0429617	-0.366378	-0.0414467
-0.121889	-0.00867786	0.177333	0.0539598	-0.086861	0.0483593	0.0589589	0.0144519	-0.356574	-0.0382367
0.239622	-0.145844	-0.0393333	0.0539598	-0.086861	-0.0725342	-0.0604634	-0.0112445	-0.156171	-0.0197374
0.0036	0.0667114	-0.170389	0.0539598	-0.086861	-0.00563567	0.0176639	-0.015823	-0.267299	-0.0355464
0.3252	-0.0659221	0.247556	0.0539598	-0.086861	-0.0748641	0.0131232	-0.00969334	-0.221758	-0.0265785
-0.1652	0.0858964	-0.228889	0.0539598	-0.086861	0.0400355	0.0134389	-0.0264885	-0.298218	-0.0349798
-0.0520222	0.011925	-0.2065	0.0539598	-0.086861	0.035943	0.0523628	-0.0127567	-0.330376	-0.030739
0.129911	0.0526007	-0.0603333	0.0539598	-0.086861	-0.022581	0.0302451	0.00468979	-0.280348	-0.0304089
-0.0777333	0.124011	0.0947778	0.0539598	-0.086861	0.0387559	0.00775179	0.0195811	-0.318192	-0.0409016
0.0244444	-0.0750836	-0.0174444	0.0539598	-0.086861	-0.00458366	0.00874327	0.0159964	-0.261889	-0.03289
-0.267911	-0.222866	0.0797222	0.0539598	-0.086861	0.0722495	-0.00725884	0.0446592	-0.330831	-0.0308461
0.259178	-0.186034	0.208333	0.0539598	-0.086861	-0.0899967	-0.0403822	-0.00348821	-0.165613	-0.0206648
-0.203222	0.136689	-0.0976111	0.0539598	-0.086861	0.0478362	0.0118919	-0.0178145	-0.30587	-0.033536
-0.0962222	0.171589	0.110333	0.0539598	-0.086861	0.0367224	-0.00834066	0.0126838	-0.30449	-0.0420627
-0.260422	-0.170646	-0.154167	0.0539598	-0.086861	0.0225813	-0.0635265	-0.0482586	-0.193175	-0.0209091
-0.327089	-0.200979	0.187667	0.0539598	-0.086861	0.0735054	-0.000638576	0.0362841	-0.339853	-0.0294903
0.0576	-0.165549	-0.149778	0.0539598	-0.086861	-0.016681	-0.0693808	-0.0290738	-0.179381	-0.0214537
-0.0353778	-0.234781	-0.236944	0.0539598	-0.086861	0.0106821	-0.0703495	-0.0493443	-0.186329	-0.0224276
0.274133	0.160653	0.130389	0.0539598	-0.086861	-0.0885142	-0.00951459	-0.00471255	-0.188241	-0.0323661
0	0	0	0.0539598	-0.086861	0.0296021	0.0624502	0.0360736	-0.363761	-0.0346807
0.166689	0.0460364	-0.112278	0.0589084	-0.684621	-0.030545	0.0328536	0.00450785	-0.265472	-0.0233924
-0.235422	0.248701	-0.186333	0.0589084	-0.684621	0.0536899	-0.000114412	-0.0104819	-0.292503	-0.0180637
0.154244	0.188111	0.1625	0.0589084	-0.684621	-0.0613098	-0.0196891	-0.00775032	-0.201375	-0.0315732
-0.00164444	0.210286	0.140333	0.0589084	-0.684621	0.0172441	-0.0308303	-0.00151292	-0.259276	-0.0310043
0.0955111	-0.08834	0.000444444	0.0589084	-0.684621	-0.0505238	-0.0226706	0.0129809	-0.221999	-0.0183349
0.0783333	0.0288579	0.0415556	0.0589084	-0.684621	-0.00588295	0.0473939	0.0305907	-0.320238	-0.0312723
0.307356	0.102809	0.0666667	0.0589084	-0.684621	-0.0863434	0.00673651	0.0125597	-0.219906	-0.0248989
0.189889	-0.100604	-0.125	0.0589084	-0.684621	-0.0227897	0.0028208	0.0125731	-0.221965	-0.00904593
-0.136822	-0.0341121	0.0218889	0.0589084	-0.684621	0.0504811	0.060008	0.029844	-0.374565	-0.0272456
0.200822	0.228497	0.230667	0.0589084	-0.684621	-0.0822368	-0.0230184	-0.0183085	-0.175074	-0.0241365
-0.3084	-0.126591	-0.0680556	0.0589084	-0.684621	0.0262575	-0.0649004	-0.045671	-0.203228	-0.0139762
-0.180578	-0.02782	-0.00144444	0.0589084	-0.684621	0.0821602	0.0673353	0.0452203	-0.364463	-0.0277619
-0.121889	-0.00867786	0.177333	0.0589084	-0.684621	0.0483482	0.0599783	0.0143405	-0.358777	-0.0291151
0.239622	-0.145844	-0.0393333	0.0589084	-0.684621	-0.0755776	-0.0612037	-0.011272	-0.153851	-0.0148258
0.0036	0.0667114	-0.170389	0.0589084	-0.684621	-0.00662671	0.0168401	-0.0158155	-0.266119	-0.0289292
0.3252	-0.0659221	0.247556	0.0589084	-0.684621	-0.0771317	0.0138935	-0.00921146	-0.223064	-0.0206547
-0.1652	0.0858964	-0.228889	0.0589084	-0.684621	0.0411886	0.0112251	-0.0266318	-0.296943	-0.026313
-0.0520222	0.011925	-0.2065	0.0589084	-0.684621	0.0354279	0.0513671	-0.013276	-0.330826	-0.0239296
0.129911	0.0526007	-0.0603333	0.0589084	-0.684621	-0.0233713	0.0298025	0.00497155	-0.278673	-0.0243982
-0.0777333	0.124011	0.0947778	0.0589084	-0.684621	0.0381281	0.00707775	0.0196656	-0.318421	-0.0341382
0.0244444	-0.0750836	-0.0174444	0.0589084	-0.684621	-0.00651661	0.00818846	0.014442	-0.261721	-0.0279356
-0.267911	-0.222866	0.0797222	0.0589084	-0.684621	0.0812365	-0.000700925	0.0441996	-0.3261	-0.0106853
0.259178	-0.186034	0.208333	0.0589084	-0.684621	-0.0930429	-0.0409353	-0.0042262	-0.163306	-0.0159991
-0.203222	0.136689	-0.0976111	0.0589084	-0.684621	0.0483337	0.00930815	-0.019252	-0.305798	-0.0266162
-0.0962222	0.171589	0.110333	0.0589084	-0.684621	0.0364941	-0.00923013	0.0128614	-0.304871	-0.0354254
-0.260422	-0.170646	-0.154167	0.0589084	-0.684621	0.0267589	-0.0605681	-0.0454422	-0.190156	-0.00616823
-0.327089	-0.200979	0.187667	0.0589084	-0.684621	0.0827147	0.00340862	0.0353612	-0.337236	-0.0106882
0.0576	-0.165549	-0.149778	0.0589084	-0.684621	-0.0196616	-0.0691864	-0.0288041	-0.177175	-0.0147148
-0.0353778	-0.234781	-0.236944	0.0589084	-0.684621	0.00793223	-0.0694906	-0.0479701	-0.183991	-0.0144482
0.274133	0.160653	0.130389	0.0589084	-0.684621	-0.0912332	-0.0107786	-0.0047733	-0.187769	-0.0282194
0	0	0	0.0589084	-0.684621	0.0288433	0.0622967	0.035596	-0.363456	-0.0282796
0.166689	0.0460364	-0.112278	0.443962	-0.71853	-0.065393	0.0972373	0.0216495	0.217033	-0.0649674
-0.235422	0.248701	-0.186333	0.443962	-0.71853	0.10878	0.0402772	0.0034202	0.217193	-0.0287291
0.154244	0.188111	0.1625	0.443962	-0.71853	-0.145575	-0.0512356	-0.0328148	0.162986	-0.0852468
-0.00164444	0.210286	0.140333	0.443962	-0.71853	0.0516759	-0.0611938	-0.0135973	0.206267	-0.0505922
0.0955111	-0.08834	0.000444444	0.443962	-0.71853	-0.0900224	-0.0692241	0.0190729	0.169151	-0.0322188
0.0783333	0.0288579	0.0415556	0.443962	-0.71853	0.002327	0.128698	0.0594299	0.236134	-0.0464697
0.307356	0.102809	0.0666667	0.443962	-0.71853	-0.174722	0.00690847	0.0195832	0.179924	-0.0661789
0.189889	-0.100604	-0.125	0.443962	-0.71853	-0.0389978	-0.0136051	0.0125657	0.162315	-0.0446149
-0.136822	-0.0341121	0.0218889	0.443962	-0.71853	0.100694	0.133569	0.0524383	0.22775	-0.0313567
0.200822	0.228497	0.230667	0.443962	-0.71853	-0.189964	-0.0602636	-0.0439406	0.143366	-0.063296
-0.3084	-0.126591	-0.0680556	0.443962	-0.71853	0.0283639	-0.187696	-0.113603	0.123168	-0.0343629
-0.180578	-0.02782	-0.00144444	0.443962	-0.71853	0.115235	0.140381	0.0640697	0.222759	-0.0284295
-0.121889	-0.00867786	0.177333	0.443962	-0.71853	0.104248	0.134214	0.0235318	0.233961	-0.0310145
0.239622	-0.145844	-0.0393333	0.443962	-0.71853	-0.137618	-0.158462	-0.025886	0.113031	-0.0317416
0.0036	0.0667114	-0.170389	0.443962	-0.71853	-0.0173805	0.0510718	-0.0298004	0.192553	-0.0701748
0.3252	-0.0659221	0.247556	0.443962	-0.71853	-0.104014	0.0747113	0.0223013	0.245483	-0.0190336
-0.1652	0.0858964	-0.228889	0.443962	-0.71853	0.0951135	0.0549149	-0.0435155	0.216279	-0.0532167
-0.0520222	0.011925	-0.2065	0.443962	-0.71853	0.0826217	0.143383	-0.0237555	0.23913	-0.0358703
0.129911	0.0526007	-0.0603333	0.443962	-0.71853	-0.0311528	0.0950798	0.0282378	0.231746	-0.0589027
-0.0777333	0.124011	0.0947778	0.443962	-0.71853	0.0939915	0.0255668	0.032533	0.220287	-0.0509452
0.0244444	-0.0750836	-0.0174444	0.443962	-0.71853	-0.0235824	-0.0115989	0.0100235	0.161835	-0.0514738
-0.267911	-0.222866	0.0797222	0.443962	-0.71853	0.12889	-0.0434029	0.0989797	0.14644	-0.0358098
0.259178	-0.186034	0.208333	0.443962	-0.71853	-0.190602	-0.101021	0.002323	0.126791	-0.0296312
-0.203222	0.136689	-0.0976111	0.443962	-0.71853	0.104915	0.0531029	-0.0190541	0.218765	-0.0485695
-0.0962222	0.171589	0.110333	0.443962	-0.71853	0.0984008	-0.00116386	0.0214709	0.222436	-0.0525959
-0.260422	-0.170646	-0.154167	0.443962	-0.71853	0.0223156	-0.195313	-0.126546	0.1088	-0.0218264
-0.327089	-0.200979	0.187667	0.443962	-0.71853	0.154272	-0.0138017	0.0986893	0.157218	-0.0230444
0.0576	-0.165549	-0.149778	0.443962	-0.71853	-0.0350802	-0.197827	-0.083933	0.113803	-0.0314541
-0.0353778	-0.234781	-0.236944	0.443962	-0.71853	0.0186639	-0.208472	-0.139603	0.111492	-0.0267086
0.274133	0.160653	0.130389	0.443962	-0.71853	-0.209448	-0.037296	-0.0193136	0.152102	-0.0778023
0	0	0	0.443962	-0.71853	0.0786772	0.149008	0.0671708	0.242858	-0.0302988
0.166689	0.0460364	-0.112278	0.154569	2.20492	-0.0864794	0.0569465	0.00379302	-0.0511707	0.0519421
-0.235422	0.248701	-0.186333	0.154569	2.20492	0.0826337	-0.00266794	-0.0564195	-0.0348941	0.0639487
0.154244	0.188111	0.1625	0.154569	2.20492	-0.14013	-0.0219001	-0.0136456	-0.0526533	0.0756814
-0.00164444	0.210286	0.140333	0.154569	2.20492	0.0545178	-0.0586561	0.0107926	-0.0163563	0.110487
0.0955111	-0.08834	0.000444444	0.154569	2.20492	-0.116243	-0.0807284	0.0160894	-0.0173184	0.0363829
0.0783333	0.0288579	0.0415556	0.154569	2.20492	0.00965157	0.0777707	0.0623777	-0.0152968	0.103165
0.307356	0.102809	0.0666667	0.154569	2.20492	-0.235793	0.0140608	0.0253226	-0.0461034	0.051002
0.189889	-0.100604	-0.125	0.154569	2.20492	-0.0774371	-0.0288683	0.00240024	-0.0359719	0.0130815
-0.136822	-0.0341121	0.0218889	0.154569	2.20492	0.134577	0.0973146	0.0733034	0.0183564	0.101607
0.200822	0.228497	0.230667	0.154569	2.20492	-0.196846	-0.0295967	-0.0429277	-0.047549	0.0443729
-0.3084	-0.126591	-0.0680556	0.154569	2.20492	0.0581646	-0.134995	-0.106508	-0.00131389	0.0688691
-0.180578	-0.02782	-0.00144444	0.154569	2.20492	0.143545	0.0972772	0.0753901	0.0138147	0.0846378
-0.121889	-0.00867786	0.177333	0.154569	2.20492	0.124692	0.0808112	0.0349587	0.00323168	0.0984804
0.239622	-0.145844	-0.0393333	0.154569	2.20492	-0.157633	-0.105741	-0.02333	-0.0224978	0.0308287
0.0036	0.0667114	-0.170389	0.154569	2.20492	0.0217225	0.0535606	-0.0451188	-0.0265209	0.0857224
0.3252	-0.0659221	0.247556	0.154569	2.20492	-0.209065	0.0049484	-0.0314519	-0.0520876	0.0177201
-0.1652	0.0858964	-0.228889	0.154569	2.20492	0.0928322	0.048706	-0.0765078	-0.0254598	0.0922753
-0.0520222	0.011925	-0.2065	0.154569	2.20492	0.0740957	0.0864203	-0.0616014	-0.0390696	0.0686236
0.129911	0.0526007	-0.0603333	0.154569	2.20492	-0.0590748	0.0601694	0.00355142	-0.0474327	0.0664528
-0.0777333	0.124011	0.0947778	0.154569	2.20492	0.104361	0.0299432	0.0569607	0.00429156	0.128815
0.0244444	-0.0750836	-0.0174444	0.154569	2.20492	0.00616487	-0.000387823	0.0241236	0.000212442	0.069482
-0.267911	-0.222866	0.0797222	0.154569	2.20492	0.173586	0.0348646	0.115098	0.0615434	0.0919054
0.259178	-0.186034	0.208333	0.154569	2.20492	-0.213508	-0.0640313	-0.0155497	-0.0217119	0.0308719
-0.203222	0.136689	-0.0976111	0.154569	2.20492	0.10607	0.0500586	-0.0392449	-0.00897724	0.106024
-0.0962222	0.171589	0.110333	0.154569	2.20492	0.104211	0.00291954	0.0402156	0.00144512	0.132928
-0.260422	-0.170646	-0.154167	0.154569	2.20492	0.0370839	-0.142576	-0.137428	-0.00229941	0.0445089
-0.327089	-0.200979	0.187667	0.154569	2.20492	0.17816	0.0386092	0.102039	0.0587649	0.0814087
0.0576	-0.165549	-0.149778	0.154569	2.20492	-0.0194393	-0.1565	-0.0776899	-0.0115785	0.0483954
-0.0353778	-0.234781	-0.236944	0.154569	2.20492	0.0241762	-0.135123	-0.127141	0.00144712	0.0635515
0.274133	0.160653	0.130389	0.154569	2.20492	-0.229841	-0.00646424	-0.00447992	-0.0526104	0.060745
0	0	0	0.154569	2.20492	0.0895542	0.0997106	0.0762033	0.0107554	0.0909945
0.166689	0.0460364	-0.112278	0.0796166	-0.889375	-0.0468717	0.0329667	0.000209355	-0.228096	-0.0229667
-0.235422	0.248701	-0.186333	0.0796166	-0.889375	0.0714155	-0.00196316	-0.0213475	-0.24051	-0.0020407
0.154244	0.188111	0.1625	0.0796166	-0.889375	-0.0795144	-0.0249025	-0.00752657	-0.173898	-0.0276212
-0.00164444	0.210286	0.140333	0.0796166	-0.889375	0.0101015	-0.0380314	-0.00140485	-0.230088	-0.0185616
0.0955111	-0.08834	0.000444444	0.0796166	-0.889375	-0.0715621	-0.0216179	0.0194738	-0.184157	-0.00919568
0.0783333	0.0288579	0.0415556	0.0796166	-0.889375	-0.020377	0.051548	0.0332999	-0.281963	-0.0183371
0.307356	0.102809	0.0666667	0.0796166	-0.889375	-0.104038	0.00155889	0.0145483	-0.189289	-0.0225594
0.189889	-0.100604	-0.125	0.0796166	-0.889375	-0.0424398	0.00193053	0.00366041	-0.188952	-0.00984173
-0.136822	-0.0341121	0.0218889	0.0796166	-0.889375	0.0712542	0.0725239	0.038787	-0.288961	-0.00456395
0.200822	0.228497	0.230667	0.0796166	-0.889375	-0.100207	-0.0278524	-0.0187107	-0.148542	-0.0214978
-0.3084	-0.126591	-0.0680556	0.0796166	-0.889375	0.0374829	-0.0657856	-0.0573031	-0.150533	0.000731438
-0.180578	-0.02782	-0.00144444	0.0796166	-0.889375	0.135114	0.0897487	0.066563	-0.236999	0.00493753
-0.121889	-0.00867786	0.177333	0.0796166	-0.889375	0.0622767	0.0722389	0.0154759	-0.288268	-0.00449332
0.239622	-0.145844	-0.0393333	0.0796166	-0.889375	-0.0922061	-0.0631217	-0.0121297	-0.126309	-0.00828126
0.0036	0.0667114	-0.170389	0.0796166	-0.889375	-0.0140739	0.0113187	-0.0212077	-0.236921	-0.0251592
0.3252	-0.0659221	0.247556	0.0796166	-0.889375	-0.0958485	0.0178949	-0.00950053	-0.194316	-0.00986847
-0.1652	0.0858964	-0.228889	0.0796166	-0.889375	0.0541682	0.00141445	-0.0380272	-0.249765	-0.0185966
-0.0520222	0.011925	-0.2065	0.0796166	-0.889375	0.0389534	0.0574826	-0.0198904	-0.280389	-0.00850177
0.129911	0.0526007	-0.0603333	0.0796166	-0.889375	-0.0378605	0.0236905	0.00182349	-0.246252	-0.0242533
-0.0777333	0.124011	0.0947778	0.0796166	-0.889375	0.0385091	-0.00260811	0.0251339	-0.272979	-0.023216
0.0244444	-0.0750836	-0.0174444	0.0796166	-0.889375	-0.0221831	0.0114888	0.0190033	-0.220399	-0.0136616
-0.267911	-0.222866	0.0797222	0.0796166	-0.889375	0.0959472	-0.00900266	0.0503383	-0.247407	-0.00317306
0.259178	-0.186034	0.208333	0.0796166	-0.889375	-0.114251	-0.0426874	-0.0057384	-0.135898	-0.0115494
-0.203222	0.136689	-0.0976111	0.0796166	-0.889375	0.0623115	0.000707703	-0.0309863	-0.257722	-0.0150979
-0.0962222	0.171589	0.110333	0.0796166	-0.889375	0.0376927	-0.0170725	0.0123578	-0.264049	-0.0213379
-0.260422	-0.170646	-0.154167	0.0796166	-0.889375	0.0420991	-0.0613825	-0.0590523	-0.135487	0.00638507
-0.327089	-0.200979	0.187667	0.0796166	-0.889375	0.0999956	-0.00207714	0.0382591	-0.268609	0.000275461
0.0576	-0.165549	-0.149778	0.0796166	-0.889375	-0.0321477	-0.070606	-0.0344097	-0.147902	-0.00841198
-0.0353778	-0.234781	-0.236944	0.0796166	-0.889375	0.0061306	-0.072663	-0.0532383	-0.150684	-0.00435265
0.274133	0.160653	0.130389	0.0796166	-0.889375	-0.109678	-0.0159401	-0.00502294	-0.161262	-0.0249077
0	0	0	0.0796166	-0.889375	0.019899	0.0748347	0.0439167	-0.305592	-0.00829637
0.166689	0.0460364	-0.112278	0.11576	-1.13296	-0.0540697	0.0269029	-0.00096565	-0.152329	-0.0362016
-0.235422	0.248701	-0.186333	0.11576	-1.13296	0.0743224	-0.0174002	-0.0385639	-0.152708	-0.0196119
0.154244	0.188111	0.1625	0.11576	-1.13296	-0.104147	-0.0424708	-0.00823602	-0.112857	-0.0377452
-0.00164444	0.210286	0.140333	0.11576	-1.13296	0.0144478	-0.0680312	0.00210316	-0.142973	-0.031859
0.0955111	-0.08834	0.000444444	0.11576	-1.13296	-0.101283	-0.0172075	0.0195988	-0.0974393	-0.0253116
0.0783333	0.0288579	0.0415556	0.11576	-1.13296	-0.0308861	0.0509782	0.045622	-0.179375	-0.0393346
0.307356	0.102809	0.0666667	0.11576	-1.13296	-0.138149	-0.0095046	0.0181973	-0.124932	-0.0336127
0.189889	-0.100604	-0.125	0.11576	-1.13296	-0.0481794	0.00943389	0.0030276	-0.102842	-0.0214767
-0.136822	-0.0341121	0.0218889	0.11576	-1.13296	0.0990834	0.0851794	0.0600787	-0.136238	-0.037055
0.200822	0.228497	0.230667	0.11576	-1.13296	-0.130293	-0.0442715	-0.0192377	-0.0922443	-0.0294379
-0.3084	-0.126591	-0.0680556	0.11576	-1.13296	0.0482593	-0.0734178	-0.105886	-0.0618605	-0.0173537
-0.180578	-0.02782	-0.00144444	0.11576	-1.13296	0.125864	0.0893828	0.0702396	-0.133916	-0.0287989
-0.121889	-0.00867786	0.177333	0.11576	-1.13296	0.0847977	0.0773026	0.0341968	-0.143396	-0.0351005
0.239622	-0.145844	-0.0393333	0.11576	-1.13296	-0.107815	-0.0710692	-0.0199176	-0.0671432	-0.0177001
0.0036	0.0667114	-0.170389	0.11576	-1.13296	-0.0104961	0.00546883	-0.0361647	-0.154794	-0.0399573
0.3252	-0.0659221	0.247556	0.11576	-1.13296	-0.137932	0.0252905	-0.00411769	-0.121079	-0.0125027
-0.1652	0.0858964	-0.228889	0.11576	-1.13296	0.0620793	-0.00762167	-0.0606856	-0.161111	-0.0355764
-0.0520222	0.011925	-0.2065	0.11576	-1.13296	0.0479516	0.0602165	-0.0438896	-0.184471	-0.0268023
0.129911	0.0526007	-0.0603333	0.11576	-1.13296	-0.0449941	0.0189523	-0.00213709	-0.170919	-0.0383056
-0.0777333	0.124011	0.0947778	0.11576	-1.13296	0.0506797	-0.0205697	0.0396809	-0.160254	-0.0437076
0.0244444	-0.0750836	-0.0174444	0.11576	-1.13296	-0.0220273	0.0240608	0.0229126	-0.104478	-0.0304817
-0.267911	-0.222866	0.0797222	0.11576	-1.13296	0.169291	0.0942042	0.0915366	0.00756799	-0.0220865
0.259178	-0.186034	0.208333	0.11576	-1.13296	-0.165676	-0.0441676	-0.00265127	-0.0667903	-0.0199125
-0.203222	0.136689	-0.0976111	0.11576	-1.13296	0.0657964	-0.0118659	-0.0506732	-0.172838	-0.0344424
-0.0962222	0.171589	0.110333	0.11576	-1.13296	0.0454417	-0.0449931	0.020701	-0.16649	-0.0420645
-0.260422	-0.170646	-0.154167	0.11576	-1.13296	0.0479497	-0.0636424	-0.101775	-0.0492721	-0.0116164
-0.327089	-0.200979	0.187667	0.11576	-1.13296	0.18655	0.0971828	0.0868308	0.00240022	-0.00963501
0.0576	-0.165549	-0.149778	0.11576	-1.13296	-0.0373389	-0.0781304	-0.0521225	-0.0747694	-0.0217859
-0.0353778	-0.234781	-0.236944	0.11576	-1.13296	0.00165994	-0.0726998	-0.0985059	-0.0652347	-0.0181705
0.274133	0.160653	0.130389	0.11576	-1.13296	-0.138764	-0.0308369	-0.00425261	-0.105391	-0.0345315
0	0	0	0.11576	-1.13296	0.0384394	0.0811669	0.0618105	-0.171651	-0.031583
0.166689	0.0460364	-0.112278	0.150982	-1.28747	-0.0467165	0.0299686	-0.000614232	-0.120243	-0.0513183
-0.235422	0.248701	-0.186333	0.150982	-1.28747	0.0693598	-0.0176274	-0.0352508	-0.124492	-0.044351
0.154244	0.188111	0.1625	0.150982	-1.28747	-0.0964359	-0.0465151	-0.0109324	-0.0951112	-0.0521621
-0.00164444	0.210286	0.140333	0.150982	-1.28747	0.0195043	-0.0708173	-0.000108634	-0.11855	-0.0549651
0.0955111	-0.08834	0.000444444	0.150982	-1.28747	-0.0928605	-0.0151964	0.0225795	-0.0731929	-0.0332593
0.0783333	0.0288579	0.0415556	0.150982	-1.28747	-0.0198251	0.057095	0.0468904	-0.141102	-0.0582928
0.307356	0.102809	0.0666667	0.150982	-1.28747	-0.134079	-0.00995073	0.0181112	-0.100004	-0.0494227
0.189889	-0.100604	-0.125	0.150982	-1.28747	-0.0372548	0.0203172	0.00869914	-0.0730564	-0.0306836
-0.136822	-0.0341121	0.0218889	0.150982	-1.28747	0.0911267	0.0866815	0.0595059	-0.113235	-0.0691315
0.200822	0.228497	0.230667	0.150982	-1.28747	-0.125688	-0.0469508	-0.0220649	-0.0799387	-0.0413287
-0.3084	-0.126591	-0.0680556	0.150982	-1.28747	0.0382569	-0.0718077	-0.0965193	-0.0533439	-0.0356475
-0.180578	-0.02782	-0.00144444	0.150982	-1.28747	0.110713	0.0919605	0.0764077	-0.110964	-0.0613373
-0.121889	-0.00867786	0.177333	0.150982	-1.28747	0.0810788	0.081408	0.0295695	-0.128637	-0.0596484
0.239622	-0.145844	-0.0393333	0.150982	-1.28747	-0.103579	-0.0697653	-0.0199598	-0.0499474	-0.028033
0.0036	0.0667114	-0.170389	0.150982	-1.28747	-0.00671173	0.0045602	-0.0379643	-0.124851	-0.0580256
0.3252	-0.0659221	0.247556	0.150982	-1.28747	-0.128803	0.0302038	-0.00835661	-0.104269	-0.0222849
-0.1652	0.0858964	-0.228889	0.150982	-1.28747	0.0582291	-0.00483339	-0.0580972	-0.132261	-0.058383
-0.0520222	0.011925	-0.2065	0.150982	-1.28747	0.0488431	0.0621744	-0.0448792	-0.152067	-0.0490086
0.129911	0.0526007	-0.0603333	0.150982	-1.28747	-0.0381003	0.0210118	-0.00238174	-0.138601	-0.0543322
-0.0777333	0.124011	0.0947778	0.150982	-1.28747	0.0574968	-0.0153432	0.0380989	-0.121916	-0.0706217
0.0244444	-0.0750836	-0.0174444	0.150982	-1.28747	-0.0117704	0.0284668	0.0277076	-0.0734592	-0.0460502
-0.267911	-0.222866	0.0797222	0.150982	-1.28747	0.142018	0.0701838	0.0854547	-0.0146982	-0.0620743
0.259178	-0.186034	0.208333	0.150982	-1.28747	-0.155423	-0.042965	-0.00497231	-0.0538759	-0.0285013
-0.203222	0.136689	-0.0976111	0.150982	-1.28747	0.0612001	-0.00906145	-0.0467977	-0.141769	-0.0579901
-0.0962222	0.171589	0.110333	0.150982	-1.28747	0.0496082	-0.0464734	0.0182113	-0.134331	-0.0703301
-0.260422	-0.170646	-0.154167	0.150982	-1.28747	0.0414848	-0.0636326	-0.0953039	-0.0383161	-0.0287805
-0.327089	-0.200979	0.187667	0.150982	-1.28747	0.155691	0.07817	0.0773043	-0.0248364	-0.0492148
0.0576	-0.165549	-0.149778	0.150982	-1.28747	-0.0298112	-0.0772959	-0.0527576	-0.053316	-0.0331594
-0.0353778	-0.234781	-0.236944	0.150982	-1.28747	0.00770908	-0.0760897	-0.0970406	-0.0496684	-0.0307691
0.274133	0.160653	0.130389	0.150982	-1.28747	-0.13426	-0.0340508	-0.00736969	-0.0904702	-0.0481118
0	0	0	0.150982	-1.28747	0.0513413	0.0882417	0.0779797	-0.120861	-0.0542447
0.166689	0.0460364	-0.112278	0.257507	-0.00272581	-0.0777021	0.0688662	0.0180946	0.0757333	-0.0513034
-0.235422	0.248701	-0.186333	0.257507	-0.00272581	0.103084	0.0225593	0.00273348	0.113578	-0.0442449
0.154244	0.188111	0.1625	0.257507	-0.00272581	-0.129649	-0.0388217	-0.0316555	0.0674643	-0.0765283
-0.00164444	0.210286	0.140333	0.257507	-0.00272581	0.0368921	-0.0784871	-0.0206411	0.0926292	-0.0736368
0.0955111	-0.08834	0.000444444	0.257507	-0.00272581	-0.10956	-0.0658439	0.0148172	0.0617883	-0.0351721
0.0783333	0.0288579	0.0415556	0.257507	-0.00272581	-0.00791568	0.102965	0.0537576	0.115651	-0.0718824
0.307356	0.102809	0.0666667	0.257507	-0.00272581	-0.175924	0.0161605	0.0184612	0.0697213	-0.0519631
0.189889	-0.100604	-0.125	0.257507	-0.00272581	-0.0428643	-0.00278496	0.0296125	0.0704395	-0.0204694
-0.136822	-0.0341121	0.0218889	0.257507	-0.00272581	0.111706	0.122135	0.053016	0.13179	-0.0564532
0.200822	0.228497	0.230667	0.257507	-0.00272581	-0.168791	-0.0382019	-0.0483068	0.0533496	-0.0523714
-0.3084	-0.126591	-0.0680556	0.257507	-0.00272581	0.0308674	-0.163789	-0.111111	0.0641742	-0.0356521
-0.180578	-0.02782	-0.00144444	0.257507	-0.00272581	0.126081	0.127693	0.0655985	0.127384	-0.0524596
-0.121889	-0.00867786	0.177333	0.257507	-0.00272581	0.114097	0.119663	0.0251844	0.136646	-0.05716
0.239622	-0.145844	-0.0393333	0.257507	-0.00272581	-0.139601	-0.130278	-0.0205607	0.0415257	-0.0259878
0.0036	0.0667114	-0.170389	0.257507	-0.00272581	-0.00827592	0.0412427	-0.0207177	0.0980041	-0.0704067
0.3252	-0.0659221	0.247556	0.257507	-0.00272581	-0.169302	0.0199827	-0.0265021	0.0420571	-0.0385502
-0.1652	0.0858964	-0.228889	0.257507	-0.00272581	0.0886249	0.0438966	-0.0427897	0.109655	-0.0654956
-0.0520222	0.011925	-0.2065	0.257507	-0.00272581	0.0853948	0.118922	-0.0262332	0.128559	-0.0546267
0.129911	0.0526007	-0.0603333	0.257507	-0.00272581	-0.0497911	0.0660479	0.0253085	0.0853875	-0.0580203
-0.0777333	0.124011	0.0947778	0.257507	-0.00272581	0.0877267	0.0155293	0.028017	0.114123	-0.0704574
0.0244444	-0.0750836	-0.0174444	0.257507	-0.00272581	-0.0102277	0.00282607	0.0205644	0.0918729	-0.0516091
-0.267911	-0.222866	0.0797222	0.257507	-0.00272581	0.140405	-0.00190344	0.102938	0.102045	-0.0403087
0.259178	-0.186034	0.208333	0.257507	-0.00272581	-0.197659	-0.079342	-0.0108148	0.0413368	-0.0277939
-0.203222	0.136689	-0.0976111	0.257507	-0.00272581	0.101954	0.0462521	-0.0125693	0.123809	-0.0604854
-0.0962222	0.171589	0.110333	0.257507	-0.00272581	0.0888796	-0.0141305	0.0181111	0.11528	-0.0717749
-0.260422	-0.170646	-0.154167	0.257507	-0.00272581	0.0229023	-0.167675	-0.120698	0.0584534	-0.0281022
-0.327089	-0.200979	0.187667	0.257507	-0.00272581	0.164261	0.0193322	0.0974755	0.112284	-0.037297
0.0576	-0.165549	-0.149778	0.257507	-0.00272581	-0.0293874	-0.168801	-0.0653312	0.0603908	-0.0302551
-0.0353778	-0.234781	-0.236944	0.257507	-0.00272581	0.0220155	-0.172228	-0.127383	0.0633823	-0.0321361
0.274133	0.160653	0.130389	0.257507	-0.00272581	-0.191151	-0.0219672	-0.0199584	0.0613538	-0.0661304
0	0	0	0.257507	-0.00272581	0.0847703	0.135008	0.0693705	0.137708	-0.0511753
0.166689	0.0460364	-0.112278	0.147499	-0.953188	-0.050835	0.0308582	0.00154203	-0.127794	-0.0311984
-0.235422	0.248701	-0.186333	0.147499	-0.953188	0.0757292	-0.0148021	-0.0342816	-0.14221	-0.0130655
0.154244	0.188111	0.1625	0.147499	-0.953188	-0.104301	-0.0478501	-0.0127444	-0.0946209	-0.0375345
-0.00164444	0.210286	0.140333	0.147499	-0.953188	0.0207261	-0.0748356	-0.00359244	-0.117915	-0.0334945
0.0955111	-0.08834	0.000444444	0.147499	-0.953188	-0.100929	-0.0158821	0.0218723	-0.0692833	-0.0175203
0.0783333	0.0288579	0.0415556	0.147499	-0.953188	-0.0243399	0.0574159	0.0492829	-0.142757	-0.0360005
0.307356	0.102809	0.0666667	0.147499	-0.953188	-0.14315	-0.00928652	0.0199857	-0.105003	-0.0314145
0.189889	-0.100604	-0.125	0.147499	-0.953188	-0.0404015	0.0184826	0.00895534	-0.0708472	-0.0138924
-0.136822	-0.0341121	0.0218889	0.147499	-0.953188	0.0992455	0.0893232	0.0635734	-0.107676	-0.0320862
0.200822	0.228497	0.230667	0.147499	-0.953188	-0.131744	-0.0471471	-0.0251254	-0.0801934	-0.0285223
-0.3084	-0.126591	-0.0680556	0.147499	-0.953188	0.0412369	-0.0759138	-0.10236	-0.0506014	-0.0129124
-0.180578	-0.02782	-0.00144444	0.147499	-0.953188	0.118941	0.0941205	0.0775176	-0.10457	-0.026852
-0.121889	-0.00867786	0.177333	0.147499	-0.953188	0.0877417	0.0824257	0.0301876	-0.122549	-0.0284557
0.239622	-0.145844	-0.0393333	0.147499	-0.953188	-0.109715	-0.0722494	-0.019732	-0.0500805	-0.0134091
0.0036	0.0667114	-0.170389	0.147499	-0.953188	-0.00914204	0.00558722	-0.0359637	-0.134324	-0.0356994
0.3252	-0.0659221	0.247556	0.147499	-0.953188	-0.139797	0.0312164	-0.0116497	-0.100542	-0.0106448
-0.1652	0.0858964	-0.228889	0.147499	-0.953188	0.0623663	-0.00399955	-0.0617323	-0.145484	-0.0308404
-0.0520222	0.011925	-0.2065	0.147499	-0.953188	0.0520012	0.0639867	-0.0448377	-0.15876	-0.0201599
0.129911	0.0526007	-0.0603333	0.147499	-0.953188	-0.0424458	0.021723	-0.000585899	-0.148796	-0.0336328
-0.0777333	0.124011	0.0947778	0.147499	-0.953188	0.0613153	-0.015787	0.0397553	-0.126763	-0.0404121
0.0244444	-0.0750836	-0.0174444	0.147499	-0.953188	-0.0159461	0.0302821	0.0278242	-0.0701318	-0.0247244
-0.267911	-0.222866	0.0797222	0.147499	-0.953188	0.149564	0.0673728	0.0894679	-0.000853291	-0.0306319
0.259178	-0.186034	0.208333	0.147499	-0.953188	-0.164746	-0.0438988	-0.00708997	-0.0515833	-0.0174851
-0.203222	0.136689	-0.0976111	0.147499	-0.953188	0.066324	-0.00903241	-0.048107	-0.155929	-0.0299948
-0.0962222	0.171589	0.110333	0.147499	-0.953188	0.0541701	-0.0462997	0.0181302	-0.138948	-0.0410472
-0.260422	-0.170646	-0.154167	0.147499	-0.953188	0.0452892	-0.0671618	-0.100499	-0.0354213	-0.00536058
-0.327089	-0.200979	0.187667	0.147499	-0.953188	0.165362	0.0796555	0.080404	-0.00866493	-0.0175933
0.0576	-0.165549	-0.149778	0.147499	-0.953188	-0.0316771	-0.0794534	-0.0523367	-0.0520931	-0.0145494
-0.0353778	-0.234781	-0.236944	0.147499	-0.953188	0.00891681	-0.082736	-0.102232	-0.048866	-0.0153419
0.274133	0.160653	0.130389	0.147499	-0.953188	-0.142924	-0.0343273	-0.00894577	-0.0908993	-0.0339278
0	0	0	0.147499	-0.953188	0.0556845	0.0915433	0.0788971	-0.116252	-0.0232419
0.166689	0.0460364	-0.112278	0.100284	-0.692307	-0.0470452	0.0275397	0.00515495	-0.171111	-0.0215539
-0.235422	0.248701	-0.186333	0.100284	-0.692307	0.0730214	-0.0185483	-0.0307266	-0.175299	-0.00537753
0.154244	0.188111	0.1625	0.100284	-0.692307	-0.0961433	-0.0419227	-0.0130931	-0.126561	-0.0303339
-0.00164444	0.210286	0.140333	0.100284	-0.692307	0.00508723	-0.0685131	-0.00580323	-0.166693	-0.0282907
0.0955111	-0.08834	0.000444444	0.100284	-0.692307	-0.0963119	-0.0184834	0.0163707	-0.111877	-0.0144648
0.0783333	0.0288579	0.0415556	0.100284	-0.692307	-0.035404	0.0457343	0.0387442	-0.205924	-0.0296033
0.307356	0.102809	0.0666667	0.100284	-0.692307	-0.132236	-0.00819258	0.0146711	-0.140116	-0.0255972
0.189889	-0.100604	-0.125	0.100284	-0.692307	-0.0393519	0.0133553	0.0172824	-0.111821	0.000398465
-0.136822	-0.0341121	0.0218889	0.100284	-0.692307	0.0983547	0.0860545	0.0532775	-0.160376	-0.005024
0.200822	0.228497	0.230667	0.100284	-0.692307	-0.123389	-0.0428196	-0.0235461	-0.105306	-0.0231512
-0.3084	-0.126591	-0.0680556	0.100284	-0.692307	0.0509631	-0.0693696	-0.0978258	-0.0715269	0.000732573
-0.180578	-0.02782	-0.00144444	0.100284	-0.692307	0.129452	0.0901421	0.0687359	-0.151184	0.00123797
-0.121889	-0.00867786	0.177333	0.100284	-0.692307	0.0814827	0.0762873	0.0266895	-0.174717	-0.0108471
0.239622	-0.145844	-0.0393333	0.100284	-0.692307	-0.106622	-0.0711058	-0.0185079	-0.0772656	-0.0105201
0.0036	0.0667114	-0.170389	0.100284	-0.692307	-0.0153233	0.00608334	-0.0247936	-0.177476	-0.026886
0.3252	-0.0659221	0.247556	0.100284	-0.692307	-0.137722	0.0204021	-0.0136384	-0.129363	-0.0155419
-0.1652	0.0858964	-0.228889	0.100284	-0.692307	0.0600662	-0.008693	-0.0565713	-0.181535	-0.018653
-0.0520222	0.011925	-0.2065	0.100284	-0.692307	0.0425315	0.059012	-0.0316921	-0.205138	-0.010589
0.129911	0.0526007	-0.0603333	0.100284	-0.692307	-0.0405091	0.0194653	0.00110532	-0.193306	-0.0244442
-0.0777333	0.124011	0.0947778	0.100284	-0.692307	0.0445564	-0.0156544	0.0339818	-0.185293	-0.0295306
0.0244444	-0.0750836	-0.0174444	0.100284	-0.692307	-0.0309883	0.020591	0.0236682	-0.130775	-0.0216752
-0.267911	-0.222866	0.0797222	0.100284	-0.692307	0.165483	0.0868389	0.0853065	-0.0331625	0.0191354
0.259178	-0.186034	0.208333	0.100284	-0.692307	-0.158903	-0.0431059	-0.0046858	-0.0785083	-0.0120016
-0.203222	0.136689	-0.0976111	0.100284	-0.692307	0.0650778	-0.0152831	-0.047031	-0.193558	-0.0189225
-0.0962222	0.171589	0.110333	0.100284	-0.692307	0.0369541	-0.0435152	0.0154117	-0.192374	-0.0323842
-0.260422	-0.170646	-0.154167	0.100284	-0.692307	0.0499446	-0.0601186	-0.0920161	-0.0575357	0.00896621
-0.327089	-0.200979	0.187667	0.100284	-0.692307	0.187448	0.0968581	0.0827872	-0.0232799	0.0238327
0.0576	-0.165549	-0.149778	0.100284	-0.692307	-0.040988	-0.0785014	-0.0412284	-0.0888678	-0.0100409
-0.0353778	-0.234781	-0.236944	0.100284	-0.692307	-0.00280443	-0.0743338	-0.0866123	-0.0809333	-0.00787203
0.274133	0.160653	0.130389	0.100284	-0.692307	-0.131563	-0.0305447	-0.00831196	-0.118328	-0.027755
0	0	0	0.100284	-0.692307	0.0301017	0.0800058	0.0564637	-0.201316	-0.015133
0.166689	0.0460364	-0.112278	0.0842071	-0.731898	-0.0442562	0.0313538	0.000422329	-0.233371	-0.0264852
-0.235422	0.248701	-0.186333	0.0842071	-0.731898	0.0720184	0.000263301	-0.0233005	-0.246898	-0.00692857
0.154244	0.188111	0.1625	0.0842071	-0.731898	-0.0779901	-0.0239835	-0.00774898	-0.176532	-0.0292798
-0.00164444	0.210286	0.140333	0.0842071	-0.731898	0.00869881	-0.035894	-0.00182346	-0.235872	-0.0226792
0.0955111	-0.08834	0.000444444	0.0842071	-0.731898	-0.0684313	-0.0203785	0.0184848	-0.187292	-0.010936
0.0783333	0.0288579	0.0415556	0.0842071	-0.731898	-0.0192508	0.0499463	0.0332142	-0.287752	-0.0227652
0.307356	0.102809	0.0666667	0.0842071	-0.731898	-0.102278	0.00266554	0.0145734	-0.191327	-0.0232132
0.189889	-0.100604	-0.125	0.0842071	-0.731898	-0.0388403	0.00432742	0.00460595	-0.191175	-0.0111135
-0.136822	-0.0341121	0.0218889	0.0842071	-0.731898	0.0688934	0.0709915	0.0389359	-0.297359	-0.013517
0.200822	0.228497	0.230667	0.0842071	-0.731898	-0.0979576	-0.0269288	-0.0186032	-0.150904	-0.0222165
-0.3084	-0.126591	-0.0680556	0.0842071	-0.731898	0.0342549	-0.0681019	-0.0582383	-0.161087	-0.00658212
-0.180578	-0.02782	-0.00144444	0.0842071	-0.731898	0.132682	0.085161	0.0680202	-0.246189	-0.0114571
-0.121889	-0.00867786	0.177333	0.0842071	-0.731898	0.0583525	0.0692329	0.0158203	-0.300318	-0.0139349
0.239622	-0.145844	-0.0393333	0.0842071	-0.731898	-0.0880433	-0.0625002	-0.0122776	-0.12907	-0.0090649
0.0036	0.0667114	-0.170389	0.0842071	-0.731898	-0.0133942	0.0123411	-0.0206843	-0.241387	-0.0267147
0.3252	-0.0659221	0.247556	0.0842071	-0.731898	-0.0914359	0.0175357	-0.00824535	-0.197074	-0.0108679
-0.1652	0.0858964	-0.228889	0.0842071	-0.731898	0.0515329	0.00391571	-0.0389859	-0.257927	-0.0225739
-0.0520222	0.011925	-0.2065	0.0842071	-0.731898	0.0372692	0.0561539	-0.0192177	-0.290819	-0.0159598
0.129911	0.0526007	-0.0603333	0.0842071	-0.731898	-0.0355609	0.024447	0.00182379	-0.249461	-0.0254339
-0.0777333	0.124011	0.0947778	0.0842071	-0.731898	0.0355493	-0.000223564	0.0248083	-0.280791	-0.0281221
0.0244444	-0.0750836	-0.0174444	0.0842071	-0.731898	-0.0205445	0.0138769	0.0202953	-0.222606	-0.0157885
-0.267911	-0.222866	0.0797222	0.0842071	-0.731898	0.094634	-0.0106913	0.0512208	-0.262189	-0.00881163
0.259178	-0.186034	0.208333	0.0842071	-0.731898	-0.11026	-0.0419341	-0.00562906	-0.13909	-0.0121181
-0.203222	0.136689	-0.0976111	0.0842071	-0.731898	0.0587007	0.00204612	-0.0329393	-0.266528	-0.0209253
-0.0962222	0.171589	0.110333	0.0842071	-0.731898	0.034903	-0.0147506	0.0120031	-0.271894	-0.0262886
-0.260422	-0.170646	-0.154167	0.0842071	-0.731898	0.0408772	-0.0634314	-0.0599188	-0.144289	-0.000323889
-0.327089	-0.200979	0.187667	0.0842071	-0.731898	0.0994527	-0.00392747	0.0387275	-0.282286	-0.00513002
0.0576	-0.165549	-0.149778	0.0842071	-0.731898	-0.0293378	-0.070073	-0.03428	-0.15276	-0.00993028
-0.0353778	-0.234781	-0.236944	0.0842071	-0.731898	0.00518398	-0.0735545	-0.0527914	-0.159695	-0.00972992
0.274133	0.160653	0.130389	0.0842071	-0.731898	-0.107817	-0.0148961	-0.00511721	-0.163104	-0.0256757
0	0	0	0.0842071	-0.731898	0.017562	0.0712879	0.0432626	-0.315949	-0.018187
0.166689	0.0460364	-0.112278	0.30568	-0.931819	-0.0628706	0.0889048	0.0173633	0.161797	-0.0604024
-0.235422	0.248701	-0.186333	0.30568	-0.931819	0.101412	0.0254278	0.000656327	0.152891	-0.0399988
0.154244	0.188111	0.1625	0.30568	-0.931819	-0.135611	-0.0555995	-0.0315146	0.116733	-0.0845768
-0.00164444	0.210286	0.140333	0.30568	-0.931819	0.0461011	-0.0766592	-0.0135643	0.144314	-0.0584413
0.0955111	-0.08834	0.000444444	0.30568	-0.931819	-0.09174	-0.0636455	0.0200311	0.129407	-0.0333065
0.0783333	0.0288579	0.0415556	0.30568	-0.931819	0.00526964	0.128068	0.0635235	0.19303	-0.0449765
0.307356	0.102809	0.0666667	0.30568	-0.931819	-0.174604	0.00434458	0.0201686	0.129352	-0.0569359
0.189889	-0.100604	-0.125	0.30568	-0.931819	-0.0366016	-0.0068096	0.013651	0.128024	-0.0463213
-0.136822	-0.0341121	0.0218889	0.30568	-0.931819	0.102214	0.134894	0.0573062	0.183095	-0.0320189
0.200822	0.228497	0.230667	0.30568	-0.931819	-0.173287	-0.0607506	-0.0459513	0.100477	-0.0561868
-0.3084	-0.126591	-0.0680556	0.30568	-0.931819	0.02585	-0.171253	-0.11167	0.0905402	-0.034199
-0.180578	-0.02782	-0.00144444	0.30568	-0.931819	0.114887	0.144681	0.0694783	0.179527	-0.0307113
-0.121889	-0.00867786	0.177333	0.30568	-0.931819	0.103077	0.138464	0.0275729	0.189063	-0.0339938
0.239622	-0.145844	-0.0393333	0.30568	-0.931819	-0.132948	-0.14352	-0.0225571	0.0887417	-0.0293343
0.0036	0.0667114	-0.170389	0.30568	-0.931819	-0.0121617	0.0433417	-0.0332706	0.141862	-0.0690304
0.3252	-0.0659221	0.247556	0.30568	-0.931819	-0.114228	0.0590089	0.00729786	0.162517	-0.00756954
-0.1652	0.0858964	-0.228889	0.30568	-0.931819	0.0878738	0.0443788	-0.0503741	0.152864	-0.0599491
-0.0520222	0.011925	-0.2065	0.30568	-0.931819	0.0807777	0.140129	-0.0304849	0.185518	-0.0391612
0.129911	0.0526007	-0.0603333	0.30568	-0.931819	-0.0314465	0.0836795	0.0247005	0.171161	-0.0561828
-0.0777333	0.124011	0.0947778	0.30568	-0.931819	0.0918563	0.0196999	0.0371986	0.169576	-0.0565197
0.0244444	-0.0750836	-0.0174444	0.30568	-0.931819	-0.0167369	-0.00726253	0.00851778	0.12184	-0.0499074
-0.267911	-0.222866	0.0797222	0.30568	-0.931819	0.122931	-0.0454288	0.0945435	0.106155	-0.0501744
0.259178	-0.186034	0.208333	0.30568	-0.931819	-0.185249	-0.0861006	0.00101175	0.100504	-0.028135
-0.203222	0.136689	-0.0976111	0.30568	-0.931819	0.0982115	0.0443612	-0.0225282	0.158743	-0.0541761
-0.0962222	0.171589	0.110333	0.30568	-0.931819	0.094456	-0.00861396	0.02693	0.17089	-0.0596173
-0.260422	-0.170646	-0.154167	0.30568	-0.931819	0.0227537	-0.175968	-0.124595	0.0815021	-0.0238553
-0.327089	-0.200979	0.187667	0.30568	-0.931819	0.142621	-0.0152954	0.0963926	0.114489	-0.0357059
0.0576	-0.165549	-0.149778	0.30568	-0.931819	-0.0322785	-0.180628	-0.0815691	0.0878565	-0.0323749
-0.0353778	-0.234781	-0.236944	0.30568	-0.931819	0.0210325	-0.186385	-0.133527	0.0863473	-0.0275878
0.274133	0.160653	0.130389	0.30568	-0.931819	-0.196154	-0.0370531	-0.0192544	0.111236	-0.0685831
0	0	0	0.30568	-0.931819	0.0781792	0.146168	0.0717725	0.194144	-0.0332019
0.166689	0.0460364	-0.112278	0.00678173	-1.1006	-0.0339567	0.0325418	0.00144196	-0.257572	-0.0278436
-0.235422	0.248701	-0.186333	0.00678173	-1.1006	0.0558318	0.00442625	-0.0119204	-0.2881	-0.0149982
0.154244	0.188111	0.1625	0.00678173	-1.1006	-0.064626	-0.0206728	-0.00556857	-0.200192	-0.0304006
-0.00164444	0.210286	0.140333	0.00678173	-1.1006	0.0210001	-0.0296291	0.00192009	-0.261101	-0.0230776
0.0955111	-0.08834	0.000444444	0.00678173	-1.1006	-0.0505081	-0.0211354	0.0142062	-0.217005	-0.0153627
0.0783333	0.0288579	0.0415556	0.00678173	-1.1006	-0.00327749	0.0496922	0.0321282	-0.314423	-0.023974
0.307356	0.102809	0.0666667	0.00678173	-1.1006	-0.0874413	0.00479237	0.0130716	-0.216207	-0.0256659
0.189889	-0.100604	-0.125	0.00678173	-1.1006	-0.02777	0.00184987	0.00368577	-0.21587	-0.0168036
-0.136822	-0.0341121	0.0218889	0.00678173	-1.1006	0.0507014	0.0610675	0.0319132	-0.366817	-0.0220164
0.200822	0.228497	0.230667	0.00678173	-1.1006	-0.0859654	-0.0251962	-0.0157295	-0.172142	-0.0240808
-0.3084	-0.126591	-0.0680556	0.00678173	-1.1006	0.0256221	-0.0658584	-0.0462361	-0.201819	-0.0151811
-0.180578	-0.02782	-0.00144444	0.00678173	-1.1006	0.0789446	0.0700623	0.0449759	-0.359212	-0.0219243
-0.121889	-0.00867786	0.177333	0.00678173	-1.1006	0.0471676	0.05968	0.0155935	-0.352263	-0.0258933
0.239622	-0.145844	-0.0393333	0.00678173	-1.1006	-0.0764344	-0.0618176	-0.0104091	-0.151447	-0.0151098
0.0036	0.0667114	-0.170389	0.00678173	-1.1006	-0.00373248	0.016465	-0.0209818	-0.261732	-0.0293217
0.3252	-0.0659221	0.247556	0.00678173	-1.1006	-0.0730845	0.0196063	-0.00206204	-0.222402	-0.00866114
-0.1652	0.0858964	-0.228889	0.00678173	-1.1006	0.0429862	0.0104695	-0.0277627	-0.296674	-0.0270547
-0.0520222	0.011925	-0.2065	0.00678173	-1.1006	0.0365591	0.0517213	-0.018044	-0.327705	-0.0246063
0.129911	0.0526007	-0.0603333	0.00678173	-1.1006	-0.0249454	0.0294778	0.00396895	-0.270207	-0.0262786
-0.0777333	0.124011	0.0947778	0.00678173	-1.1006	0.0398994	0.00539734	0.0214352	-0.317193	-0.0312475
0.0244444	-0.0750836	-0.0174444	0.00678173	-1.1006	-0.00238911	0.0104099	0.013228	-0.255668	-0.0212734
-0.267911	-0.222866	0.0797222	0.00678173	-1.1006	0.0765091	-0.00293754	0.0440464	-0.31303	-0.014603
0.259178	-0.186034	0.208333	0.00678173	-1.1006	-0.0949814	-0.0424925	-0.00216271	-0.16057	-0.0157898
-0.203222	0.136689	-0.0976111	0.00678173	-1.1006	0.0493954	0.010007	-0.0199979	-0.305696	-0.0264231
-0.0962222	0.171589	0.110333	0.00678173	-1.1006	0.0401414	-0.00807045	0.0143965	-0.302753	-0.0291212
-0.260422	-0.170646	-0.154167	0.00678173	-1.1006	0.0264548	-0.0626231	-0.0489408	-0.190062	-0.0109732
-0.327089	-0.200979	0.187667	0.00678173	-1.1006	0.0797703	0.00184556	0.037303	-0.328081	-0.0103736
0.0576	-0.165549	-0.149778	0.00678173	-1.1006	-0.018245	-0.0695613	-0.0332641	-0.174073	-0.0164044
-0.0353778	-0.234781	-0.236944	0.00678173	-1.1006	0.0110541	-0.0677466	-0.051407	-0.181932	-0.0133583
0.274133	0.160653	0.130389	0.00678173	-1.1006	-0.0938485	-0.0121259	-0.00314423	-0.186423	-0.0275722
0	0	0	0.00678173	-1.1006	0.0300905	0.0607904	0.0369025	-0.358896	-0.0243689
0.166689	0.0460364	-0.112278	0.181047	-0.757836	-0.0735843	0.0586361	0.0158513	0.00131328	-0.0383768
-0.235422	0.248701	-0.186333	0.181047	-0.757836	0.0921493	-0.00111586	-0.0146223	0.00436609	-0.0162555
0.154244	0.188111	0.1625	0.181047	-0.757836	-0.125027	-0.0471748	-0.0326809	-0.0122522	-0.0485919
-0.00164444	0.210286	0.140333	0.181047	-0.757836	0.0368629	-0.078435	-0.018647	-0.00113504	-0.0443185
0.0955111	-0.08834	0.000444444	0.181047	-0.757836	-0.107655	-0.0465186	0.0197765	0.00597608	-0.0215373
0.0783333	0.0288579	0.0415556	0.181047	-0.757836	-0.00900878	0.0872488	0.0564307	0.0151438	-0.0404894
0.307356	0.102809	0.0666667	0.181047	-0.757836	-0.178032	0.00849973	0.019017	-0.0100985	-0.0339402
0.189889	-0.100604	-0.125	0.181047	-0.757836	-0.0568316	-0.00160616	0.0152661	0.00437079	-0.0228941
-0.136822	-0.0341121	0.0218889	0.181047	-0.757836	0.114428	0.10331	0.0598295	0.0281213	-0.03047
0.200822	0.228497	0.230667	0.181047	-0.757836	-0.160919	-0.043022	-0.0447928	-0.0143126	-0.0330061
-0.3084	-0.126591	-0.0680556	0.181047	-0.757836	0.0369241	-0.124847	-0.111735	0.0157465	-0.017714
-0.180578	-0.02782	-0.00144444	0.181047	-0.757836	0.134503	0.108435	0.0715927	0.0278094	-0.0259398
-0.121889	-0.00867786	0.177333	0.181047	-0.757836	0.107635	0.0986143	0.0208445	0.0143802	-0.032601
0.239622	-0.145844	-0.0393333	0.181047	-0.757836	-0.138885	-0.109922	-0.0160209	-0.000884712	-0.0174062
0.0036	0.0667114	-0.170389	0.181047	-0.757836	0.00262997	0.0365023	-0.0181775	0.0268022	-0.0461508
0.3252	-0.0659221	0.247556	0.181047	-0.757836	-0.170449	0.0217225	-0.018574	-0.038194	-0.0157244
-0.1652	0.0858964	-0.228889	0.181047	-0.757836	0.0835209	0.0294513	-0.0438265	0.0198679	-0.0384016
-0.0520222	0.011925	-0.2065	0.181047	-0.757836	0.0809836	0.100163	-0.024602	0.020478	-0.0242618
0.129911	0.0526007	-0.0603333	0.181047	-0.757836	-0.0494451	0.054496	0.0232784	0.00318417	-0.0447665
-0.0777333	0.124011	0.0947778	0.181047	-0.757836	0.0774593	0.00341027	0.0302561	0.013458	-0.0491024
0.0244444	-0.0750836	-0.0174444	0.181047	-0.757836	-0.00720724	0.0109559	0.0255418	0.030184	-0.0349647
-0.267911	-0.222866	0.0797222	0.181047	-0.757836	0.146833	0.0311407	0.0966272	0.0626558	-0.0227989
0.259178	-0.186034	0.208333	0.181047	-0.757836	-0.197611	-0.0601124	-0.0109341	-0.00675752	-0.0182583
-0.203222	0.136689	-0.0976111	0.181047	-0.757836	0.0931011	0.0280588	-0.025008	0.0206214	-0.0366832
-0.0962222	0.171589	0.110333	0.181047	-0.757836	0.0772167	-0.0323324	0.0148658	0.00471965	-0.0502603
-0.260422	-0.170646	-0.154167	0.181047	-0.757836	0.0408398	-0.122749	-0.116926	0.0232684	-0.00746793
-0.327089	-0.200979	0.187667	0.181047	-0.757836	0.165105	0.0526257	0.0942607	0.0604171	-0.0101161
0.0576	-0.165549	-0.149778	0.181047	-0.757836	-0.0271732	-0.136622	-0.061907	0.0177888	-0.0185051
-0.0353778	-0.234781	-0.236944	0.181047	-0.757836	0.0229739	-0.137132	-0.112314	0.021744	-0.0192988
0.274133	0.160653	0.130389	0.181047	-0.757836	-0.181824	-0.0283693	-0.0225398	-0.017714	-0.0401403
0	0	0	0.181047	-0.757836	0.0730314	0.110089	0.0663535	0.0209754	-0.0339169
0.166689	0.0460364	-0.112278	0.147406	0.628952	-0.0486593	0.0411735	-0.00516048	-0.183642	0.0501971
-0.235422	0.248701	-0.186333	0.147406	0.628952	0.0557024	-0.0188331	-0.0533017	-0.184717	0.0345203
0.154244	0.188111	0.1625	0.147406	0.628952	-0.0996917	-0.0252653	-0.00764681	-0.170615	0.0685432
-0.00164444	0.210286	0.140333	0.147406	0.628952	0.0214772	-0.0690811	0.00346874	-0.160036	0.0565444
0.0955111	-0.08834	0.000444444	0.147406	0.628952	-0.10328	-0.0481001	0.0214352	-0.0899325	0.0304283
0.0783333	0.0288579	0.0415556	0.147406	0.628952	-0.0148749	0.0613946	0.0544155	-0.166871	0.0592078
0.307356	0.102809	0.0666667	0.147406	0.628952	-0.15837	0.00487625	0.0254496	-0.162357	0.059235
0.189889	-0.100604	-0.125	0.147406	0.628952	-0.0439638	-0.0114123	-0.000677325	-0.121181	0.0215534
-0.136822	-0.0341121	0.0218889	0.147406	0.628952	0.107157	0.101598	0.0732142	-0.103698	0.0660484
0.200822	0.228497	0.230667	0.147406	0.628952	-0.131382	-0.032203	-0.0273601	-0.142539	0.0559611
-0.3084	-0.126591	-0.0680556	0.147406	0.628952	0.0398031	-0.098111	-0.107959	-0.0757067	0.0283412
-0.180578	-0.02782	-0.00144444	0.147406	0.628952	0.122577	0.103216	0.0783006	-0.107707	0.058512
-0.121889	-0.00867786	0.177333	0.147406	0.628952	0.0954143	0.0870589	0.0384889	-0.128349	0.0652702
0.239622	-0.145844	-0.0393333	0.147406	0.628952	-0.111257	-0.0929074	-0.0279232	-0.0772295	0.0311593
0.0036	0.0667114	-0.170389	0.147406	0.628952	0.00415283	0.0267181	-0.0434755	-0.193184	0.0610799
0.3252	-0.0659221	0.247556	0.147406	0.628952	-0.152135	0.014447	-0.0211944	-0.123387	0.0320446
-0.1652	0.0858964	-0.228889	0.147406	0.628952	0.0623869	0.017508	-0.0721204	-0.194499	0.0588746
-0.0520222	0.011925	-0.2065	0.147406	0.628952	0.0474629	0.0677577	-0.056443	-0.195322	0.0435493
0.129911	0.0526007	-0.0603333	0.147406	0.628952	-0.0360276	0.0356096	-0.00966343	-0.198685	0.05476
-0.0777333	0.124011	0.0947778	0.147406	0.628952	0.0659701	0.00626394	0.0518579	-0.156948	0.0701063
0.0244444	-0.0750836	-0.0174444	0.147406	0.628952	-0.00937579	0.0146147	0.0321287	-0.108088	0.0446335
-0.267911	-0.222866	0.0797222	0.147406	0.628952	0.154023	0.0508907	0.101469	-0.0143053	0.0353003
0.259178	-0.186034	0.208333	0.147406	0.628952	-0.166483	-0.0595883	-0.00761472	-0.0725279	0.0343034
-0.203222	0.136689	-0.0976111	0.147406	0.628952	0.0655298	0.013323	-0.0605379	-0.198562	0.0583499
-0.0962222	0.171589	0.110333	0.147406	0.628952	0.0620496	-0.0254692	0.0314979	-0.169447	0.0730948
-0.260422	-0.170646	-0.154167	0.147406	0.628952	0.0360136	-0.0963787	-0.119692	-0.0605973	0.0209073
-0.327089	-0.200979	0.187667	0.147406	0.628952	0.152678	0.0446582	0.0854511	-0.0295328	0.0203104
0.0576	-0.165549	-0.149778	0.147406	0.628952	-0.0255809	-0.111669	-0.065607	-0.0800126	0.0270731
-0.0353778	-0.234781	-0.236944	0.147406	0.628952	0.00454113	-0.105923	-0.11385	-0.0700486	0.0239147
0.274133	0.160653	0.130389	0.147406	0.628952	-0.150998	-0.0155858	-0.00303336	-0.161449	0.0628131
0	0	0	0.147406	0.628952	0.0534981	0.0900241	0.0755667	-0.136392	0.0491689
0.166689	0.0460364	-0.112278	0.0893979	0.672311	-0.0371864	0.0405785	6.58617e-06	-0.278864	0.0333975
-0.235422	0.248701	-0.186333	0.0893979	0.672311	0.0523333	-0.00274702	-0.0234291	-0.279024	0.013304
0.154244	0.188111	0.1625	0.0893979	0.672311	-0.0635448	-0.00906935	-0.00556673	-0.258278	0.046073
-0.00164444	0.210286	0.140333	0.0893979	0.672311	0.0109438	-0.0351496	-0.00111983	-0.286709	0.0293963
0.0955111	-0.08834	0.000444444	0.0893979	0.672311	-0.0654244	-0.0445774	0.0118473	-0.204169	0.00744562
0.0783333	0.0288579	0.0415556	0.0893979	0.672311	-0.0160755	0.0546169	0.0292762	-0.326057	0.0246196
0.307356	0.102809	0.0666667	0.0893979	0.672311	-0.104561	0.0149303	0.0161246	-0.251002	0.0424356
0.189889	-0.100604	-0.125	0.0893979	0.672311	-0.034608	-0.0193623	0.00104517	-0.221493	0.006385
-0.136822	-0.0341121	0.0218889	0.0893979	0.672311	0.0658939	0.0759575	0.0393727	-0.317314	0.0172719
0.200822	0.228497	0.230667	0.0893979	0.672311	-0.0904409	-0.016789	-0.0211945	-0.212219	0.0416341
-0.3084	-0.126591	-0.0680556	0.0893979	0.672311	0.0271673	-0.0862728	-0.0588957	-0.180951	0.00118585
-0.180578	-0.02782	-0.00144444	0.0893979	0.672311	0.118785	0.089186	0.0624792	-0.2695	0.0144321
-0.121889	-0.00867786	0.177333	0.0893979	0.672311	0.0553579	0.0706076	0.015427	-0.323766	0.0166875
0.239622	-0.145844	-0.0393333	0.0893979	0.672311	-0.0834971	-0.0821252	-0.015336	-0.14594	0.0156099
0.0036	0.0667114	-0.170389	0.0893979	0.672311	-0.00347865	0.0262448	-0.0191846	-0.299668	0.0338237
0.3252	-0.0659221	0.247556	0.0893979	0.672311	-0.0969326	0.00710117	-0.0157758	-0.213539	0.015887
-0.1652	0.0858964	-0.228889	0.0893979	0.672311	0.0495458	0.0212486	-0.0380752	-0.307002	0.0320192
-0.0520222	0.011925	-0.2065	0.0893979	0.672311	0.0371413	0.0626594	-0.0222485	-0.311352	0.0180384
0.129911	0.0526007	-0.0603333	0.0893979	0.672311	-0.0285643	0.034799	-0.00297884	-0.297863	0.0342949
-0.0777333	0.124011	0.0947778	0.0893979	0.672311	0.0430577	0.0164601	0.0330163	-0.318456	0.0386534
0.0244444	-0.0750836	-0.0174444	0.0893979	0.672311	-0.0126342	0.00330747	0.0216049	-0.259361	0.0134931
-0.267911	-0.222866	0.0797222	0.0893979	0.672311	0.0859109	-0.0255367	0.0545886	-0.280393	0.000445855
0.259178	-0.186034	0.208333	0.0893979	0.672311	-0.110086	-0.0567577	-0.00644027	-0.152421	0.0189546
-0.203222	0.136689	-0.0976111	0.0893979	0.672311	0.0541386	0.0196564	-0.0310081	-0.311098	0.0321685
-0.0962222	0.171589	0.110333	0.0893979	0.672311	0.0396755	-0.00274116	0.0190799	-0.31899	0.0402776
-0.260422	-0.170646	-0.154167	0.0893979	0.672311	0.0261277	-0.0860745	-0.0657195	-0.159885	-0.0039491
-0.327089	-0.200979	0.187667	0.0893979	0.672311	0.0863379	-0.0218818	0.0442305	-0.284267	-0.000844405
0.0576	-0.165549	-0.149778	0.0893979	0.672311	-0.0220242	-0.0933018	-0.0368442	-0.165993	0.00687848
-0.0353778	-0.234781	-0.236944	0.0893979	0.672311	0.0058638	-0.0926692	-0.0619508	-0.168069	0.00379943
0.274133	0.160653	0.130389	0.0893979	0.672311	-0.103569	-0.000668275	-0.00321555	-0.238423	0.0450749
0	0	0	0.0893979	0.672311	0.0215548	0.0760098	0.0360691	-0.329791	0.0139537
0.166689	0.0460364	-0.112278	0.0980062	0.0738184	-0.0404932	0.0315419	0.0061987	-0.180966	-0.0296209
-0.235422	0.248701	-0.186333	0.0980062	0.0738184	0.0671121	-0.0128757	-0.0301038	-0.192766	-0.0273988
0.154244	0.188111	0.1625	0.0980062	0.0738184	-0.088812	-0.0363351	-0.0135324	-0.135159	-0.0370909
-0.00164444	0.210286	0.140333	0.0980062	0.0738184	0.00709133	-0.0585614	-0.00562613	-0.176311	-0.0395694
0.0955111	-0.08834	0.000444444	0.0980062	0.0738184	-0.085672	-0.0176899	0.0172259	-0.122491	-0.0251088
0.0783333	0.0288579	0.0415556	0.0980062	0.0738184	-0.0287604	0.0470644	0.0384441	-0.212981	-0.0426507
0.307356	0.102809	0.0666667	0.0980062	0.0738184	-0.122808	-0.00457325	0.0153862	-0.148784	-0.0323002
0.189889	-0.100604	-0.125	0.0980062	0.0738184	-0.0335954	0.0148058	0.0156245	-0.128512	-0.0147071
-0.136822	-0.0341121	0.0218889	0.0980062	0.0738184	0.0901761	0.0802366	0.0532466	-0.180555	-0.0359597
0.200822	0.228497	0.230667	0.0980062	0.0738184	-0.113672	-0.037524	-0.0242965	-0.114089	-0.0290892
-0.3084	-0.126591	-0.0680556	0.0980062	0.0738184	0.0411554	-0.0713009	-0.0880298	-0.0951696	-0.0255107
-0.180578	-0.02782	-0.00144444	0.0980062	0.0738184	0.118175	0.0851915	0.0667732	-0.175198	-0.0327406
-0.121889	-0.00867786	0.177333	0.0980062	0.0738184	0.0758052	0.0704303	0.0258726	-0.195807	-0.0386648
0.239622	-0.145844	-0.0393333	0.0980062	0.0738184	-0.0972747	-0.0698384	-0.0189358	-0.0871594	-0.0216977
0.0036	0.0667114	-0.170389	0.0980062	0.0738184	-0.0121185	0.0106106	-0.0221658	-0.18637	-0.036964
0.3252	-0.0659221	0.247556	0.0980062	0.0738184	-0.123169	0.0194494	-0.0154567	-0.138789	-0.0272064
-0.1652	0.0858964	-0.228889	0.0980062	0.0738184	0.0552343	0.000144267	-0.0505927	-0.195576	-0.0351084
-0.0520222	0.011925	-0.2065	0.0980062	0.0738184	0.0400058	0.0563684	-0.0293616	-0.219074	-0.03284
0.129911	0.0526007	-0.0603333	0.0980062	0.0738184	-0.0359652	0.0233599	0.00179322	-0.200998	-0.0338783
-0.0777333	0.124011	0.0947778	0.0980062	0.0738184	0.0447818	-0.00836271	0.034002	-0.198773	-0.0434256
0.0244444	-0.0750836	-0.0174444	0.0980062	0.0738184	-0.0229076	0.0209129	0.0264554	-0.144083	-0.0342804
-0.267911	-0.222866	0.0797222	0.0980062	0.0738184	0.141277	0.0526904	0.0771631	-0.0937294	-0.0196871
0.259178	-0.186034	0.208333	0.0980062	0.0738184	-0.140994	-0.0404781	-0.00583466	-0.088383	-0.0194603
-0.203222	0.136689	-0.0976111	0.0980062	0.0738184	0.0594609	-0.00576638	-0.0417255	-0.208464	-0.035789
-0.0962222	0.171589	0.110333	0.0980062	0.0738184	0.0372987	-0.0333281	0.0152456	-0.205723	-0.0446946
-0.260422	-0.170646	-0.154167	0.0980062	0.0738184	0.0391204	-0.064161	-0.0889308	-0.0802434	-0.0204806
-0.327089	-0.200979	0.187667	0.0980062	0.0738184	0.161843	0.072748	0.070377	-0.0811907	-0.00806724
0.0576	-0.165549	-0.149778	0.0980062	0.0738184	-0.0331728	-0.0782662	-0.0420304	-0.0999225	-0.0255061
-0.0353778	-0.234781	-0.236944	0.0980062	0.0738184	0.000706319	-0.0771374	-0.0777259	-0.0961804	-0.0253531
0.274133	0.160653	0.130389	0.0980062	0.0738184	-0.12384	-0.0252636	-0.00883696	-0.124647	-0.0343736
0	0	0	0.0980062	0.0738184	0.0302835	0.0777968	0.0567285	-0.218054	-0.0329224
0.166689	0.0460364	-0.112278	0.0883676	0.626509	-0.0371333	0.0402954	-0.000316548	-0.279794	0.034881
-0.235422	0.248701	-0.186333	0.0883676	0.626509	0.0524995	-0.0030301	-0.0239786	-0.279954	0.0149007
0.154244	0.188111	0.1625	0.0883676	0.626509	-0.0634917	-0.0102304	-0.00549256	-0.259125	0.0479538
-0.00164444	0.210286	0.140333	0.0883676	0.626509	0.0111101	-0.0363106	-0.00127202	-0.287556	0.0313903
0.0955111	-0.08834	0.000444444	0.0883676	0.626509	-0.0667912	-0.0433075	0.0133132	-0.203854	0.011648
0.0783333	0.0288579	0.0415556	0.0883676	0.626509	-0.0159092	0.053729	0.0291241	-0.326631	0.0260674
0.307356	0.102809	0.0666667	0.0883676	0.626509	-0.104508	0.0137692	0.0161988	-0.251849	0.0443164
0.189889	-0.100604	-0.125	0.0883676	0.626509	-0.0345549	-0.0189851	-0.000366863	-0.221836	0.00770942
-0.136822	-0.0341121	0.0218889	0.0883676	0.626509	0.0660602	0.0770955	0.0399023	-0.316736	0.0207457
0.200822	0.228497	0.230667	0.0883676	0.626509	-0.0903878	-0.01795	-0.0211203	-0.213066	0.0435149
-0.3084	-0.126591	-0.0680556	0.0883676	0.626509	0.0273336	-0.0858956	-0.0605341	-0.181293	0.00262346
-0.180578	-0.02782	-0.00144444	0.0883676	0.626509	0.119589	0.0904559	0.0657765	-0.269185	0.0208054
-0.121889	-0.00867786	0.177333	0.0883676	0.626509	0.0555241	0.0718775	0.0159566	-0.323452	0.0202931
0.239622	-0.145844	-0.0393333	0.0883676	0.626509	-0.083444	-0.081748	-0.016748	-0.146282	0.0169343
0.0036	0.0667114	-0.170389	0.0883676	0.626509	-0.00331236	0.0259618	-0.0197341	-0.300599	0.0354204
0.3252	-0.0659221	0.247556	0.0883676	0.626509	-0.0968795	0.00837108	-0.0150199	-0.213224	0.0193794
-0.1652	0.0858964	-0.228889	0.0883676	0.626509	0.049712	0.0209655	-0.0386246	-0.307932	0.0336159
-0.0520222	0.011925	-0.2065	0.0883676	0.626509	0.0373076	0.0626494	-0.0227979	-0.312009	0.0190888
0.129911	0.0526007	-0.0603333	0.0883676	0.626509	-0.0285112	0.034516	-0.00330197	-0.298794	0.0357784
-0.0777333	0.124011	0.0947778	0.0883676	0.626509	0.043224	0.015299	0.0328642	-0.319303	0.0406474
0.0244444	-0.0750836	-0.0174444	0.0883676	0.626509	-0.0124679	0.00368467	0.0199665	-0.259704	0.0149307
-0.267911	-0.222866	0.0797222	0.0883676	0.626509	0.0860772	-0.0242668	0.0551182	-0.280078	0.00405145
0.259178	-0.186034	0.208333	0.0883676	0.626509	-0.110033	-0.0554877	-0.00568431	-0.152106	0.022447
-0.203222	0.136689	-0.0976111	0.0883676	0.626509	0.0543049	0.0193733	-0.0315576	-0.312028	0.0337651
-0.0962222	0.171589	0.110333	0.0883676	0.626509	0.0398417	-0.00390222	0.0189277	-0.319837	0.0422716
-0.260422	-0.170646	-0.154167	0.0883676	0.626509	0.026294	-0.0856973	-0.0673578	-0.160227	-0.00251149
-0.327089	-0.200979	0.187667	0.0883676	0.626509	0.0838138	-0.0206119	0.0447237	-0.286643	0.00193377
0.0576	-0.165549	-0.149778	0.0883676	0.626509	-0.0218579	-0.0929246	-0.0384826	-0.166336	0.00831609
-0.0353778	-0.234781	-0.236944	0.0883676	0.626509	0.00593122	-0.092292	-0.0635424	-0.168364	0.00524224
0.274133	0.160653	0.130389	0.0883676	0.626509	-0.103516	-0.00182934	-0.00314138	-0.23927	0.0469558
0	0	0	0.0883676	0.626509	0.022359	0.0751218	0.0386846	-0.330365	0.0181692
0.166689	0.0460364	-0.112278	0.196	-0.712411	-0.0841	0.0593042	0.0172409	0.00404199	-0.0439648
-0.235422	0.248701	-0.186333	0.196	-0.712411	0.109802	0.0093242	-0.000804467	0.0388085	-0.0154192
0.154244	0.188111	0.1625	0.196	-0.712411	-0.131969	-0.0460587	-0.0320387	-0.00803359	-0.05626
-0.00164444	0.210286	0.140333	0.196	-0.712411	0.0352362	-0.0776802	-0.0203947	0.00919583	-0.0499123
0.0955111	-0.08834	0.000444444	0.196	-0.712411	-0.113857	-0.0474897	0.0184965	0.00511861	-0.0263816
0.0783333	0.0288579	0.0415556	0.196	-0.712411	-0.0123461	0.0886666	0.0559786	0.0203379	-0.0467762
0.307356	0.102809	0.0666667	0.196	-0.712411	-0.17931	0.0100986	0.0172317	-0.00437201	-0.0391952
0.189889	-0.100604	-0.125	0.196	-0.712411	-0.06365	-0.0044404	0.0157293	0.00548157	-0.0273545
-0.136822	-0.0341121	0.0218889	0.196	-0.712411	0.117782	0.106223	0.0545454	0.0415746	-0.0332754
0.200822	0.228497	0.230667	0.196	-0.712411	-0.163936	-0.0406792	-0.0446298	-0.00719057	-0.0384866
-0.3084	-0.126591	-0.0680556	0.196	-0.712411	0.0354821	-0.134241	-0.111843	0.0222253	-0.0205883
-0.180578	-0.02782	-0.00144444	0.196	-0.712411	0.139174	0.110007	0.0674337	0.0426421	-0.0279496
-0.121889	-0.00867786	0.177333	0.196	-0.712411	0.108208	0.100083	0.0185339	0.0278286	-0.0360046
0.239622	-0.145844	-0.0393333	0.196	-0.712411	-0.143117	-0.112898	-0.0153641	0.00269048	-0.0211713
0.0036	0.0667114	-0.170389	0.196	-0.712411	-0.00858231	0.035139	-0.0173939	0.028344	-0.0508244
0.3252	-0.0659221	0.247556	0.196	-0.712411	-0.175939	0.0216351	-0.0216487	-0.0323166	-0.0247329
-0.1652	0.0858964	-0.228889	0.196	-0.712411	0.0973261	0.0370399	-0.0356053	0.0480779	-0.0405561
-0.0520222	0.011925	-0.2065	0.196	-0.712411	0.0868413	0.102925	-0.0208763	0.0404367	-0.0265818
0.129911	0.0526007	-0.0603333	0.196	-0.712411	-0.0598164	0.0563062	0.0254727	0.00798444	-0.0506014
-0.0777333	0.124011	0.0947778	0.196	-0.712411	0.0835659	0.00647183	0.0261686	0.0287424	-0.052443
0.0244444	-0.0750836	-0.0174444	0.196	-0.712411	-0.0115706	0.0125116	0.0270528	0.034281	-0.0406529
-0.267911	-0.222866	0.0797222	0.196	-0.712411	0.146456	0.0157825	0.0952087	0.0548002	-0.0298097
0.259178	-0.186034	0.208333	0.196	-0.712411	-0.198618	-0.0623472	-0.00972919	-0.00281749	-0.022384
-0.203222	0.136689	-0.0976111	0.196	-0.712411	0.107556	0.0366878	-0.0133401	0.0525264	-0.0358645
-0.0962222	0.171589	0.110333	0.196	-0.712411	0.0834293	-0.0286846	0.0101412	0.0200906	-0.0532555
-0.260422	-0.170646	-0.154167	0.196	-0.712411	0.0365694	-0.133291	-0.117632	0.0255647	-0.010256
-0.327089	-0.200979	0.187667	0.196	-0.712411	0.166019	0.0400673	0.0934841	0.0563365	-0.0163648
0.0576	-0.165549	-0.149778	0.196	-0.712411	-0.0338666	-0.138692	-0.063202	0.0175535	-0.0219488
-0.0353778	-0.234781	-0.236944	0.196	-0.712411	0.0253903	-0.144455	-0.113316	0.0265691	-0.0230441
0.274133	0.160653	0.130389	0.196	-0.712411	-0.184398	-0.0263529	-0.0207514	-0.00861749	-0.0467225
0	0	0	0.196	-0.712411	0.072601	0.110751	0.0628662	0.0277959	-0.0385532
0.166689	0.0460364	-0.112278	0.115969	0.912708	-0.0543928	0.0373835	-0.0112453	-0.192871	0.0591738
-0.235422	0.248701	-0.186333	0.115969	0.912708	0.056784	-0.0249309	-0.0642209	-0.192008	0.0459873
0.154244	0.188111	0.1625	0.115969	0.912708	-0.112708	-0.0280407	-0.00250596	-0.173995	0.0810578
-0.00164444	0.210286	0.140333	0.115969	0.912708	0.022439	-0.0732226	0.0117333	-0.160657	0.0823547
0.0955111	-0.08834	0.000444444	0.115969	0.912708	-0.10861	-0.0528916	0.0188733	-0.0949061	0.0445856
0.0783333	0.0288579	0.0415556	0.115969	0.912708	-0.0170444	0.0614137	0.0555739	-0.172441	0.0858675
0.307356	0.102809	0.0666667	0.115969	0.912708	-0.165872	0.00427077	0.0278545	-0.163372	0.0741315
0.189889	-0.100604	-0.125	0.115969	0.912708	-0.0582231	-0.0178144	-0.00730448	-0.128614	0.0282953
-0.136822	-0.0341121	0.0218889	0.115969	0.912708	0.111023	0.107327	0.0742391	-0.10477	0.0958272
0.200822	0.228497	0.230667	0.115969	0.912708	-0.142273	-0.034059	-0.0227282	-0.137017	0.0666795
-0.3084	-0.126591	-0.0680556	0.115969	0.912708	0.0502823	-0.0929037	-0.115316	-0.0790231	0.0515024
-0.180578	-0.02782	-0.00144444	0.115969	0.912708	0.124836	0.101668	0.0702417	-0.117277	0.0795535
-0.121889	-0.00867786	0.177333	0.115969	0.912708	0.101617	0.0863878	0.0496987	-0.120842	0.0924201
0.239622	-0.145844	-0.0393333	0.115969	0.912708	-0.124859	-0.0952616	-0.0281784	-0.0795918	0.0390998
0.0036	0.0667114	-0.170389	0.115969	0.912708	0.00640389	0.0212527	-0.0530863	-0.19861	0.0735634
0.3252	-0.0659221	0.247556	0.115969	0.912708	-0.165148	0.0166937	-0.0138359	-0.118021	0.0528778
-0.1652	0.0858964	-0.228889	0.115969	0.912708	0.0626408	0.0107434	-0.0826414	-0.201872	0.0688605
-0.0520222	0.011925	-0.2065	0.115969	0.912708	0.0474669	0.0667153	-0.0659115	-0.199224	0.0584055
0.129911	0.0526007	-0.0603333	0.115969	0.912708	-0.0387717	0.0320584	-0.0108793	-0.203802	0.0682336
-0.0777333	0.124011	0.0947778	0.115969	0.912708	0.0654599	0.000652799	0.056797	-0.164622	0.0968833
0.0244444	-0.0750836	-0.0174444	0.115969	0.912708	-0.000641279	0.0264122	0.0344652	-0.101091	0.0823549
-0.267911	-0.222866	0.0797222	0.115969	0.912708	0.182372	0.0758197	0.109412	-0.00419187	0.0792429
0.259178	-0.186034	0.208333	0.115969	0.912708	-0.182079	-0.0654801	-0.00414192	-0.0699832	0.0429132
-0.203222	0.136689	-0.0976111	0.115969	0.912708	0.0656422	0.00673072	-0.0689892	-0.205735	0.0714907
-0.0962222	0.171589	0.110333	0.115969	0.912708	0.0622001	-0.0314484	0.0392565	-0.174333	0.100013
-0.260422	-0.170646	-0.154167	0.115969	0.912708	0.0377854	-0.0944021	-0.129679	-0.0608049	0.0327753
-0.327089	-0.200979	0.187667	0.115969	0.912708	0.18217	0.0646883	0.0996245	-0.0131073	0.067653
0.0576	-0.165549	-0.149778	0.115969	0.912708	-0.028237	-0.111024	-0.0721353	-0.0817487	0.0400905
-0.0353778	-0.234781	-0.236944	0.115969	0.912708	0.0021693	-0.100804	-0.119478	-0.069305	0.0433199
0.274133	0.160653	0.130389	0.115969	0.912708	-0.161373	-0.0173799	0.00271127	-0.159699	0.0762076
0	0	0	0.115969	0.912708	0.0517413	0.0910357	0.0655957	-0.149956	0.0784707
0.166689	0.0460364	-0.112278	0.0425608	-0.213624	-0.0274062	0.032993	0.00526328	-0.270082	-0.0264193
-0.235422	0.248701	-0.186333	0.0425608	-0.213624	0.0508493	0.000904953	-0.0119436	-0.295205	-0.028486
0.154244	0.188111	0.1625	0.0425608	-0.213624	-0.0578316	-0.0183943	-0.00810575	-0.2035	-0.0344407
-0.00164444	0.210286	0.140333	0.0425608	-0.213624	0.0183095	-0.0290927	-0.0007589	-0.259059	-0.0357866
0.0955111	-0.08834	0.000444444	0.0425608	-0.213624	-0.0475663	-0.0231089	0.0127977	-0.225578	-0.0227568
0.0783333	0.0288579	0.0415556	0.0425608	-0.213624	-0.00515651	0.04718	0.0296293	-0.321277	-0.0379624
0.307356	0.102809	0.0666667	0.0425608	-0.213624	-0.0833067	0.00681112	0.0125722	-0.222263	-0.0292684
0.189889	-0.100604	-0.125	0.0425608	-0.213624	-0.0181007	0.00440733	0.0139025	-0.229504	-0.0111704
-0.136822	-0.0341121	0.0218889	0.0425608	-0.213624	0.0486965	0.0588255	0.0300185	-0.372903	-0.0377598
0.200822	0.228497	0.230667	0.0425608	-0.213624	-0.0797634	-0.0217512	-0.0179216	-0.176707	-0.0272053
-0.3084	-0.126591	-0.0680556	0.0425608	-0.213624	0.0230462	-0.0649941	-0.0447063	-0.205769	-0.0242275
-0.180578	-0.02782	-0.00144444	0.0425608	-0.213624	0.0757387	0.0663884	0.0415995	-0.368646	-0.0415443
-0.121889	-0.00867786	0.177333	0.0425608	-0.213624	0.0482345	0.0589176	0.014741	-0.357206	-0.037728
0.239622	-0.145844	-0.0393333	0.0425608	-0.213624	-0.0724276	-0.060719	-0.011021	-0.157222	-0.0187603
0.0036	0.0667114	-0.170389	0.0425608	-0.213624	-0.005511	0.0174677	-0.0157796	-0.268585	-0.034853
0.3252	-0.0659221	0.247556	0.0425608	-0.213624	-0.0747148	0.0131984	-0.00994953	-0.222483	-0.0258221
-0.1652	0.0858964	-0.228889	0.0425608	-0.213624	0.0397297	0.0132471	-0.0263143	-0.298847	-0.0346485
-0.0520222	0.011925	-0.2065	0.0425608	-0.213624	0.0356875	0.0522392	-0.0127959	-0.331017	-0.0303007
0.129911	0.0526007	-0.0603333	0.0425608	-0.213624	-0.0210795	0.0301748	0.00548682	-0.281605	-0.028248
-0.0777333	0.124011	0.0947778	0.0425608	-0.213624	0.0387788	0.00763649	0.0196567	-0.318638	-0.0404386
0.0244444	-0.0750836	-0.0174444	0.0425608	-0.213624	-0.00370608	0.00890227	0.0160903	-0.2642	-0.0317093
-0.267911	-0.222866	0.0797222	0.0425608	-0.213624	0.0730799	-0.00601509	0.0453737	-0.331267	-0.0291172
0.259178	-0.186034	0.208333	0.0425608	-0.213624	-0.089858	-0.0404048	-0.00364585	-0.166167	-0.0200689
-0.203222	0.136689	-0.0976111	0.0425608	-0.213624	0.047358	0.0117159	-0.0176324	-0.306233	-0.0333218
-0.0962222	0.171589	0.110333	0.0425608	-0.213624	0.0367414	-0.00845201	0.0127555	-0.304936	-0.0415957
-0.260422	-0.170646	-0.154167	0.0425608	-0.213624	0.0222549	-0.0633597	-0.0479377	-0.193894	-0.0203521
-0.327089	-0.200979	0.187667	0.0425608	-0.213624	0.0732625	-0.000662197	0.0364715	-0.340218	-0.0290455
0.0576	-0.165549	-0.149778	0.0425608	-0.213624	-0.0165422	-0.0693165	-0.0289455	-0.180666	-0.0204998
-0.0353778	-0.234781	-0.236944	0.0425608	-0.213624	0.01068	-0.0700912	-0.0492723	-0.187555	-0.0215301
0.274133	0.160653	0.130389	0.0425608	-0.213624	-0.088404	-0.00963759	-0.00493079	-0.188568	-0.0318079
0	0	0	0.0425608	-0.213624	0.0301718	0.0624215	0.0360316	-0.365003	-0.0339381
0.166689	0.0460364	-0.112278	0.572067	-1.17893	-0.058126	0.0801702	0.0155513	0.162956	-0.103715
-0.235422	0.248701	-0.186333	0.572067	-1.17893	0.0883391	0.0116919	-0.00916685	0.153313	-0.0971602
0.154244	0.188111	0.1625	0.572067	-1.17893	-0.125617	-0.0507612	-0.0254335	0.121261	-0.0980022
-0.00164444	0.210286	0.140333	0.572067	-1.17893	0.0504986	-0.0656271	-0.00398016	0.150228	-0.0741052
0.0955111	-0.08834	0.000444444	0.572067	-1.17893	-0.0908929	-0.0530229	0.0186151	0.132375	-0.0491353
0.0783333	0.0288579	0.0415556	0.572067	-1.17893	-0.00095289	0.114	0.0549053	0.170083	-0.078652
0.307356	0.102809	0.0666667	0.572067	-1.17893	-0.16286	-0.000743882	0.0146715	0.129626	-0.089293
0.189889	-0.100604	-0.125	0.572067	-1.17893	-0.0373131	-0.00255688	0.00921792	0.131741	-0.0640329
-0.136822	-0.0341121	0.0218889	0.572067	-1.17893	0.0981122	0.135813	0.0537473	0.177952	-0.0602714
0.200822	0.228497	0.230667	0.572067	-1.17893	-0.169793	-0.0627436	-0.0364553	0.103262	-0.0770778
-0.3084	-0.126591	-0.0680556	0.572067	-1.17893	0.0363191	-0.152058	-0.100969	0.111163	-0.0575461
-0.180578	-0.02782	-0.00144444	0.572067	-1.17893	0.113323	0.141832	0.0686699	0.17259	-0.0549172
-0.121889	-0.00867786	0.177333	0.572067	-1.17893	0.0938201	0.124573	0.0254708	0.17149	-0.0646585
0.239622	-0.145844	-0.0393333	0.572067	-1.17893	-0.132706	-0.140322	-0.0243452	0.0906104	-0.0451051
0.0036	0.0667114	-0.170389	0.572067	-1.17893	-0.0124286	0.041025	-0.0336722	0.141719	-0.109633
0.3252	-0.0659221	0.247556	0.572067	-1.17893	-0.0833335	0.0783286	0.0265337	0.207778	-0.0269071
-0.1652	0.0858964	-0.228889	0.572067	-1.17893	0.0804486	0.0387234	-0.0467133	0.160544	-0.109595
-0.0520222	0.011925	-0.2065	0.572067	-1.17893	0.0742808	0.132059	-0.0286422	0.178695	-0.0787167
0.129911	0.0526007	-0.0603333	0.572067	-1.17893	-0.0313591	0.0759486	0.0217812	0.168154	-0.101821
-0.0777333	0.124011	0.0947778	0.572067	-1.17893	0.0841364	0.0109527	0.0293304	0.156938	-0.0954124
0.0244444	-0.0750836	-0.0174444	0.572067	-1.17893	-0.0239705	-0.00245599	0.0132639	0.123123	-0.069148
-0.267911	-0.222866	0.0797222	0.572067	-1.17893	0.121583	-0.0246766	0.0903504	0.109273	-0.0634317
0.259178	-0.186034	0.208333	0.572067	-1.17893	-0.181995	-0.0895083	0.00268513	0.0992979	-0.0431586
-0.203222	0.136689	-0.0976111	0.572067	-1.17893	0.0914707	0.0345463	-0.0241812	0.161442	-0.104922
-0.0962222	0.171589	0.110333	0.572067	-1.17893	0.0873349	-0.0148072	0.0219827	0.159292	-0.0929902
-0.260422	-0.170646	-0.154167	0.572067	-1.17893	0.019786	-0.165137	-0.122854	0.0848994	-0.0456161
-0.327089	-0.200979	0.187667	0.572067	-1.17893	0.147676	0.00321309	0.0901151	0.124272	-0.0493912
0.0576	-0.165549	-0.149778	0.572067	-1.17893	-0.0344064	-0.173483	-0.081547	0.0889356	-0.0496085
-0.0353778	-0.234781	-0.236944	0.572067	-1.17893	0.0176546	-0.179879	-0.130956	0.0875032	-0.0425289
0.274133	0.160653	0.130389	0.572067	-1.17893	-0.188356	-0.0385935	-0.0149085	0.110745	-0.0866163
0	0	0	0.572067	-1.17893	0.0694583	0.135183	0.0669495	0.176182	-0.0622309
0.166689	0.0460364	-0.112278	0.427448	-1.00627	-0.0665144	0.0991506	0.0190556	0.214559	-0.0644385
-0.235422	0.248701	-0.186333	0.427448	-1.00627	0.105142	0.0339114	0.00203354	0.209068	-0.0357657
0.154244	0.188111	0.1625	0.427448	-1.00627	-0.141519	-0.0515752	-0.0328857	0.158188	-0.0807564
-0.00164444	0.210286	0.140333	0.427448	-1.00627	0.0529994	-0.0609605	-0.0125942	0.195434	-0.042791
0.0955111	-0.08834	0.000444444	0.427448	-1.00627	-0.0891889	-0.0687817	0.0195406	0.169897	-0.0318644
0.0783333	0.0288579	0.0415556	0.427448	-1.00627	-0.000345292	0.1288	0.0606156	0.233364	-0.0469553
0.307356	0.102809	0.0666667	0.427448	-1.00627	-0.171113	0.0087418	0.0186721	0.181119	-0.0631904
0.189889	-0.100604	-0.125	0.427448	-1.00627	-0.0356559	-0.0146199	0.00953826	0.163966	-0.044643
-0.136822	-0.0341121	0.0218889	0.427448	-1.00627	0.101541	0.134729	0.0546195	0.228068	-0.0296899
0.200822	0.228497	0.230667	0.427448	-1.00627	-0.185674	-0.0614124	-0.0448485	0.13884	-0.0626245
-0.3084	-0.126591	-0.0680556	0.427448	-1.00627	0.0274397	-0.18916	-0.111474	0.120365	-0.0358512
-0.180578	-0.02782	-0.00144444	0.427448	-1.00627	0.115288	0.141942	0.0660582	0.222454	-0.0272626
-0.121889	-0.00867786	0.177333	0.427448	-1.00627	0.101694	0.133661	0.0229933	0.230252	-0.032201
0.239622	-0.145844	-0.0393333	0.427448	-1.00627	-0.135963	-0.160045	-0.0252257	0.113566	-0.0316182
0.0036	0.0667114	-0.170389	0.427448	-1.00627	-0.018797	0.0521349	-0.0313987	0.188548	-0.0718499
0.3252	-0.0659221	0.247556	0.427448	-1.00627	-0.0899186	0.0756501	0.0253984	0.248916	-0.00934246
-0.1652	0.0858964	-0.228889	0.427448	-1.00627	0.09285	0.0544261	-0.0445451	0.209379	-0.0538921
-0.0520222	0.011925	-0.2065	0.427448	-1.00627	0.081856	0.143642	-0.0252778	0.238431	-0.03782
0.129911	0.0526007	-0.0603333	0.427448	-1.00627	-0.0316815	0.0971163	0.0271861	0.229211	-0.0578342
-0.0777333	0.124011	0.0947778	0.427448	-1.00627	0.0937749	0.0284448	0.0338816	0.217484	-0.0483146
0.0244444	-0.0750836	-0.0174444	0.427448	-1.00627	-0.0245133	-0.0106492	0.00956063	0.16045	-0.0521974
-0.267911	-0.222866	0.0797222	0.427448	-1.00627	0.123241	-0.0499169	0.0952375	0.141249	-0.0468373
0.259178	-0.186034	0.208333	0.427448	-1.00627	-0.189584	-0.10324	0.000299954	0.123898	-0.0317442
-0.203222	0.136689	-0.0976111	0.427448	-1.00627	0.102569	0.0558454	-0.0188213	0.215119	-0.0476685
-0.0962222	0.171589	0.110333	0.427448	-1.00627	0.0970289	0.000602199	0.0237587	0.217093	-0.0499066
-0.260422	-0.170646	-0.154167	0.427448	-1.00627	0.0216821	-0.194873	-0.125826	0.108289	-0.0243752
-0.327089	-0.200979	0.187667	0.427448	-1.00627	0.144983	-0.0190866	0.0969313	0.150373	-0.0305919
0.0576	-0.165549	-0.149778	0.427448	-1.00627	-0.036179	-0.196928	-0.0839386	0.112667	-0.0343847
-0.0353778	-0.234781	-0.236944	0.427448	-1.00627	0.0194867	-0.207068	-0.138684	0.110886	-0.0280974
0.274133	0.160653	0.130389	0.427448	-1.00627	-0.204238	-0.0353199	-0.01974	0.151023	-0.0731017
0	0	0	0.427448	-1.00627	0.0778224	0.148039	0.0689101	0.242041	-0.0303334
0.166689	0.0460364	-0.112278	0.175155	0.270873	-0.0639189	0.0696355	0.0185289	-0.00533195	0.0163653
-0.235422	0.248701	-0.186333	0.175155	0.270873	0.0782697	0.0027509	-0.0197009	0.00128381	0.008278
0.154244	0.188111	0.1625	0.175155	0.270873	-0.121944	-0.0417475	-0.0353321	-0.023094	-0.00488322
-0.00164444	0.210286	0.140333	0.175155	0.270873	0.0386984	-0.0762391	-0.0187371	0.00149568	-0.00321692
0.0955111	-0.08834	0.000444444	0.175155	0.270873	-0.100596	-0.064709	0.0167513	0.0086846	0.00220499
0.0783333	0.0288579	0.0415556	0.175155	0.270873	0.0016787	0.0950934	0.0590603	0.0199006	0.0137448
0.307356	0.102809	0.0666667	0.175155	0.270873	-0.184454	0.0148027	0.0176998	-0.0244346	0.00664617
0.189889	-0.100604	-0.125	0.175155	0.270873	-0.0442752	-0.0134358	0.0221912	0.00337227	0.00770562
-0.136822	-0.0341121	0.0218889	0.175155	0.270873	0.111154	0.10826	0.0646316	0.0344033	0.00933178
0.200822	0.228497	0.230667	0.175155	0.270873	-0.15666	-0.0394106	-0.0491619	-0.0243269	0.00119776
-0.3084	-0.126591	-0.0680556	0.175155	0.270873	0.0283559	-0.143251	-0.108254	0.0172744	-0.00688988
-0.180578	-0.02782	-0.00144444	0.175155	0.270873	0.127946	0.116121	0.0726858	0.0295912	0.00963256
-0.121889	-0.00867786	0.177333	0.175155	0.270873	0.107522	0.105861	0.0215337	0.0202598	0.0107414
0.239622	-0.145844	-0.0393333	0.175155	0.270873	-0.132054	-0.11777	-0.0194374	-0.0028923	0.00553963
0.0036	0.0667114	-0.170389	0.175155	0.270873	0.0108742	0.0461663	-0.0179547	0.0250115	0.00643734
0.3252	-0.0659221	0.247556	0.175155	0.270873	-0.173338	0.0135054	-0.032734	-0.0403366	-0.00482256
-0.1652	0.0858964	-0.228889	0.175155	0.270873	0.0802104	0.0433535	-0.0420229	0.0151181	0.00779816
-0.0520222	0.011925	-0.2065	0.175155	0.270873	0.0759767	0.10791	-0.0294744	0.0215112	0.0147483
0.129911	0.0526007	-0.0603333	0.175155	0.270873	-0.03596	0.0678752	0.0251917	0.00530901	0.0178192
-0.0777333	0.124011	0.0947778	0.175155	0.270873	0.0828292	0.0174858	0.034648	0.0154893	0.00618961
0.0244444	-0.0750836	-0.0174444	0.175155	0.270873	0.00288864	0.00159901	0.028487	0.035799	-0.000405734
-0.267911	-0.222866	0.0797222	0.175155	0.270873	0.139005	0.0155365	0.101724	0.0648277	-0.00758837
0.259178	-0.186034	0.208333	0.175155	0.270873	-0.182415	-0.0633543	-0.00866905	-0.0133934	0.00953565
-0.203222	0.136689	-0.0976111	0.175155	0.270873	0.0871341	0.0424019	-0.0267805	0.0161397	0.00565059
-0.0962222	0.171589	0.110333	0.175155	0.270873	0.08201	-0.0198006	0.0164281	0.00710716	0.00162512
-0.260422	-0.170646	-0.154167	0.175155	0.270873	0.0261842	-0.143241	-0.121249	0.0234173	-0.00637627
-0.327089	-0.200979	0.187667	0.175155	0.270873	0.144653	0.0197165	0.0876524	0.0586065	-0.0192194
0.0576	-0.165549	-0.149778	0.175155	0.270873	-0.0215733	-0.158775	-0.0648786	0.0228488	0.000304308
-0.0353778	-0.234781	-0.236944	0.175155	0.270873	0.0220724	-0.14959	-0.117335	0.0290853	0.000493945
0.274133	0.160653	0.130389	0.175155	0.270873	-0.18576	-0.0222413	-0.0213487	-0.0296869	0.000786213
0	0	0	0.175155	0.270873	0.0787504	0.119842	0.0718102	0.0332745	0.0168191
0.166689	0.0460364	-0.112278	0.541153	-0.981578	-0.0642169	0.100429	0.0238999	0.220584	-0.0564267
-0.235422	0.248701	-0.186333	0.541153	-0.981578	0.106642	0.0411435	0.0025275	0.219117	-0.0236555
0.154244	0.188111	0.1625	0.541153	-0.981578	-0.143238	-0.0476119	-0.036422	0.160207	-0.0729577
-0.00164444	0.210286	0.140333	0.541153	-0.981578	0.0577029	-0.0525211	-0.0150588	0.204054	-0.0330655
0.0955111	-0.08834	0.000444444	0.541153	-0.981578	-0.0879365	-0.0737804	0.0185325	0.169267	-0.0308332
0.0783333	0.0288579	0.0415556	0.541153	-0.981578	0.00440631	0.130057	0.0603223	0.236995	-0.0417786
0.307356	0.102809	0.0666667	0.541153	-0.981578	-0.186144	0.00605526	0.0149885	0.167803	-0.0585031
0.189889	-0.100604	-0.125	0.541153	-0.981578	-0.0417995	-0.0207462	0.0115256	0.160681	-0.0450287
-0.136822	-0.0341121	0.0218889	0.541153	-0.981578	0.102937	0.135408	0.0522501	0.230685	-0.0258919
0.200822	0.228497	0.230667	0.541153	-0.981578	-0.195641	-0.0607201	-0.0485872	0.137222	-0.0560409
-0.3084	-0.126591	-0.0680556	0.541153	-0.981578	0.0383345	-0.184476	-0.101575	0.139721	-0.0355395
-0.180578	-0.02782	-0.00144444	0.541153	-0.981578	0.116332	0.142455	0.0639438	0.22531	-0.0234409
-0.121889	-0.00867786	0.177333	0.541153	-0.981578	0.104279	0.135841	0.0223003	0.234614	-0.0277933
0.239622	-0.145844	-0.0393333	0.541153	-0.981578	-0.140902	-0.161402	-0.0222862	0.115317	-0.0290652
0.0036	0.0667114	-0.170389	0.541153	-0.981578	-0.0189577	0.053415	-0.0301315	0.193052	-0.0644261
0.3252	-0.0659221	0.247556	0.541153	-0.981578	-0.0966691	0.0777147	0.0192164	0.240636	-0.0156001
-0.1652	0.0858964	-0.228889	0.541153	-0.981578	0.0966866	0.058004	-0.038396	0.222437	-0.0454525
-0.0520222	0.011925	-0.2065	0.541153	-0.981578	0.0829779	0.144516	-0.023167	0.243354	-0.0315627
0.129911	0.0526007	-0.0603333	0.541153	-0.981578	-0.0295992	0.0990537	0.0325138	0.235875	-0.0486208
-0.0777333	0.124011	0.0947778	0.541153	-0.981578	0.0979234	0.0299793	0.0319981	0.219598	-0.0429043
0.0244444	-0.0750836	-0.0174444	0.541153	-0.981578	-0.0241411	-0.0184046	0.0110848	0.160867	-0.0504984
-0.267911	-0.222866	0.0797222	0.541153	-0.981578	0.123035	-0.0584362	0.0905136	0.138914	-0.0514757
0.259178	-0.186034	0.208333	0.541153	-0.981578	-0.19037	-0.103245	0.000627512	0.123092	-0.0308172
-0.203222	0.136689	-0.0976111	0.541153	-0.981578	0.105939	0.0562566	-0.0159303	0.222704	-0.0406075
-0.0962222	0.171589	0.110333	0.541153	-0.981578	0.102338	0.00645531	0.0223825	0.224288	-0.0416766
-0.260422	-0.170646	-0.154167	0.541153	-0.981578	0.0204223	-0.198484	-0.123461	0.111989	-0.0239407
-0.327089	-0.200979	0.187667	0.541153	-0.981578	0.15171	-0.0243942	0.0910845	0.155574	-0.035545
0.0576	-0.165549	-0.149778	0.541153	-0.981578	-0.0365203	-0.202177	-0.0822822	0.116133	-0.0320529
-0.0353778	-0.234781	-0.236944	0.541153	-0.981578	0.0184351	-0.214091	-0.132915	0.116186	-0.026185
0.274133	0.160653	0.130389	0.541153	-0.981578	-0.214493	-0.0369631	-0.0241352	0.145115	-0.0656401
0	0	0	0.541153	-0.981578	0.0786287	0.148581	0.0673798	0.244404	-0.0263948
0.166689	0.0460364	-0.112278	0.226805	1.73129	-0.0960686	0.059662	-0.00795583	0.0320651	0.0415226
-0.235422	0.248701	-0.186333	0.226805	1.73129	0.0824307	0.00998595	-0.0414477	0.0688769	0.0574012
0.154244	0.188111	0.1625	0.226805	1.73129	-0.134061	-0.00510412	-0.000108141	0.0685962	0.0892686
-0.00164444	0.210286	0.140333	0.226805	1.73129	0.0596856	-0.0486388	0.0197005	0.100885	0.11407
0.0955111	-0.08834	0.000444444	0.226805	1.73129	-0.119984	-0.0995165	0.0109652	0.0549186	0.0300667
0.0783333	0.0288579	0.0415556	0.226805	1.73129	0.0225269	0.0903694	0.0629762	0.0944876	0.0831745
0.307356	0.102809	0.0666667	0.226805	1.73129	-0.226564	0.0261479	0.0264282	0.0603483	0.0387581
0.189889	-0.100604	-0.125	0.226805	1.73129	-0.0765533	-0.0384324	-0.00557466	0.0390123	0.00730269
-0.136822	-0.0341121	0.0218889	0.226805	1.73129	0.122894	0.11672	0.0618826	0.115416	0.0710424
0.200822	0.228497	0.230667	0.226805	1.73129	-0.190271	-0.0183504	-0.0380807	0.0585086	0.0491858
-0.3084	-0.126591	-0.0680556	0.226805	1.73129	0.0533867	-0.166094	-0.122666	0.0528414	0.0646869
-0.180578	-0.02782	-0.00144444	0.226805	1.73129	0.1333	0.119599	0.0623979	0.108828	0.0598847
-0.121889	-0.00867786	0.177333	0.226805	1.73129	0.121377	0.0983544	0.037673	0.120509	0.0686164
0.239622	-0.145844	-0.0393333	0.226805	1.73129	-0.158989	-0.136766	-0.0313115	0.0313116	0.0268397
0.0036	0.0667114	-0.170389	0.226805	1.73129	0.0201965	0.0675588	-0.0443933	0.0713111	0.093063
0.3252	-0.0659221	0.247556	0.226805	1.73129	-0.209785	0.00339525	-0.0326474	0.0401418	0.00338296
-0.1652	0.0858964	-0.228889	0.226805	1.73129	0.0994985	0.063893	-0.0602689	0.0854858	0.0934041
-0.0520222	0.011925	-0.2065	0.226805	1.73129	0.0861731	0.106511	-0.0537768	0.0828565	0.0566788
0.129911	0.0526007	-0.0603333	0.226805	1.73129	-0.057398	0.0698763	0.00585225	0.0550375	0.0550647
-0.0777333	0.124011	0.0947778	0.226805	1.73129	0.106717	0.0355304	0.0531881	0.109655	0.107564
0.0244444	-0.0750836	-0.0174444	0.226805	1.73129	0.0137692	0.00456193	0.0159036	0.0870329	0.0697093
-0.267911	-0.222866	0.0797222	0.226805	1.73129	0.170868	0.00606698	0.125672	0.114084	0.0962155
0.259178	-0.186034	0.208333	0.226805	1.73129	-0.223191	-0.091391	-0.0103261	0.0426319	0.0272141
-0.203222	0.136689	-0.0976111	0.226805	1.73129	0.103357	0.0640424	-0.0392122	0.0871674	0.0817864
-0.0962222	0.171589	0.110333	0.226805	1.73129	0.10497	0.0130218	0.0434296	0.112833	0.112939
-0.260422	-0.170646	-0.154167	0.226805	1.73129	0.0268495	-0.1872	-0.147886	0.0445231	0.0415545
-0.327089	-0.200979	0.187667	0.226805	1.73129	0.181222	0.0137792	0.116454	0.121921	0.0816121
0.0576	-0.165549	-0.149778	0.226805	1.73129	-0.0223695	-0.203716	-0.0943243	0.0404136	0.0448606
-0.0353778	-0.234781	-0.236944	0.226805	1.73129	0.0255421	-0.180952	-0.137137	0.0637667	0.0621058
0.274133	0.160653	0.130389	0.226805	1.73129	-0.226469	0.00709974	0.00799144	0.0646816	0.0630263
0	0	0	0.226805	1.73129	0.0944073	0.122807	0.0664196	0.122307	0.0631166
0.166689	0.0460364	-0.112278	0.235879	1.08003	-0.0789107	0.0756738	-0.00409229	0.0777514	0.0896218
-0.235422	0.248701	-0.186333	0.235879	1.08003	0.0755152	0.0174514	-0.0355434	0.104725	0.0728998
0.154244	0.188111	0.1625	0.235879	1.08003	-0.122853	0.00128985	-0.00260837	0.103542	0.127922
-0.00164444	0.210286	0.140333	0.235879	1.08003	0.0541763	-0.0526185	0.012796	0.135371	0.123337
0.0955111	-0.08834	0.000444444	0.235879	1.08003	-0.11163	-0.116768	0.0117767	0.0755759	0.0518934
0.0783333	0.0288579	0.0415556	0.235879	1.08003	0.0284098	0.110442	0.0641876	0.150074	0.117423
0.307356	0.102809	0.0666667	0.235879	1.08003	-0.225317	0.0331577	0.0295151	0.088428	0.0768904
0.189889	-0.100604	-0.125	0.235879	1.08003	-0.0645226	-0.0509227	0.00101079	0.0620213	0.0358809
-0.136822	-0.0341121	0.0218889	0.235879	1.08003	0.117252	0.124926	0.0611195	0.150394	0.0920102
0.200822	0.228497	0.230667	0.235879	1.08003	-0.186006	-0.0168455	-0.0510246	0.0818409	0.0741428
-0.3084	-0.126591	-0.0680556	0.235879	1.08003	0.0512453	-0.180497	-0.119629	0.0714276	0.0741578
-0.180578	-0.02782	-0.00144444	0.235879	1.08003	0.127577	0.127729	0.0621111	0.143061	0.0812785
-0.121889	-0.00867786	0.177333	0.235879	1.08003	0.117291	0.109546	0.0390945	0.156218	0.092432
0.239622	-0.145844	-0.0393333	0.235879	1.08003	-0.158798	-0.155444	-0.0299346	0.0464643	0.0420398
0.0036	0.0667114	-0.170389	0.235879	1.08003	0.0273265	0.0766787	-0.0454084	0.112104	0.125278
0.3252	-0.0659221	0.247556	0.235879	1.08003	-0.208896	0.00200326	-0.0390386	0.0546496	0.0258397
-0.1652	0.0858964	-0.228889	0.235879	1.08003	0.0976487	0.0734856	-0.0595489	0.119483	0.11616
-0.0520222	0.011925	-0.2065	0.235879	1.08003	0.0854656	0.124349	-0.0544176	0.126383	0.0831426
0.129911	0.0526007	-0.0603333	0.235879	1.08003	-0.0404661	0.0845654	0.0131523	0.102252	0.103505
-0.0777333	0.124011	0.0947778	0.235879	1.08003	0.103582	0.0445792	0.0525131	0.147613	0.130652
0.0244444	-0.0750836	-0.0174444	0.235879	1.08003	0.0218542	-0.00102855	0.0224349	0.112921	0.102606
-0.267911	-0.222866	0.0797222	0.235879	1.08003	0.169281	-0.0115427	0.125792	0.130442	0.102828
0.259178	-0.186034	0.208333	0.235879	1.08003	-0.222323	-0.106625	-0.015864	0.0532267	0.0383973
-0.203222	0.136689	-0.0976111	0.235879	1.08003	0.0974311	0.0719174	-0.0355835	0.123341	0.10503
-0.0962222	0.171589	0.110333	0.235879	1.08003	0.102896	0.0213943	0.0431363	0.150687	0.134932
-0.260422	-0.170646	-0.154167	0.235879	1.08003	0.0225193	-0.202795	-0.146364	0.057842	0.0471203
-0.327089	-0.200979	0.187667	0.235879	1.08003	0.183743	-0.00109752	0.116365	0.137899	0.0901139
0.0576	-0.165549	-0.149778	0.235879	1.08003	-0.0218101	-0.224154	-0.0943838	0.0592449	0.0550752
-0.0353778	-0.234781	-0.236944	0.235879	1.08003	0.0188968	-0.208682	-0.144746	0.0714555	0.0541476
0.274133	0.160653	0.130389	0.235879	1.08003	-0.227486	0.0111946	0.00780774	0.0914106	0.0965479
0	0	0	0.235879	1.08003	0.0913618	0.131331	0.0665992	0.157392	0.0867921
0.166689	0.0460364	-0.112278	0.117517	0.0746759	-0.0465835	0.0339708	0.000659702	-0.146464	-0.0253065
-0.235422	0.248701	-0.186333	0.117517	0.0746759	0.0684715	-0.0174682	-0.0442653	-0.157226	-0.025165
0.154244	0.188111	0.1625	0.117517	0.0746759	-0.103036	-0.0404072	-0.0136316	-0.100058	-0.036906
-0.00164444	0.210286	0.140333	0.117517	0.0746759	0.0153564	-0.0692276	-0.0016558	-0.119411	-0.0381736
0.0955111	-0.08834	0.000444444	0.117517	0.0746759	-0.0996313	-0.0241847	0.0213595	-0.0838729	-0.0247117
0.0783333	0.0288579	0.0415556	0.117517	0.0746759	-0.0302106	0.0530561	0.0476435	-0.152044	-0.0452731
0.307356	0.102809	0.0666667	0.117517	0.0746759	-0.14412	-0.00363445	0.0208193	-0.111391	-0.031451
0.189889	-0.100604	-0.125	0.117517	0.0746759	-0.0397097	0.0112916	0.0109402	-0.100587	-0.0121642
-0.136822	-0.0341121	0.0218889	0.117517	0.0746759	0.0997805	0.0852241	0.0649427	-0.109627	-0.0421767
0.200822	0.228497	0.230667	0.117517	0.0746759	-0.133057	-0.041004	-0.025271	-0.0858033	-0.0287974
-0.3084	-0.126591	-0.0680556	0.117517	0.0746759	0.044193	-0.0774373	-0.109476	-0.0593255	-0.0245127
-0.180578	-0.02782	-0.00144444	0.117517	0.0746759	0.123495	0.087999	0.0726966	-0.111293	-0.0342501
-0.121889	-0.00867786	0.177333	0.117517	0.0746759	0.0894536	0.0742228	0.035279	-0.12392	-0.0431229
0.239622	-0.145844	-0.0393333	0.117517	0.0746759	-0.109169	-0.0748728	-0.0240183	-0.0646189	-0.0206731
0.0036	0.0667114	-0.170389	0.117517	0.0746759	-0.00921121	0.0130925	-0.0328487	-0.143303	-0.0335291
0.3252	-0.0659221	0.247556	0.117517	0.0746759	-0.147004	0.0203507	-0.0142958	-0.105981	-0.0277814
-0.1652	0.0858964	-0.228889	0.117517	0.0746759	0.0591588	0.00291914	-0.0630252	-0.152556	-0.0328502
-0.0520222	0.011925	-0.2065	0.117517	0.0746759	0.0496973	0.0582441	-0.0443886	-0.170823	-0.0305507
0.129911	0.0526007	-0.0603333	0.117517	0.0746759	-0.038614	0.0263078	-0.00148033	-0.161617	-0.0294414
-0.0777333	0.124011	0.0947778	0.117517	0.0746759	0.0591755	-0.00829345	0.0432077	-0.127622	-0.0398135
0.0244444	-0.0750836	-0.0174444	0.117517	0.0746759	-0.0189225	0.0227895	0.0276363	-0.0898563	-0.0375478
-0.267911	-0.222866	0.0797222	0.117517	0.0746759	0.165749	0.0815303	0.0963272	0.00708955	-0.0272481
0.259178	-0.186034	0.208333	0.117517	0.0746759	-0.16423	-0.0427107	-0.00360756	-0.0584612	-0.0199437
-0.203222	0.136689	-0.0976111	0.117517	0.0746759	0.0633242	-0.00322749	-0.0550426	-0.164297	-0.0343179
-0.0962222	0.171589	0.110333	0.117517	0.0746759	0.0495186	-0.0417736	0.0204778	-0.143465	-0.0450796
-0.260422	-0.170646	-0.154167	0.117517	0.0746759	0.0422771	-0.070242	-0.108376	-0.0452653	-0.0196998
-0.327089	-0.200979	0.187667	0.117517	0.0746759	0.169536	0.0794995	0.0853127	-0.00567636	-0.0253815
0.0576	-0.165549	-0.149778	0.117517	0.0746759	-0.0320546	-0.0845874	-0.0524407	-0.0669831	-0.0228434
-0.0353778	-0.234781	-0.236944	0.117517	0.0746759	0.00310712	-0.0856499	-0.103598	-0.0606013	-0.0245466
0.274133	0.160653	0.130389	0.117517	0.0746759	-0.143058	-0.0285793	-0.00911471	-0.0949024	-0.034972
0	0	0	0.117517	0.0746759	0.0495837	0.0854655	0.069749	-0.139001	-0.0334528
0.166689	0.0460364	-0.112278	0.440452	-1.23392	-0.059644	0.0908413	0.0118154	0.208042	-0.0951749
-0.235422	0.248701	-0.186333	0.440452	-1.23392	0.0932234	0.0176676	-0.0114887	0.198094	-0.0908464
0.154244	0.188111	0.1625	0.440452	-1.23392	-0.135171	-0.052502	-0.0213813	0.160573	-0.0957852
-0.00164444	0.210286	0.140333	0.440452	-1.23392	0.0556529	-0.0621048	0.00141116	0.203604	-0.0642312
0.0955111	-0.08834	0.000444444	0.440452	-1.23392	-0.0852884	-0.0592866	0.0218968	0.170608	-0.0387811
0.0783333	0.0288579	0.0415556	0.440452	-1.23392	0.00300101	0.129093	0.0588257	0.233594	-0.0660394
0.307356	0.102809	0.0666667	0.440452	-1.23392	-0.163764	0.000950524	0.0177052	0.17565	-0.0878522
0.189889	-0.100604	-0.125	0.440452	-1.23392	-0.0343749	-0.00555037	0.00654212	0.161415	-0.0589735
-0.136822	-0.0341121	0.0218889	0.440452	-1.23392	0.0976887	0.140683	0.0577068	0.232813	-0.0513508
0.200822	0.228497	0.230667	0.440452	-1.23392	-0.180448	-0.0627818	-0.033436	0.139153	-0.0766428
-0.3084	-0.126591	-0.0680556	0.440452	-1.23392	0.027342	-0.173479	-0.112787	0.121622	-0.0552049
-0.180578	-0.02782	-0.00144444	0.440452	-1.23392	0.111412	0.14893	0.0716215	0.22754	-0.0465056
-0.121889	-0.00867786	0.177333	0.440452	-1.23392	0.0959116	0.136432	0.0270527	0.233455	-0.0528007
0.239622	-0.145844	-0.0393333	0.440452	-1.23392	-0.133623	-0.152354	-0.0275495	0.110002	-0.0453761
0.0036	0.0667114	-0.170389	0.440452	-1.23392	-0.0119844	0.0433515	-0.0392805	0.183082	-0.104389
0.3252	-0.0659221	0.247556	0.440452	-1.23392	-0.0876063	0.0768809	0.0290717	0.245887	-0.0158436
-0.1652	0.0858964	-0.228889	0.440452	-1.23392	0.0827363	0.0421855	-0.0543852	0.200221	-0.103357
-0.0520222	0.011925	-0.2065	0.440452	-1.23392	0.0790359	0.147164	-0.0321988	0.236255	-0.0672872
0.129911	0.0526007	-0.0603333	0.440452	-1.23392	-0.0256977	0.0879841	0.0188585	0.222062	-0.0910617
-0.0777333	0.124011	0.0947778	0.440452	-1.23392	0.0893298	0.0167116	0.0333613	0.214468	-0.0859693
0.0244444	-0.0750836	-0.0174444	0.440452	-1.23392	-0.0215445	-0.00366495	0.00979707	0.162642	-0.0641993
-0.267911	-0.222866	0.0797222	0.440452	-1.23392	0.121902	-0.036478	0.0958507	0.147035	-0.061351
0.259178	-0.186034	0.208333	0.440452	-1.23392	-0.186981	-0.101991	0.00242993	0.122223	-0.0410938
-0.203222	0.136689	-0.0976111	0.440452	-1.23392	0.0927176	0.041651	-0.0285761	0.205095	-0.0982571
-0.0962222	0.171589	0.110333	0.440452	-1.23392	0.0931533	-0.0106753	0.0253915	0.214737	-0.084907
-0.260422	-0.170646	-0.154167	0.440452	-1.23392	0.0200924	-0.180768	-0.12714	0.107667	-0.0436823
-0.327089	-0.200979	0.187667	0.440452	-1.23392	0.141716	-0.012867	0.0969302	0.15543	-0.047105
0.0576	-0.165549	-0.149778	0.440452	-1.23392	-0.0324912	-0.187541	-0.0868205	0.11193	-0.0484143
-0.0353778	-0.234781	-0.236944	0.440452	-1.23392	0.0203906	-0.195925	-0.139785	0.10993	-0.0426587
0.274133	0.160653	0.130389	0.440452	-1.23392	-0.197368	-0.0376578	-0.00989131	0.150599	-0.0880684
0	0	0	0.440452	-1.23392	0.0764819	0.152014	0.0704268	0.244835	-0.0481238
0.166689	0.0460364	-0.112278	0.194899	0.674589	-0.086507	0.0712731	0.00916047	-0.0250354	0.0691073
-0.235422	0.248701	-0.186333	0.194899	0.674589	0.0775262	0.0057688	-0.0159736	0.0146857	0.0475157
0.154244	0.188111	0.1625	0.194899	0.674589	-0.120016	-0.0109265	-0.0171656	-0.0418177	0.0977394
-0.00164444	0.210286	0.140333	0.194899	0.674589	0.0424305	-0.0595749	-0.00779042	0.00450174	0.0807017
0.0955111	-0.08834	0.000444444	0.194899	0.674589	-0.108829	-0.0934511	0.0105673	-0.00740487	0.0306029
0.0783333	0.0288579	0.0415556	0.194899	0.674589	0.0080898	0.0924737	0.0545991	0.0175777	0.0744794
0.307356	0.102809	0.0666667	0.194899	0.674589	-0.196626	0.0309194	0.0190521	-0.0366255	0.0798458
0.189889	-0.100604	-0.125	0.194899	0.674589	-0.0596455	-0.0367413	0.00992284	-0.0198844	0.0352138
-0.136822	-0.0341121	0.0218889	0.194899	0.674589	0.115259	0.108487	0.0538179	0.040535	0.0610613
0.200822	0.228497	0.230667	0.194899	0.674589	-0.158822	-0.0198209	-0.046697	-0.0420756	0.0764396
-0.3084	-0.126591	-0.0680556	0.194899	0.674589	0.0344521	-0.166808	-0.10049	0.0153498	0.0344639
-0.180578	-0.02782	-0.00144444	0.194899	0.674589	0.128318	0.113313	0.0564979	0.0365894	0.0523003
-0.121889	-0.00867786	0.177333	0.194899	0.674589	0.108953	0.0994912	0.0223624	0.0322765	0.0689568
0.239622	-0.145844	-0.0393333	0.194899	0.674589	-0.140881	-0.139633	-0.0195526	-0.0082114	0.0406752
0.0036	0.0667114	-0.170389	0.194899	0.674589	0.0151835	0.0689696	-0.0250333	0.0153558	0.0922301
0.3252	-0.0659221	0.247556	0.194899	0.674589	-0.177051	0.00198298	-0.0329636	-0.0470949	0.0375126
-0.1652	0.0858964	-0.228889	0.194899	0.674589	0.0981491	0.0707359	-0.0354637	0.0388015	0.0868645
-0.0520222	0.011925	-0.2065	0.194899	0.674589	0.0799785	0.107097	-0.033906	0.0280952	0.0590101
0.129911	0.0526007	-0.0603333	0.194899	0.674589	-0.049402	0.0788274	0.0195662	-0.0014938	0.08245
-0.0777333	0.124011	0.0947778	0.194899	0.674589	0.0934195	0.042479	0.0377056	0.0338221	0.0929102
0.0244444	-0.0750836	-0.0174444	0.194899	0.674589	0.00910021	-0.0074973	0.0317303	0.0204911	0.0575937
-0.267911	-0.222866	0.0797222	0.194899	0.674589	0.142039	-0.00983003	0.100984	0.0462918	0.0309952
0.259178	-0.186034	0.208333	0.194899	0.674589	-0.192261	-0.0897039	-0.0157324	-0.0150469	0.0375116
-0.203222	0.136689	-0.0976111	0.194899	0.674589	0.102435	0.0699876	-0.0130379	0.0463406	0.0833768
-0.0962222	0.171589	0.110333	0.194899	0.674589	0.091907	0.00775553	0.0228293	0.0230959	0.0946639
-0.260422	-0.170646	-0.154167	0.194899	0.674589	0.0239842	-0.170207	-0.118083	0.0154624	0.0266233
-0.327089	-0.200979	0.187667	0.194899	0.674589	0.14876	-0.00456458	0.0886518	0.0442258	0.0207779
0.0576	-0.165549	-0.149778	0.194899	0.674589	-0.0288844	-0.187824	-0.069412	0.0053305	0.0347726
-0.0353778	-0.234781	-0.236944	0.194899	0.674589	0.0201243	-0.177005	-0.117453	0.0235497	0.034279
0.274133	0.160653	0.130389	0.194899	0.674589	-0.192048	0.00358046	-0.00875092	-0.0438144	0.0899614
0	0	0	0.194899	0.674589	0.0755386	0.116305	0.0543937	0.0340926	0.0612562
0.166689	0.0460364	-0.112278	0.448643	0.747335	-0.035093	0.111513	0.0187207	0.288184	0.14108
-0.235422	0.248701	-0.186333	0.448643	0.747335	0.0629538	0.042281	-0.00626803	0.259839	0.102094
0.154244	0.188111	0.1625	0.448643	0.747335	-0.0821829	0.0203239	-0.0149297	0.255474	0.189498
-0.00164444	0.210286	0.140333	0.448643	0.747335	0.0282182	-0.0313494	-0.00397138	0.243711	0.12279
0.0955111	-0.08834	0.000444444	0.448643	0.747335	-0.0988185	-0.140495	0.00629783	0.190332	0.054934
0.0783333	0.0288579	0.0415556	0.448643	0.747335	0.00821685	0.121848	0.0540831	0.269867	0.113838
0.307356	0.102809	0.0666667	0.448643	0.747335	-0.143877	0.0583827	0.0261488	0.265982	0.168687
0.189889	-0.100604	-0.125	0.448643	0.747335	-0.0306593	-0.0728936	0.0148829	0.21412	0.0829229
-0.136822	-0.0341121	0.0218889	0.448643	0.747335	0.0820118	0.126209	0.0466759	0.245344	0.0918035
0.200822	0.228497	0.230667	0.448643	0.747335	-0.144306	-0.00529719	-0.055107	0.221984	0.156542
-0.3084	-0.126591	-0.0680556	0.448643	0.747335	0.0606435	-0.194046	-0.0855894	0.19757	0.102321
-0.180578	-0.02782	-0.00144444	0.448643	0.747335	0.0934811	0.130989	0.0495361	0.241132	0.0831621
-0.121889	-0.00867786	0.177333	0.448643	0.747335	0.079736	0.116864	0.021002	0.250503	0.0919127
0.239622	-0.145844	-0.0393333	0.448643	0.747335	-0.145346	-0.226954	-0.0301371	0.149993	0.0708842
0.0036	0.0667114	-0.170389	0.448643	0.747335	0.00816847	0.096016	-0.0213503	0.263741	0.156334
0.3252	-0.0659221	0.247556	0.448643	0.747335	-0.109355	0.0319902	-0.0139306	0.263758	0.0714859
-0.1652	0.0858964	-0.228889	0.448643	0.747335	0.0724313	0.0915886	-0.0295206	0.266046	0.134109
-0.0520222	0.011925	-0.2065	0.448643	0.747335	0.0632684	0.139202	-0.0199665	0.276684	0.100215
0.129911	0.0526007	-0.0603333	0.448643	0.747335	-0.0155213	0.110919	0.020525	0.286255	0.132129
-0.0777333	0.124011	0.0947778	0.448643	0.747335	0.0693732	0.0583085	0.035571	0.251695	0.12763
0.0244444	-0.0750836	-0.0174444	0.448643	0.747335	-0.00221404	-0.0256826	0.0189004	0.207876	0.108443
-0.267911	-0.222866	0.0797222	0.448643	0.747335	0.14694	-0.0492222	0.106935	0.190628	0.107577
0.259178	-0.186034	0.208333	0.448643	0.747335	-0.189685	-0.168638	-0.0163639	0.152161	0.0615814
-0.203222	0.136689	-0.0976111	0.448643	0.747335	0.0739425	0.084809	-0.0135024	0.266318	0.12822
-0.0962222	0.171589	0.110333	0.448643	0.747335	0.0700961	0.0374879	0.0267137	0.255612	0.1315
-0.260422	-0.170646	-0.154167	0.448643	0.747335	0.013735	-0.238489	-0.124506	0.15307	0.072352
-0.327089	-0.200979	0.187667	0.448643	0.747335	0.162728	-0.0368478	0.0959214	0.19899	0.0945947
0.0576	-0.165549	-0.149778	0.448643	0.747335	-0.0330872	-0.264264	-0.0820918	0.154434	0.074319
-0.0353778	-0.234781	-0.236944	0.448643	0.747335	0.00438584	-0.247386	-0.148046	0.142374	0.0639121
0.274133	0.160653	0.130389	0.448643	0.747335	-0.159056	0.0327911	-0.00135377	0.251392	0.1881
0	0	0	0.448643	0.747335	0.0584996	0.136345	0.0523205	0.259097	0.0852914
0.166689	0.0460364	-0.112278	0.534706	1.07291	-0.0365731	0.110938	0.0313539	0.269491	0.112323
-0.235422	0.248701	-0.186333	0.534706	1.07291	0.0782715	0.0334322	-0.00450255	0.243186	0.0783137
0.154244	0.188111	0.1625	0.534706	1.07291	-0.0972549	0.00258229	-0.0239831	0.216571	0.137533
-0.00164444	0.210286	0.140333	0.534706	1.07291	0.0480875	-0.0437302	-0.00647269	0.218183	0.100398
0.0955111	-0.08834	0.000444444	0.534706	1.07291	-0.0914291	-0.131935	0.00769527	0.176127	0.0399589
0.0783333	0.0288579	0.0415556	0.534706	1.07291	0.0267327	0.124582	0.0574372	0.254206	0.100451
0.307356	0.102809	0.0666667	0.534706	1.07291	-0.20947	0.0413814	0.0166478	0.199253	0.0830635
0.189889	-0.100604	-0.125	0.534706	1.07291	-0.0403732	-0.061981	0.0215523	0.191377	0.0535145
-0.136822	-0.0341121	0.0218889	0.534706	1.07291	0.0995464	0.129047	0.0473756	0.234283	0.0799455
0.200822	0.228497	0.230667	0.534706	1.07291	-0.189564	-0.0313511	-0.0647278	0.163808	0.0699003
-0.3084	-0.126591	-0.0680556	0.534706	1.07291	0.064113	-0.195279	-0.0899256	0.180559	0.0880709
-0.180578	-0.02782	-0.00144444	0.534706	1.07291	0.110366	0.13343	0.0499812	0.230625	0.0708403
-0.121889	-0.00867786	0.177333	0.534706	1.07291	0.10039	0.118794	0.0209101	0.238503	0.0801396
0.239622	-0.145844	-0.0393333	0.534706	1.07291	-0.161076	-0.194074	-0.0261147	0.128069	0.0424692
0.0036	0.0667114	-0.170389	0.534706	1.07291	0.0185844	0.0981096	-0.0184572	0.249617	0.139435
0.3252	-0.0659221	0.247556	0.534706	1.07291	-0.145734	0.0392784	-0.0243114	0.223791	0.00267881
-0.1652	0.0858964	-0.228889	0.534706	1.07291	0.0896623	0.0935722	-0.0265629	0.2573	0.118118
-0.0520222	0.011925	-0.2065	0.534706	1.07291	0.0783555	0.142723	-0.0181905	0.267582	0.08764
0.129911	0.0526007	-0.0603333	0.534706	1.07291	-0.0151946	0.111536	0.0324262	0.268255	0.106214
-0.0777333	0.124011	0.0947778	0.534706	1.07291	0.0934978	0.0575027	0.0363738	0.236892	0.114996
0.0244444	-0.0750836	-0.0174444	0.534706	1.07291	0.00931886	-0.0243064	0.022077	0.187803	0.0951118
-0.267911	-0.222866	0.0797222	0.534706	1.07291	0.157513	-0.0414553	0.111808	0.180015	0.104652
0.259178	-0.186034	0.208333	0.534706	1.07291	-0.209005	-0.1311	-0.0176768	0.127967	0.028155
-0.203222	0.136689	-0.0976111	0.534706	1.07291	0.0923022	0.0863676	-0.0107435	0.255207	0.114089
-0.0962222	0.171589	0.110333	0.534706	1.07291	0.0947347	0.0341894	0.028102	0.239549	0.116195
-0.260422	-0.170646	-0.154167	0.534706	1.07291	0.0163184	-0.238007	-0.130543	0.137862	0.0577599
-0.327089	-0.200979	0.187667	0.534706	1.07291	0.174475	-0.0278209	0.0990865	0.188437	0.0928721
0.0576	-0.165549	-0.149778	0.534706	1.07291	-0.0285396	-0.261849	-0.0852662	0.13892	0.0616234
-0.0353778	-0.234781	-0.236944	0.534706	1.07291	0.00986343	-0.245059	-0.149923	0.129878	0.052499
0.274133	0.160653	0.130389	0.534706	1.07291	-0.220269	0.00897054	-0.0101267	0.184828	0.101076
0	0	0	0.534706	1.07291	0.0762897	0.138311	0.0540354	0.247181	0.0726786
0.166689	0.0460364	-0.112278	0.192904	-0.774622	-0.0877257	0.059712	0.0160106	0.0030567	-0.0406917
-0.235422	0.248701	-0.186333	0.192904	-0.774622	0.113413	0.0095122	-0.0044603	0.0420965	-0.0102729
0.154244	0.188111	0.1625	0.192904	-0.774622	-0.136977	-0.0458561	-0.0312406	-0.00869342	-0.0508544
-0.00164444	0.210286	0.140333	0.192904	-0.774622	0.0358848	-0.0777936	-0.0186298	0.013425	-0.0447285
0.0955111	-0.08834	0.000444444	0.192904	-0.774622	-0.118351	-0.0472153	0.0190999	0.00502873	-0.0241173
0.0783333	0.0288579	0.0415556	0.192904	-0.774622	-0.0161196	0.0891421	0.0564877	0.0199693	-0.0425008
0.307356	0.102809	0.0666667	0.192904	-0.774622	-0.18428	0.0104084	0.0169962	-0.00474557	-0.0361058
0.189889	-0.100604	-0.125	0.192904	-0.774622	-0.066999	-0.0046006	0.0142273	0.00403336	-0.02575
-0.136822	-0.0341121	0.0218889	0.192904	-0.774622	0.122061	0.105999	0.0566488	0.0486718	-0.0287554
0.200822	0.228497	0.230667	0.192904	-0.774622	-0.168514	-0.0416098	-0.0433357	-0.00678905	-0.0346729
-0.3084	-0.126591	-0.0680556	0.192904	-0.774622	0.0382303	-0.134838	-0.114708	0.0258479	-0.0187984
-0.180578	-0.02782	-0.00144444	0.192904	-0.774622	0.142849	0.109935	0.0667522	0.0474668	-0.0230817
-0.121889	-0.00867786	0.177333	0.192904	-0.774622	0.11212	0.100453	0.0200866	0.0347591	-0.0309955
0.239622	-0.145844	-0.0393333	0.192904	-0.774622	-0.145819	-0.112997	-0.0157779	0.00214926	-0.0195955
0.0036	0.0667114	-0.170389	0.192904	-0.774622	-0.00982031	0.035627	-0.0196336	0.0292423	-0.0487138
0.3252	-0.0659221	0.247556	0.192904	-0.774622	-0.176798	0.0221949	-0.0156552	-0.0314081	-0.0167058
-0.1652	0.0858964	-0.228889	0.192904	-0.774622	0.100727	0.0378467	-0.0383869	0.052123	-0.0360771
-0.0520222	0.011925	-0.2065	0.192904	-0.774622	0.0880115	0.103352	-0.0231906	0.0433843	-0.0240946
0.129911	0.0526007	-0.0603333	0.192904	-0.774622	-0.0632951	0.0568163	0.0255066	0.00767194	-0.0468395
-0.0777333	0.124011	0.0947778	0.192904	-0.774622	0.0850666	0.0066146	0.0273974	0.0336789	-0.0485388
0.0244444	-0.0750836	-0.0174444	0.192904	-0.774622	-0.0131996	0.0115755	0.0255371	0.0342513	-0.0365425
-0.267911	-0.222866	0.0797222	0.192904	-0.774622	0.150999	0.012752	0.0971038	0.061988	-0.0283734
0.259178	-0.186034	0.208333	0.192904	-0.774622	-0.202903	-0.0619462	-0.0088422	-0.00228004	-0.019924
-0.203222	0.136689	-0.0976111	0.192904	-0.774622	0.111259	0.0376542	-0.0154472	0.0574942	-0.0334441
-0.0962222	0.171589	0.110333	0.192904	-0.774622	0.0846608	-0.0287776	0.0115091	0.0248587	-0.0488171
-0.260422	-0.170646	-0.154167	0.192904	-0.774622	0.0390359	-0.133582	-0.120669	0.0291085	-0.00823926
-0.327089	-0.200979	0.187667	0.192904	-0.774622	0.170503	0.0371115	0.096238	0.0643003	-0.0147364
0.0576	-0.165549	-0.149778	0.192904	-0.774622	-0.0362048	-0.138021	-0.0642207	0.016927	-0.0208155
-0.0353778	-0.234781	-0.236944	0.192904	-0.774622	0.0249797	-0.143655	-0.11683	0.0271479	-0.0204974
0.274133	0.160653	0.130389	0.192904	-0.774622	-0.188914	-0.0261976	-0.0204884	-0.00896626	-0.0422768
0	0	0	0.192904	-0.774622	0.0740308	0.111074	0.0644919	0.0321174	-0.0337109
0.166689	0.0460364	-0.112278	0.160354	-0.432078	-0.0520803	0.0600149	0.0223967	-0.00209709	-0.00856228
-0.235422	0.248701	-0.186333	0.160354	-0.432078	0.0752696	-0.00166142	-0.0194056	-0.00836899	-0.0197906
0.154244	0.188111	0.1625	0.160354	-0.432078	-0.114295	-0.0467288	-0.0402398	-0.0195521	-0.0390407
-0.00164444	0.210286	0.140333	0.160354	-0.432078	0.0318794	-0.0752379	-0.0213625	-0.00979613	-0.0457233
0.0955111	-0.08834	0.000444444	0.160354	-0.432078	-0.100551	-0.04421	0.0202326	0.00517693	-0.0121024
0.0783333	0.0288579	0.0415556	0.160354	-0.432078	-0.0098633	0.0807776	0.0505769	0.000727595	-0.0362148
0.307356	0.102809	0.0666667	0.160354	-0.432078	-0.170927	0.00682902	0.0159494	-0.0189683	-0.0249551
0.189889	-0.100604	-0.125	0.160354	-0.432078	-0.0358825	0.00201012	0.0298935	0.00787458	0.00842365
-0.136822	-0.0341121	0.0218889	0.160354	-0.432078	0.10684	0.0965845	0.0618187	0.0124917	-0.0355838
0.200822	0.228497	0.230667	0.160354	-0.432078	-0.154393	-0.0412182	-0.0514565	-0.0229021	-0.0269618
-0.3084	-0.126591	-0.0680556	0.160354	-0.432078	0.0391558	-0.112703	-0.109716	0.0210233	-0.0182241
-0.180578	-0.02782	-0.00144444	0.160354	-0.432078	0.1271	0.101161	0.0785451	0.0181776	-0.0297068
-0.121889	-0.00867786	0.177333	0.160354	-0.432078	0.099274	0.0889988	0.0173972	-0.00752283	-0.0396162
0.239622	-0.145844	-0.0393333	0.160354	-0.432078	-0.13229	-0.104253	-0.0178589	0.00174924	-0.0114962
0.0036	0.0667114	-0.170389	0.160354	-0.432078	0.0097491	0.0373067	-0.00962442	0.022829	-0.0282772
0.3252	-0.0659221	0.247556	0.160354	-0.432078	-0.166815	0.019562	-0.0304681	-0.043713	-0.0204395
-0.1652	0.0858964	-0.228889	0.160354	-0.432078	0.0690492	0.0284267	-0.0444343	0.00377849	-0.0341365
-0.0520222	0.011925	-0.2065	0.160354	-0.432078	0.0684249	0.0932449	-0.0227225	0.000737502	-0.0161321
0.129911	0.0526007	-0.0603333	0.160354	-0.432078	-0.0370467	0.0548185	0.0215168	-0.010478	-0.0184447
-0.0777333	0.124011	0.0947778	0.160354	-0.432078	0.0714916	0.00306286	0.0297283	-6.03793e-05	-0.0474588
0.0244444	-0.0750836	-0.0174444	0.160354	-0.432078	-0.00834579	0.00807059	0.0327197	0.0265273	-0.0281337
-0.267911	-0.222866	0.0797222	0.160354	-0.432078	0.156986	0.0490666	0.1036	0.0746932	-0.0186594
0.259178	-0.186034	0.208333	0.160354	-0.432078	-0.188562	-0.0560133	-0.0172039	-0.0096653	-0.0161483
-0.203222	0.136689	-0.0976111	0.160354	-0.432078	0.0800531	0.0245232	-0.0283405	0.00155372	-0.0357669
-0.0962222	0.171589	0.110333	0.160354	-0.432078	0.0712022	-0.0322295	0.0119878	-0.00923276	-0.0504083
-0.260422	-0.170646	-0.154167	0.160354	-0.432078	0.0280321	-0.114462	-0.116031	0.0194779	-0.0120843
-0.327089	-0.200979	0.187667	0.160354	-0.432078	0.169518	0.0580086	0.0876497	0.062449	-0.0177067
0.0576	-0.165549	-0.149778	0.160354	-0.432078	-0.0242699	-0.132867	-0.0540996	0.0209742	-0.00875323
-0.0353778	-0.234781	-0.236944	0.160354	-0.432078	0.0173482	-0.128236	-0.110427	0.0237938	-0.0150028
0.274133	0.160653	0.130389	0.160354	-0.432078	-0.175373	-0.0281181	-0.0284161	-0.0254528	-0.0352653
0	0	0	0.160354	-0.432078	0.0696167	0.10298	0.0755876	0.0118091	-0.029743
0.166689	0.0460364	-0.112278	0.0815234	0.233896	-0.0357824	0.0402666	0.0027598	-0.253123	0.010085
-0.235422	0.248701	-0.186333	0.0815234	0.233896	0.0645641	-0.00143401	-0.0258048	-0.257826	0.000925484
0.154244	0.188111	0.1625	0.0815234	0.233896	-0.075024	-0.0201806	-0.00923539	-0.197785	-0.00314457
-0.00164444	0.210286	0.140333	0.0815234	0.233896	0.00805995	-0.036379	-0.00137314	-0.247317	-0.00540878
0.0955111	-0.08834	0.000444444	0.0815234	0.233896	-0.0682075	-0.0361549	0.0167742	-0.198584	-0.00647023
0.0783333	0.0288579	0.0415556	0.0815234	0.233896	-0.0197643	0.0584771	0.0320208	-0.305336	0.00431129
0.307356	0.102809	0.0666667	0.0815234	0.233896	-0.102766	0.0110891	0.0144301	-0.21162	0.005414
0.189889	-0.100604	-0.125	0.0815234	0.233896	-0.0337095	-0.0106264	0.00710948	-0.207395	-0.00294765
-0.136822	-0.0341121	0.0218889	0.0815234	0.233896	0.0663495	0.0733657	0.0398521	-0.307593	0.00129685
0.200822	0.228497	0.230667	0.0815234	0.233896	-0.0965411	-0.0258394	-0.022086	-0.168795	-0.0033625
-0.3084	-0.126591	-0.0680556	0.0815234	0.233896	0.0333063	-0.0823019	-0.0591824	-0.161272	-0.00666965
-0.180578	-0.02782	-0.00144444	0.0815234	0.233896	0.136522	0.0950991	0.071889	-0.244434	0.0180869
-0.121889	-0.00867786	0.177333	0.0815234	0.233896	0.0559888	0.0727504	0.0160527	-0.308085	0.00430356
0.239622	-0.145844	-0.0393333	0.0815234	0.233896	-0.0831163	-0.0740224	-0.0140973	-0.138792	-0.00131794
0.0036	0.0667114	-0.170389	0.0815234	0.233896	-0.0109789	0.0211274	-0.0207602	-0.260501	0.00154357
0.3252	-0.0659221	0.247556	0.0815234	0.233896	-0.0934128	0.0094974	-0.0149346	-0.203448	-0.00570757
-0.1652	0.0858964	-0.228889	0.0815234	0.233896	0.0496994	0.0149196	-0.0397722	-0.274343	0.00184145
-0.0520222	0.011925	-0.2065	0.0815234	0.233896	0.0342279	0.0636799	-0.0229662	-0.298947	0.00528467
0.129911	0.0526007	-0.0603333	0.0815234	0.233896	-0.0319349	0.033996	0.00164119	-0.271435	0.00606793
-0.0777333	0.124011	0.0947778	0.0815234	0.233896	0.0390247	0.0111434	0.0289711	-0.292203	0.00391722
0.0244444	-0.0750836	-0.0174444	0.0815234	0.233896	-0.0203519	0.00272129	0.0195753	-0.239922	-0.00774141
-0.267911	-0.222866	0.0797222	0.0815234	0.233896	0.0955633	-0.0238592	0.0532689	-0.261065	-0.00526288
0.259178	-0.186034	0.208333	0.0815234	0.233896	-0.106972	-0.049456	-0.00234515	-0.14989	0.00033353
-0.203222	0.136689	-0.0976111	0.0815234	0.233896	0.0598833	0.0133011	-0.033263	-0.276813	0.0055446
-0.0962222	0.171589	0.110333	0.0815234	0.233896	0.0366607	-0.00794211	0.0153036	-0.285588	0.000189869
-0.260422	-0.170646	-0.154167	0.0815234	0.233896	0.0357133	-0.0793642	-0.0656819	-0.144055	-0.00621897
-0.327089	-0.200979	0.187667	0.0815234	0.233896	0.087416	-0.0208681	0.0410742	-0.271538	-0.0131226
0.0576	-0.165549	-0.149778	0.0815234	0.233896	-0.0270744	-0.08586	-0.037342	-0.15856	-0.00733917
-0.0353778	-0.234781	-0.236944	0.0815234	0.233896	0.00404483	-0.0835637	-0.0595831	-0.163278	-0.00667087
0.274133	0.160653	0.130389	0.0815234	0.233896	-0.107562	-0.00803633	-0.00523435	-0.181176	0.000866143
0	0	0	0.0815234	0.233896	0.0187111	0.0791665	0.0447009	-0.323158	0.00745907
0.166689	0.0460364	-0.112278	0.314572	0.264189	-0.0458095	0.0985987	0.017548	0.174567	0.0105325
-0.235422	0.248701	-0.186333	0.314572	0.264189	0.0932779	0.0373046	0.000638821	0.171493	0.00606579
0.154244	0.188111	0.1625	0.314572	0.264189	-0.116697	-0.0457204	-0.0318439	0.137577	-0.012676
-0.00164444	0.210286	0.140333	0.314572	0.264189	0.036436	-0.0666262	-0.0151857	0.151817	-0.0164901
0.0955111	-0.08834	0.000444444	0.314572	0.264189	-0.0821085	-0.0857974	0.0177709	0.137705	-0.00487895
0.0783333	0.0288579	0.0415556	0.314572	0.264189	0.00684746	0.130088	0.0632037	0.196593	0.00561223
0.307356	0.102809	0.0666667	0.314572	0.264189	-0.163878	0.0167095	0.020082	0.146068	0.0109548
0.189889	-0.100604	-0.125	0.314572	0.264189	-0.0155894	-0.0207262	0.0163583	0.141721	0.00134306
-0.136822	-0.0341121	0.0218889	0.314572	0.264189	0.0966647	0.134017	0.0569953	0.185942	0.00332889
0.200822	0.228497	0.230667	0.314572	0.264189	-0.158272	-0.0606634	-0.0413031	0.12152	0.00250607
-0.3084	-0.126591	-0.0680556	0.314572	0.264189	0.0138896	-0.194994	-0.109333	0.0948131	-0.0193603
-0.180578	-0.02782	-0.00144444	0.314572	0.264189	0.110714	0.148155	0.0669847	0.183414	0.00665444
-0.121889	-0.00867786	0.177333	0.314572	0.264189	0.0983105	0.139584	0.027126	0.192834	0.00481504
0.239622	-0.145844	-0.0393333	0.314572	0.264189	-0.114654	-0.15186	-0.0320055	0.106455	0.0108441
0.0036	0.0667114	-0.170389	0.314572	0.264189	-0.010012	0.0616881	-0.0320412	0.151954	-0.00651694
0.3252	-0.0659221	0.247556	0.314572	0.264189	-0.118236	0.0376644	-0.00508672	0.169284	0.00308523
-0.1652	0.0858964	-0.228889	0.314572	0.264189	0.087036	0.0663809	-0.0404699	0.168527	0.00659492
-0.0520222	0.011925	-0.2065	0.314572	0.264189	0.0765837	0.146041	-0.028779	0.193657	0.00589605
0.129911	0.0526007	-0.0603333	0.314572	0.264189	-0.0222689	0.0969433	0.024494	0.181958	0.00867715
-0.0777333	0.124011	0.0947778	0.314572	0.264189	0.0880078	0.0365523	0.0360612	0.173613	-0.000198122
0.0244444	-0.0750836	-0.0174444	0.314572	0.264189	-0.0139044	-0.0204924	0.0134164	0.126556	-0.0148733
-0.267911	-0.222866	0.0797222	0.314572	0.264189	0.112103	-0.0525111	0.100344	0.111975	-0.0213687
0.259178	-0.186034	0.208333	0.314572	0.264189	-0.145001	-0.0733119	0.0291067	0.142014	0.0356713
-0.203222	0.136689	-0.0976111	0.314572	0.264189	0.0931169	0.0623727	-0.0210075	0.170354	0.00328951
-0.0962222	0.171589	0.110333	0.314572	0.264189	0.0915346	0.00617704	0.025022	0.176365	-0.00582122
-0.260422	-0.170646	-0.154167	0.314572	0.264189	0.0100344	-0.204012	-0.129863	0.0858703	-0.0164986
-0.327089	-0.200979	0.187667	0.314572	0.264189	0.115547	-0.0419288	0.0938804	0.118512	-0.0308852
0.0576	-0.165549	-0.149778	0.314572	0.264189	-0.0311491	-0.207342	-0.0922788	0.0920106	-0.0131321
-0.0353778	-0.234781	-0.236944	0.314572	0.264189	0.0128705	-0.207059	-0.140868	0.0889199	-0.0101777
0.274133	0.160653	0.130389	0.314572	0.264189	-0.184134	-0.0306497	-0.0154957	0.128505	-0.0016959
0	0	0	0.314572	0.264189	0.073052	0.151507	0.0719137	0.196071	0.00684239
0.166689	0.0460364	-0.112278	0.169993	-0.15633	-0.0432501	0.0667137	0.0258391	0.0178708	-0.00774321
-0.235422	0.248701	-0.186333	0.169993	-0.15633	0.0717592	-0.00353633	-0.0182112	-0.00499222	-0.0276205
0.154244	0.188111	0.1625	0.169993	-0.15633	-0.109454	-0.0474342	-0.0430977	-0.00996609	-0.0427272
-0.00164444	0.210286	0.140333	0.169993	-0.15633	0.0344893	-0.0790812	-0.0211066	-0.00200884	-0.0507396
0.0955111	-0.08834	0.000444444	0.169993	-0.15633	-0.0966396	-0.0485234	0.016359	0.0145175	-0.0147391
0.0783333	0.0288579	0.0415556	0.169993	-0.15633	-0.00582854	0.0871297	0.0531112	0.0214176	-0.0401802
0.307356	0.102809	0.0666667	0.169993	-0.15633	-0.168774	0.00733059	0.0149705	-0.0100044	-0.0295729
0.189889	-0.100604	-0.125	0.169993	-0.15633	-0.0296295	0.00131038	0.0305985	0.0184704	0.00650885
-0.136822	-0.0341121	0.0218889	0.169993	-0.15633	0.105047	0.103772	0.0618289	0.0271241	-0.0387521
0.200822	0.228497	0.230667	0.169993	-0.15633	-0.150913	-0.0410353	-0.0534915	-0.0132219	-0.0293741
-0.3084	-0.126591	-0.0680556	0.169993	-0.15633	0.0276296	-0.121612	-0.109636	0.0136279	-0.0246301
-0.180578	-0.02782	-0.00144444	0.169993	-0.15633	0.124967	0.108627	0.0753863	0.0281917	-0.0329731
-0.121889	-0.00867786	0.177333	0.169993	-0.15633	0.100025	0.0961576	0.0189723	0.00968978	-0.0429254
0.239622	-0.145844	-0.0393333	0.169993	-0.15633	-0.128782	-0.111283	-0.0173327	0.00467333	-0.0123962
0.0036	0.0667114	-0.170389	0.169993	-0.15633	0.00938337	0.0362661	-0.00995531	0.0320088	-0.0378492
0.3252	-0.0659221	0.247556	0.169993	-0.15633	-0.168505	0.0192865	-0.0314185	-0.0332483	-0.0224006
-0.1652	0.0858964	-0.228889	0.169993	-0.15633	0.0675437	0.0292571	-0.0419789	0.010471	-0.0428893
-0.0520222	0.011925	-0.2065	0.169993	-0.15633	0.0659078	0.0992975	-0.0248672	0.0133895	-0.0248484
0.129911	0.0526007	-0.0603333	0.169993	-0.15633	-0.0276012	0.0611001	0.02878	0.0154318	-0.0196145
-0.0777333	0.124011	0.0947778	0.169993	-0.15633	0.0726593	0.0038747	0.0300118	0.00932221	-0.0540646
0.0244444	-0.0750836	-0.0174444	0.169993	-0.15633	-0.00114527	0.0101682	0.0297407	0.0395115	-0.0298608
-0.267911	-0.222866	0.0797222	0.169993	-0.15633	0.143516	0.0383557	0.100915	0.0626547	-0.0229949
0.259178	-0.186034	0.208333	0.169993	-0.15633	-0.188848	-0.0592885	-0.0159934	-0.00472365	-0.0165963
-0.203222	0.136689	-0.0976111	0.169993	-0.15633	0.077043	0.0259025	-0.0274968	0.00717449	-0.0433167
-0.0962222	0.171589	0.110333	0.169993	-0.15633	0.0715771	-0.0326942	0.0146203	0.000962124	-0.056112
-0.260422	-0.170646	-0.154167	0.169993	-0.15633	0.0254537	-0.120958	-0.116299	0.0201666	-0.0182738
-0.327089	-0.200979	0.187667	0.169993	-0.15633	0.15726	0.0513823	0.0901334	0.0577481	-0.0222783
0.0576	-0.165549	-0.149778	0.169993	-0.15633	-0.020263	-0.138999	-0.0542877	0.0271172	-0.0131689
-0.0353778	-0.234781	-0.236944	0.169993	-0.15633	0.0181378	-0.135355	-0.111436	0.0241983	-0.0202931
0.274133	0.160653	0.130389	0.169993	-0.15633	-0.172051	-0.028715	-0.0302732	-0.0183725	-0.0391767
0	0	0	0.169993	-0.15633	0.0708963	0.110872	0.0709764	0.0244032	-0.0324683
0.166689	0.0460364	-0.112278	0.242488	-1.31059	-0.0778747	0.0588353	0.00462576	0.0683075	-0.0926526
-0.235422	0.248701	-0.186333	0.242488	-1.31059	0.0928244	-0.000888944	-0.0146222	0.0926791	-0.104719
0.154244	0.188111	0.1625	0.242488	-1.31059	-0.125542	-0.0434234	-0.017268	0.0664914	-0.0919511
-0.00164444	0.210286	0.140333	0.242488	-1.31059	0.0429383	-0.0852701	-0.0022066	0.0889815	-0.0872301
0.0955111	-0.08834	0.000444444	0.242488	-1.31059	-0.11055	-0.0544441	0.0188916	0.0578421	-0.0441815
0.0783333	0.0288579	0.0415556	0.242488	-1.31059	-0.0036357	0.10849	0.0561013	0.112426	-0.0808322
0.307356	0.102809	0.0666667	0.242488	-1.31059	-0.168488	0.00859583	0.0185002	0.068486	-0.079265
0.189889	-0.100604	-0.125	0.242488	-1.31059	-0.0564081	-0.00168617	0.0121169	0.0586789	-0.056874
-0.136822	-0.0341121	0.0218889	0.242488	-1.31059	0.110952	0.130258	0.0560368	0.131341	-0.0704755
0.200822	0.228497	0.230667	0.242488	-1.31059	-0.163486	-0.0455857	-0.0313838	0.0535515	-0.0676186
-0.3084	-0.126591	-0.0680556	0.242488	-1.31059	0.0332574	-0.145746	-0.114494	0.0608522	-0.0518388
-0.180578	-0.02782	-0.00144444	0.242488	-1.31059	0.12469	0.137377	0.070646	0.126138	-0.0651088
-0.121889	-0.00867786	0.177333	0.242488	-1.31059	0.108159	0.127779	0.0356947	0.135077	-0.066748
0.239622	-0.145844	-0.0393333	0.242488	-1.31059	-0.140702	-0.124478	-0.0208251	0.0374292	-0.0412625
0.0036	0.0667114	-0.170389	0.242488	-1.31059	-0.000713933	0.0283334	-0.0377063	0.0871942	-0.109043
0.3252	-0.0659221	0.247556	0.242488	-1.31059	-0.158485	0.0276661	-0.00703011	0.0412428	-0.0284876
-0.1652	0.0858964	-0.228889	0.242488	-1.31059	0.0848522	0.0273901	-0.0560402	0.0958682	-0.115283
-0.0520222	0.011925	-0.2065	0.242488	-1.31059	0.0826654	0.123075	-0.0420853	0.117944	-0.0886814
0.129911	0.0526007	-0.0603333	0.242488	-1.31059	-0.0488727	0.054655	0.0156967	0.0772737	-0.0973887
-0.0777333	0.124011	0.0947778	0.242488	-1.31059	0.0836709	0.00294226	0.0330418	0.106455	-0.106436
0.0244444	-0.0750836	-0.0174444	0.242488	-1.31059	-0.00837748	0.00870174	0.0139757	0.085871	-0.0670509
-0.267911	-0.222866	0.0797222	0.242488	-1.31059	0.135351	0.00483209	0.0959723	0.102456	-0.0633485
0.259178	-0.186034	0.208333	0.242488	-1.31059	-0.200774	-0.0803142	-0.00508672	0.0407264	-0.036973
-0.203222	0.136689	-0.0976111	0.242488	-1.31059	0.095266	0.0310683	-0.0253723	0.10994	-0.109971
-0.0962222	0.171589	0.110333	0.242488	-1.31059	0.083268	-0.0286984	0.0242702	0.105726	-0.107224
-0.260422	-0.170646	-0.154167	0.242488	-1.31059	0.0268077	-0.147685	-0.125051	0.0535211	-0.0448255
-0.327089	-0.200979	0.187667	0.242488	-1.31059	0.162296	0.030047	0.101552	0.117151	-0.0469042
0.0576	-0.165549	-0.149778	0.242488	-1.31059	-0.0285666	-0.155699	-0.0749906	0.0547931	-0.0482431
-0.0353778	-0.234781	-0.236944	0.242488	-1.31059	0.0269426	-0.157197	-0.128303	0.0615699	-0.0438398
0.274133	0.160653	0.130389	0.242488	-1.31059	-0.183486	-0.0266659	-0.00834939	0.0607672	-0.0798394
0	0	0	0.242488	-1.31059	0.0835092	0.136689	0.0709844	0.134819	-0.068535
0.166689	0.0460364	-0.112278	0.575575	0.705664	-0.0325199	0.106531	0.0233801	0.264615	0.157863
-0.235422	0.248701	-0.186333	0.575575	0.705664	0.0636843	0.035942	-0.00495877	0.231341	0.113946
0.154244	0.188111	0.1625	0.575575	0.705664	-0.0806758	0.00930566	-0.0194822	0.21981	0.195842
-0.00164444	0.210286	0.140333	0.575575	0.705664	0.0297828	-0.0398314	-0.00783337	0.208766	0.136383
0.0955111	-0.08834	0.000444444	0.575575	0.705664	-0.0922851	-0.121557	0.00603297	0.183808	0.0777008
0.0783333	0.0288579	0.0415556	0.575575	0.705664	0.0109939	0.117088	0.0565584	0.243764	0.139027
0.307356	0.102809	0.0666667	0.575575	0.705664	-0.156088	0.0506285	0.0211139	0.224016	0.173608
0.189889	-0.100604	-0.125	0.575575	0.705664	-0.0209099	-0.0505514	0.0163608	0.210718	0.106998
-0.136822	-0.0341121	0.0218889	0.575575	0.705664	0.0846256	0.125665	0.0463216	0.222139	0.111006
0.200822	0.228497	0.230667	0.575575	0.705664	-0.146637	-0.0152598	-0.0548796	0.185112	0.159943
-0.3084	-0.126591	-0.0680556	0.575575	0.705664	0.0446611	-0.202924	-0.0946674	0.171368	0.0895855
-0.180578	-0.02782	-0.00144444	0.575575	0.705664	0.0965107	0.13038	0.0492751	0.217894	0.10286
-0.121889	-0.00867786	0.177333	0.575575	0.705664	0.0840265	0.114064	0.019301	0.223441	0.115739
0.239622	-0.145844	-0.0393333	0.575575	0.705664	-0.139042	-0.209399	-0.0287102	0.13977	0.0843505
0.0036	0.0667114	-0.170389	0.575575	0.705664	0.00965028	0.0945342	-0.0172366	0.239954	0.169938
0.3252	-0.0659221	0.247556	0.575575	0.705664	-0.0972766	0.0457796	-0.010692	0.256859	0.0954584
-0.1652	0.0858964	-0.228889	0.575575	0.705664	0.0751056	0.0914689	-0.0266158	0.244701	0.148315
-0.0520222	0.011925	-0.2065	0.575575	0.705664	0.0652437	0.138274	-0.0174599	0.253075	0.122894
0.129911	0.0526007	-0.0603333	0.575575	0.705664	-0.0159566	0.107463	0.0250699	0.260153	0.152553
-0.0777333	0.124011	0.0947778	0.575575	0.705664	0.0736257	0.0551186	0.0335157	0.223428	0.147282
0.0244444	-0.0750836	-0.0174444	0.575575	0.705664	0.000379119	-0.0128775	0.0204681	0.19701	0.129092
-0.267911	-0.222866	0.0797222	0.575575	0.705664	0.142363	-0.0467815	0.110821	0.170103	0.116312
0.259178	-0.186034	0.208333	0.575575	0.705664	-0.183849	-0.147243	-0.00993596	0.145074	0.0812395
-0.203222	0.136689	-0.0976111	0.575575	0.705664	0.0778177	0.0845379	-0.0117357	0.243833	0.143654
-0.0962222	0.171589	0.110333	0.575575	0.705664	0.0728423	0.029779	0.0232761	0.22175	0.146577
-0.260422	-0.170646	-0.154167	0.575575	0.705664	0.0108651	-0.23214	-0.127396	0.1379	0.0764771
-0.327089	-0.200979	0.187667	0.575575	0.705664	0.154965	-0.0326008	0.100501	0.178255	0.103621
0.0576	-0.165549	-0.149778	0.575575	0.705664	-0.0307258	-0.255613	-0.0826263	0.142006	0.0849496
-0.0353778	-0.234781	-0.236944	0.575575	0.705664	0.00433636	-0.245112	-0.148807	0.123408	0.0690189
0.274133	0.160653	0.130389	0.575575	0.705664	-0.16777	0.0196165	-0.00731773	0.205648	0.188372
0	0	0	0.575575	0.705664	0.0600649	0.132792	0.0533167	0.232359	0.111642
0.166689	0.0460364	-0.112278	0.0444813	-0.662547	-0.0292119	0.0331056	0.00454942	-0.266334	-0.024732
-0.235422	0.248701	-0.186333	0.0444813	-0.662547	0.0514235	-0.000546645	-0.0127744	-0.296562	-0.0254207
0.154244	0.188111	0.1625	0.0444813	-0.662547	-0.0605035	-0.0197025	-0.0073918	-0.202148	-0.0325258
-0.00164444	0.210286	0.140333	0.0444813	-0.662547	0.0178373	-0.0310644	-0.000422824	-0.260294	-0.0324446
0.0955111	-0.08834	0.000444444	0.0444813	-0.662547	-0.049082	-0.0228151	0.0131869	-0.222938	-0.019474
0.0783333	0.0288579	0.0415556	0.0444813	-0.662547	-0.00544673	0.0474341	0.030987	-0.321059	-0.0323318
0.307356	0.102809	0.0666667	0.0444813	-0.662547	-0.0854995	0.00669083	0.012956	-0.22069	-0.0258838
0.189889	-0.100604	-0.125	0.0444813	-0.662547	-0.0209461	0.00284599	0.0115273	-0.223358	-0.0116247
-0.136822	-0.0341121	0.0218889	0.0444813	-0.662547	0.0498367	0.06011	0.0311066	-0.375842	-0.0294101
0.200822	0.228497	0.230667	0.0444813	-0.662547	-0.0814305	-0.0233066	-0.0172543	-0.175993	-0.0253638
-0.3084	-0.126591	-0.0680556	0.0444813	-0.662547	0.0237245	-0.0651637	-0.046733	-0.205818	-0.0198153
-0.180578	-0.02782	-0.00144444	0.0444813	-0.662547	0.0776648	0.0674925	0.0447255	-0.370279	-0.0311992
-0.121889	-0.00867786	0.177333	0.0444813	-0.662547	0.0484635	0.0600961	0.0153259	-0.359599	-0.0305201
0.239622	-0.145844	-0.0393333	0.0444813	-0.662547	-0.0737339	-0.0611774	-0.0112697	-0.154767	-0.0163566
0.0036	0.0667114	-0.170389	0.0444813	-0.662547	-0.00548486	0.0172437	-0.0168203	-0.267664	-0.0315074
[truncated: 1,101 more rows]

## Sheet: Induced (any)
input_Ko	input_Nao	input_Cao	input_LA fibrosis	input_LA surface	shapley_Ko	shapley_Nao	shapley_Cao	shapley_LA fibrosis	shapley_LA surface
0.166689	0.0460364	-0.112278	0.552339	1.10146	-0.0354877	0.111973	0.0337141	0.21036	0.0716548
-0.235422	0.248701	-0.186333	0.552339	1.10146	0.050909	0.0296657	-0.0133661	0.185169	0.0393452
0.154244	0.188111	0.1625	0.552339	1.10146	-0.105565	-0.0299425	-0.0267534	0.178355	0.0633226
-0.00164444	0.210286	0.140333	0.552339	1.10146	0.0320144	-0.0467443	-0.010394	0.185445	0.0521296
0.0955111	-0.08834	0.000444444	0.552339	1.10146	-0.0693185	-0.163884	-0.0133698	0.148335	0.0188122
0.0783333	0.0288579	0.0415556	0.552339	1.10146	0.0377928	0.180041	0.0582843	0.220696	0.0479246
0.307356	0.102809	0.0666667	0.552339	1.10146	-0.212458	0.037288	0.0085154	0.1805	0.044716
0.189889	-0.100604	-0.125	0.552339	1.10146	-0.0116513	-0.0552522	0.0505947	0.165408	0.0308685
-0.136822	-0.0341121	0.0218889	0.552339	1.10146	0.09796	0.188034	0.0427838	0.193581	0.0442794
0.200822	0.228497	0.230667	0.552339	1.10146	-0.173481	-0.0283094	-0.0621665	0.15473	0.0387742
-0.3084	-0.126591	-0.0680556	0.552339	1.10146	0.044598	-0.259758	-0.0795366	0.13068	0.0437259
-0.180578	-0.02782	-0.00144444	0.552339	1.10146	0.102625	0.191364	0.0386296	0.19376	0.0428188
-0.121889	-0.00867786	0.177333	0.552339	1.10146	0.0986138	0.173653	0.0234633	0.19753	0.0514506
0.239622	-0.145844	-0.0393333	0.552339	1.10146	-0.147714	-0.234771	-0.0241194	0.103255	0.0215903
0.0036	0.0667114	-0.170389	0.552339	1.10146	0.0287445	0.105839	-0.0125996	0.19911	0.0718536
0.3252	-0.0659221	0.247556	0.552339	1.10146	-0.120374	-0.0362171	-0.00959725	0.196927	-0.00918741
-0.1652	0.0858964	-0.228889	0.552339	1.10146	0.0817609	0.101877	-0.0181563	0.190212	0.0677642
-0.0520222	0.011925	-0.2065	0.552339	1.10146	0.0746172	0.203609	-0.0127688	0.210234	0.0508733
0.129911	0.0526007	-0.0603333	0.552339	1.10146	0.00545112	0.123981	0.0292918	0.215457	0.0603574
-0.0777333	0.124011	0.0947778	0.552339	1.10146	0.0903374	0.0683832	0.0387856	0.19345	0.0689569
0.0244444	-0.0750836	-0.0174444	0.552339	1.10146	0.00917036	-0.0820129	0.0127867	0.156814	0.0402012
-0.267911	-0.222866	0.0797222	0.552339	1.10146	0.160477	-0.0457047	0.111801	0.139207	0.0701279
0.259178	-0.186034	0.208333	0.552339	1.10146	-0.184231	-0.165792	-0.0299574	0.111114	0.0195722
-0.203222	0.136689	-0.0976111	0.552339	1.10146	0.075852	0.0883851	-0.00718471	0.199168	0.064669
-0.0962222	0.171589	0.110333	0.552339	1.10146	0.0864887	0.0320081	0.0268656	0.202222	0.0735973
-0.260422	-0.170646	-0.154167	0.552339	1.10146	0.00107966	-0.292534	-0.1132	0.0924661	0.0305795
-0.327089	-0.200979	0.187667	0.552339	1.10146	0.199063	-0.0213931	0.109642	0.144329	0.068911
0.0576	-0.165549	-0.149778	0.552339	1.10146	-0.024057	-0.315221	-0.0819881	0.100239	0.029191
-0.0353778	-0.234781	-0.236944	0.552339	1.10146	-0.00447801	-0.285571	-0.134549	0.096618	0.0266438
0.274133	0.160653	0.130389	0.552339	1.10146	-0.212859	0.00493167	-0.0128751	0.171154	0.0393661
0	0	0	0.552339	1.10146	0.0719446	0.194479	0.0484573	0.200558	0.0438716
0.166689	0.0460364	-0.112278	0.340344	0.471292	-0.040974	0.114129	0.0329959	0.210582	0.0717681
-0.235422	0.248701	-0.186333	0.340344	0.471292	0.0478143	0.0453952	-0.0038233	0.19643	0.0361327
0.154244	0.188111	0.1625	0.340344	0.471292	-0.100529	-0.0125645	-0.0287665	0.186576	0.066394
-0.00164444	0.210286	0.140333	0.340344	0.471292	0.0220335	-0.0339755	-0.0174104	0.192287	0.0367059
0.0955111	-0.08834	0.000444444	0.340344	0.471292	-0.0712282	-0.175787	-0.00859465	0.132432	0.0114274
0.0783333	0.0288579	0.0415556	0.340344	0.471292	0.0296878	0.1809	0.0600204	0.220439	0.0340649
0.307356	0.102809	0.0666667	0.340344	0.471292	-0.168011	0.0575787	0.0166409	0.2039	0.0914415
0.189889	-0.100604	-0.125	0.340344	0.471292	-0.00739715	-0.0581682	0.06124	0.163316	0.0266013
-0.136822	-0.0341121	0.0218889	0.340344	0.471292	0.089926	0.184824	0.0435299	0.194505	0.0256441
0.200822	0.228497	0.230667	0.340344	0.471292	-0.149542	-0.0155328	-0.068063	0.162264	0.062837
-0.3084	-0.126591	-0.0680556	0.340344	0.471292	0.00848017	-0.288155	-0.0844521	0.0935186	0.00926428
-0.180578	-0.02782	-0.00144444	0.340344	0.471292	0.0961146	0.188869	0.0399673	0.194712	0.0251399
-0.121889	-0.00867786	0.177333	0.340344	0.471292	0.089366	0.174483	0.0183236	0.19774	0.0286347
0.239622	-0.145844	-0.0393333	0.340344	0.471292	-0.128155	-0.245816	-0.0265061	0.104744	0.0258766
0.0036	0.0667114	-0.170389	0.340344	0.471292	0.0235149	0.111762	-0.00595941	0.204535	0.0649911
0.3252	-0.0659221	0.247556	0.340344	0.471292	-0.115376	-0.0588128	-0.0407175	0.156353	0.0124565
-0.1652	0.0858964	-0.228889	0.340344	0.471292	0.0771639	0.110085	-0.0129093	0.200017	0.0554853
-0.0520222	0.011925	-0.2065	0.340344	0.471292	0.0705915	0.202175	-0.00821909	0.21356	0.0363733
0.129911	0.0526007	-0.0603333	0.340344	0.471292	-0.00372623	0.127562	0.0294036	0.216487	0.0523397
-0.0777333	0.124011	0.0947778	0.340344	0.471292	0.0805015	0.0793153	0.0399546	0.199925	0.0566653
0.0244444	-0.0750836	-0.0174444	0.340344	0.471292	0.0110206	-0.0913508	0.0164839	0.149809	0.0271961
-0.267911	-0.222866	0.0797222	0.340344	0.471292	0.132715	-0.0762309	0.107573	0.12967	0.0115424
0.259178	-0.186034	0.208333	0.340344	0.471292	-0.15469	-0.165549	-0.017239	0.124522	0.0373363
-0.203222	0.136689	-0.0976111	0.340344	0.471292	0.0697505	0.0956884	-0.00175314	0.207265	0.0519575
-0.0962222	0.171589	0.110333	0.340344	0.471292	0.0775844	0.0419986	0.0244527	0.2111	0.0541087
-0.260422	-0.170646	-0.154167	0.340344	0.471292	-0.00744179	-0.297284	-0.10898	0.0858944	0.0105551
-0.327089	-0.200979	0.187667	0.340344	0.471292	0.156523	-0.0577515	0.103858	0.133065	0.0015032
0.0576	-0.165549	-0.149778	0.340344	0.471292	-0.022405	-0.317003	-0.0782502	0.0972905	0.0175472
-0.0353778	-0.234781	-0.236944	0.340344	0.471292	-0.00451859	-0.29097	-0.125532	0.0954075	0.0117046
0.274133	0.160653	0.130389	0.340344	0.471292	-0.169299	0.0172453	-0.0127232	0.187226	0.0809533
[truncated: 3,039 more rows]

## Sheet: Terminated
input_Ko	input_Nao	input_Cao	input_LA fibrosis	input_LA surface	shapley_Ko	shapley_Nao	shapley_Cao	shapley_LA fibrosis	shapley_LA surface
[truncated: 3,100 more rows]
